# Supplementary material for: Fast bacterial growth reduces antibiotic accumulation and efficacy
Source: eLife. 2022 Jun 7;11:e74062. doi: 10.7554/eLife.74062 (PMC9173744; doi:10.7554/eLife.74062)
Supplement: Figure 1—source data 1. [file elife-74062-fig1-data1.zip]

Archive with 25 entries (25 files):
- SD1.csv
- SD10.csv
- SD11.csv
- SD12.csv
- SD13.csv
- SD14.csv
- SD15.csv
- SD16.csv
- SD17.csv
- SD18.csv
- SD19.csv
- SD2.csv
- SD20.csv
- SD21.csv
- SD22.csv
- SD23.csv
- SD24.csv
- SD25.csv
- SD3.csv
- SD4.csv
- SD5.csv
- SD6.csv
- SD7.csv
- SD8.csv
- SD9.csv
