# Supplementary material for: Fast bacterial growth reduces antibiotic accumulation and efficacy
Source: eLife. 2022 Jun 7;11:e74062. doi: 10.7554/eLife.74062 (PMC9173744; doi:10.7554/eLife.74062)
Supplement: Figure 1—source data 1. [file elife-74062-fig1-data1.zip › SD1.csv]

Time (s)
0	0,000	0,000	0,000	0,000	0,000	0,000	0,000	0,000	0,000	0,000	0,000	0,000	0,000	0,000	0,000	0,000	0,000	0,000	0,000	0,000	0,000	0,000	0,000	0,000	0,000	0,000	0,000	0,000	0,000	0,000	0,000	0,000	0,000	0,000	0,000	0,000	0,000	0,000	0,000	0,000	0,000	0,000	0,000	0,000	0,000	0,000	0,000	0,000	0,000
13	0,000	0,000	0,000	0,000	0,000	0,000	0,000	0,000	0,000	0,000	0,000	0,000	0,000	0,000	0,000	0,000	0,000	0,000	0,000	0,000	0,000	0,000	0,000	0,000	0,000	0,000	0,000	0,000	0,000	0,000	0,000	0,000	0,000	0,000	0,000	0,000	0,000	0,000	0,000	0,000	0,000	0,000	0,000	0,000	0,000	0,000	0,000	0,000	0,000
38	0,000	0,000	20,366	52,632	0,000	0,000	77,556	57,356	101,375	202,442	0,000	0,000	0,000	0,000	58,900	181,754	0,000	0,000	24,610	76,084	0,000	0,000	0,000	26,099	152,718	0,000	0,000	0,000	96,766	0,000	0,000	0,000	0,000	20,795	20,795	95,594	105,693	0,000	0,000	0,000	0,000	0,000	27,500	0,000	0,000	0,000	0,000	0,000	27,139
60	0,000	0,000	167,038	341,441	0,000	0,000	79,298	243,550	773,367	1087,684	0,000	0,000	0,000	0,000	152,331	1181,481	0,000	0,000	192,264	419,080	0,000	0,000	0,000	161,413	955,608	0,000	0,000	61,056	559,921	0,000	0,000	0,000	0,000	216,406	216,406	568,313	602,199	0,000	0,000	0,000	0,000	83,064	239,527	0,000	0,000	0,000	0,000	56,785	243,543
90	0,000	0,000	528,815	1472,568	0,000	0,000	283,170	1034,493	2057,112	2389,451	0,000	0,000	0,000	159,935	1485,264	1925,109	0,000	0,000	431,518	1720,709	0,000	0,000	0,000	917,046	2204,441	0,000	0,000	654,490	1903,936	0,000	0,000	0,000	0,000	838,983	838,983	1884,266	2148,596	0,000	0,000	0,000	0,000	272,626	599,723	0,000	0,000	0,000	0,000	195,978	817,622
118	0,000	0,000	729,669	1670,614	0,000	0,000	595,742	1675,377	2175,151	2430,871	0,000	0,000	0,000	530,259	1645,552	2074,199	0,000	0,000	922,331	1798,729	0,000	0,000	0,000	1490,838	2230,435	0,000	0,000	1056,396	2152,892	0,000	0,000	0,000	0,000	1134,034	1134,034	2040,157	2220,908	0,000	0,000	72,967	250,108	711,271	963,650	0,000	0,000	0,000	80,167	679,337	920,886
139	0,000	0,000	1045,718	1832,085	0,000	0,000	923,127	1851,790	2570,734	2653,824	0,000	0,000	0,000	1016,373	1718,926	2310,382	0,000	0,000	1223,011	2116,198	0,000	0,000	53,846	1755,246	2338,270	0,000	44,618	1418,802	2321,890	0,000	0,000	0,000	228,437	1276,266	1857,302	2313,906	2283,656	0,000	0,000	149,786	436,922	838,924	989,471	0,000	0,000	0,000	357,509	937,196	1065,174
164	0,000	76,523	1272,480	1972,155	0,000	64,872	1393,562	2134,674	2489,030	2606,353	0,000	0,000	125,185	1208,462	2021,003	2404,607	0,000	92,557	1577,919	2298,756	0,000	0,000	551,101	1897,224	2423,380	0,000	238,055	1439,621	2504,285	0,000	0,000	215,728	656,916	1629,812	2028,092	2590,549	2349,176	0,000	0,000	315,610	659,555	957,483	1046,092	0,000	0,000	145,071	812,145	1028,159	1162,946
189																																						0,000	61,134	527,033	722,957	1056,865	1029,636	0,000	0,000	296,161	930,538	1218,284	1172,941
233	0,000	1062,643	1828,452	2632,709	0,000	834,696	1789,917	2532,698	2598,501	2673,428	0,000	0,000	1241,178	1743,668	2262,048	2376,372	0,000	970,975	2063,853	2289,467	0,000	0,000	1455,423	2313,210	2426,342	0,000	1247,498	1844,300	2504,818	0,000	78,022	1081,753	1520,670	2165,892	2458,375	2608,799	2391,997	0,000	226,306	800,532	911,547	1034,602	1142,222	0,000	175,013	856,236	1288,845	1261,489	1535,993
502	115,837		1888,618	3103,915	0,000		1792,997	2683,034	2722,083	2966,062	0,000	0,000			2495,670	2464,099	0,000		1984,975	2431,262	0,000	157,467		2537,916		138,203		2167,434	2665,846	0,000	94,657			2455,495	2518,590		2335,168	548,935	701,245	850,081	925,251	1152,269	1148,844	814,637	985,968	1172,554	1264,393	1641,716	1863,482
798	473,233	1375,534	2582,874	2938,549	312,741	1196,923	2684,241	3147,881	3054,136	3050,130	0,000	272,440	1166,851	2283,261	2505,375	2517,806	195,181	1300,776	2406,457	2424,231	0,000	516,745	1582,466	2409,603		460,851	1354,785	2131,321	2469,933	64,131	325,192		1654,820				2472,624	839,089	1028,304	1411,476	1497,946	1823,321	2012,384	883,520	1169,027	1431,396	1983,508	2272,390	2155,074
1162				2801,432					3029,005	2957,667	0,000	161,394									0,000					224,111		2297,725	2687,571				1452,895		2472,142		2396,417	802,231	1137,771	1389,608	1555,544	1854,036	2011,941	767,480	1019,410	1561,687	1916,160	2187,529	2108,956
1779	562,931	1271,355	2695,102	2860,479	325,358	1185,794		2893,408	2842,405	2907,400	0,000	399,935	1494,177				217,463	1361,841			45,392	586,613	1916,515			653,009	1497,698	2301,140	2488,231		400,359	1135,983	1895,358	2520,988			2365,844	1043,148	1304,063	1650,548	1819,828	2478,553	2615,922	1196,350	1563,444	1858,282	2387,978	2621,170	2541,246
2364	656,122	1529,467	2668,033		371,382	1245,135	2603,867		2898,266		33,616	501,778	1521,570				346,553	1531,230			29,373	752,483	1908,821			653,435	1598,025	2361,318	2432,050	139,834	530,358	1137,620	1839,776	2465,537			2312,677	1274,519	1577,386	1900,274	2297,403	2742,310	3093,488	1230,211	1565,983	2275,177	2494,643	2754,215	2613,485
3558	3059,158	2876,281	2811,142		2979,626	2780,279	2722,500				2714,553	2476,184	2188,546				2507,046	2187,011			2634,336	2369,217	2101,944			2691,274	2405,397			2830,814	2703,289	2486,466	2311,537					2356,103	2250,893	2525,202	2382,601	2636,723	3075,843	2394,507	2624,812	2442,502	2584,996
3817			2854,898	2974,830			2921,902	2953,787	2914,549				2549,246	2500,110				2400,718	2403,629				2523,115				2438,273	2564,280	2560,294			2494,937	2588,994	2617,187	2551,297									2520,919	2734,341	2803,386	2888,565	2866,550	2763,494
4058			2857,022	2933,156			2752,574	3001,850	2936,388										2426,369									2474,297	2587,651					2461,178	2566,578						2451,958	2839,438			2471,547
[truncated: 54 more columns]
