# Supplementary material for: Fast bacterial growth reduces antibiotic accumulation and efficacy
Source: eLife. 2022 Jun 7;11:e74062. doi: 10.7554/eLife.74062 (PMC9173744; doi:10.7554/eLife.74062)
Supplement: Figure 1—source data 1. [file elife-74062-fig1-data1.zip › SD10.csv]

Time (min)	Roxithromycin in M9 vs parental strain	Roxithromycin in LB vs parental strain	Roxithromycin in M9 vs ΔtolC
10	0,000	0,000	0,043
20	0,000	0,000	0,348
30	0,000	0,000	0,348
40	0,050	0,026	0,217
50	0,150	0,132	0,043
60	0,250	0,211	0,000
70	0,200	0,237	0,000
80	0,075	0,132	0,000
90	0,075	0,026	0,000
100	0,025	0,053	0,000
110	0,050	0,000	0,000
120	0,050	0,053	0,000
130	0,025	0,026	0,000
140	0,050	0,053	0,000
150	0,000	0,053	0,000
