# Supplementary material for: Fast bacterial growth reduces antibiotic accumulation and efficacy
Source: eLife. 2022 Jun 7;11:e74062. doi: 10.7554/eLife.74062 (PMC9173744; doi:10.7554/eLife.74062)
Supplement: Figure 1—source data 1. [file elife-74062-fig1-data1.zip › SD11.csv]

Elongation rate (µm h-1)	Fmax	t0	k1
5,90909091	2072,20	380,05	0,69
7,18181818	1230,00	4370,00	0,54
4,54545455	2042,52	1998,97	1,74
3,63636364	2320,00	1810,00	1,49
3,63636364	2390,86	1113,77	1,48
4,00000000	2190,00	1080,00	1,28
4,09090909	2072,43	2012,71	1,80
3,81818182	2340,00	2080,00	2,06
4,63636364	464,79	6926,08	0,53
4,63636364	252,00	2080,00	0,18
3,72727273	559,91	2809,28	0,23
3,63636364	129,00	6070,00	0,16
6,54545455	1936,23	1935,94	0,50
3,81818182	2300,00	194,00	0,56
3,45454545	784,60	909,20	0,23
3,45454545	1130,00	740,00	0,40
4,36363636	544,52	3530,25	0,43
4,00000000	2440,00	287,00	4,84
4,09090909	712,90	3843,16	0,32
3,90909091	1190,00	1780,00	0,38
4,18181818	783,68	5617,70	0,48
4,81818182	1100,00	517,00	2,72
4,54545455	806,54	273,16	0,49
5,00000000	726,00	3480,00	0,33
5,36363636	210,02	7594,78	2,12
4,00000000	2050,00	397,00	0,59
3,81818182	1340,00	823,00	0,51
3,81818182	837,61	1933,13	0,31
3,81818182	1200,00	2420,00	0,60
3,54545455	649,21	1587,31	0,30
4,09090909	280,00	4540,00	0,25
4,72727273	2398,93	133,63	0,51
5,09090909	2190,00	591,00	1,31
5,72727273	1738,04	4867,86	2,15
5,45454545	937,00	5690,00	0,56
3,54545455	2202,86	754,40	0,55
3,63636364		2040,00	1,86
3,72727273	1197,60	262,97	0,46
3,63636364	671,00	2550,00	0,28
3,72727273	535,23	4601,40	0,31
3,90909091	967,00	2260,00	0,30
3,36363636	1772,99	478,06	1,08
3,81818182	409,00	1300,00	0,36
3,54545455	902,01	2888,02	0,34
3,81818182	916,00	4140,00	0,41
3,63636364		770,97	0,93
4,09090909		854,00	0,91
4,00000000	732,88	1954,96	0,23
4,54545455	626,00	4640,00	0,30
5,09090909	2280,95	138,38	0,44
5,00000000	1880,00	1110,00	0,88
5,45454545	1060,98	3334,61	0,45
4,54545455	594,00	4560,00	0,27
6,09090909	2427,72	409,62	5,22
3,27272727	2460,00	2010,00	2,09
3,09090909	2676,69	2045,15	2,27
5,45454545	2340,00	1340,00	1,02
5,45454545	2427,29	1893,92	1,72
5,27272727	1980,00	945,00	1,87
3,27272727	2294,40	587,22	1,16
2,90909091	2710,00	714,00	1,14
4,18181818	2468,27	1812,64	1,13
5,00000000		1870,00	1,33
4,00000000	945,21	2291,66	0,36
4,18181818	1040,00	5830,00	1,84
4,63636364	2744,91	33,38	0,66
5,27272727	2970,00	42,70	0,83
4,63636364	2688,80	73,07	0,72
5,00000000	2520,00	46,40	4,90
4,45454545		1828,01	0,69
4,54545455	2610,00	1860,00	0,91
4,54545455	2594,12	68,59	0,97
5,36363636	2400,00	417,00	0,58
4,36363636	2781,69	1088,29	1,03
4,00000000	2920,00	1310,00	1,19
4,18181818	542,00	2370,00	0,37
5,27272727	2876,59	151,80	0,67
5,00000000	2750,00	612,00	0,48
4,36363636	2955,95	369,36	0,94
5,09090909	1980,00	347,00	1,09
6,00000000	2774,40	316,60	0,50
5,45454545	2930,00	102,00	0,91
5,45454545	2354,53	249,15	0,55
4,45454545	2870,00	831,00	2,51
4,36363636	3321,21	767,70	2,51
3,90909091	2900,00	103,00	0,63
4,18181818	1524,72	200,58	1,88
3,27272727	2840,00	1760,00	2,16
3,27272727	2734,61	1998,14	2,86
4,18181818		1640,00	1,16
4,27272727	2840,00	394,00	0,79
4,54545455	2809,84	461,70	0,56
3,36363636	2680,00	728,00	1,01
3,27272727		1221,32	1,45
3,63636364	2680,00	2190,00	0,70
3,36363636		3080,84	1,01
3,81818182	1550,00	912,00	0,56
3,81818182	1811,49	2017,20	1,07
4,00000000	2640,00	279,00	0,62
3,72727273	2531,11	131,60	11,55
4,36363636	2630,00	68,00	0,55
4,27272727	1586,69	158,82	0,34
4,72727273	678,00	264,00	0,24
