# Supplementary material for: Fast bacterial growth reduces antibiotic accumulation and efficacy
Source: eLife. 2022 Jun 7;11:e74062. doi: 10.7554/eLife.74062 (PMC9173744; doi:10.7554/eLife.74062)
Supplement: Figure 1—source data 1. [file elife-74062-fig1-data1.zip › SD12.csv]

time (s)
0	0,00	0,00	0,000	0,00	0,00	0,00	0,00	0,00	0,00	0,000	0,00	0,00	0,00	0,00	0,00	0,000	0,000	0,00	0,00	0,00	0,00	0,000	0,00	0,000	0,000	0,000	0,000	0,000	0,000	0,000	0,000	0,000	0,00	0,000	0,000	0,000	0,000	0,000	0,000	0,000	0,00	0,00	0,00	0,00	0,00	0,00	0,00	0,000	0,000
179	0,00	0,00	0,000	0,00	0,00	0,00	0,00	0,00	0,00	0,000	0,00	0,00	0,00	0,00	0,00	0,000	0,000	0,00	0,00	0,00	0,00	0,000	0,00	0,000	0,000	0,000	0,000	0,000	0,000	0,000	0,000	0,000	0,00	0,000	0,000	0,000	0,000	0,000	0,000	0,000	0,00	0,00	0,00	0,00	0,00	0,00	0,00	0,000	0,000
349	0,00	0,00	0,000	0,00	0,00	0,00	0,00	0,00	0,00	0,000	0,00	0,00	0,00	0,00	0,00	0,000	0,000	0,00	0,00	0,00	0,00	0,000	0,00	0,000	0,000	0,000	0,000	0,000	0,000	0,000	0,000	0,000	0,00	0,000	0,000	0,000	0,000	0,000	0,000	0,000	0,00	0,00	0,00	0,00	0,00	0,00	0,00	0,000	0,000
518	0,00	0,00	0,000	0,00	0,00	0,00	0,00	0,00	0,00	0,000	0,00	0,00	0,00	0,00	0,00	0,000	0,000	0,00	0,00	0,00	0,00	0,000	0,00	0,000	0,000	0,000	0,000	0,000	0,000	0,000	0,000	0,000	0,00	0,000	0,000	0,000	0,000	0,000	0,000	0,000	0,00	0,00	0,00	0,00	0,00	0,00	0,00	0,000	0,000
857	0,00	0,00	0,000	0,00	0,00	0,00	0,00	0,00	0,00	0,000	0,00	0,00	0,00	0,00	0,00	0,000	0,000	0,00	0,00	0,00	0,00	0,000	0,00	0,000	0,000	0,000	0,000	0,000	0,000	0,000	0,000	0,000	0,00	0,000	0,000	0,000	0,000	0,000	0,000	0,000	0,00	0,00	0,00	0,00	0,00	0,00	0,00	0,000	0,000
1197	0,00	274,00		0,00	372,00			195,00	0,00	0,000	0,00	0,00	0,00	322,00	0,00	0,000		418,00	353,00	210,00	255,00	104,000	121,00	0,000	0,000	244,000	183,000	0,000	0,000	0,000	231,000	258,000	0,00		205,000	0,000	0,000	178,000	0,000	0,000	0,00	0,00	411,00	0,00	0,00	350,00	0,00	0,000	0,000
1367	0,00	347,00	0,000	334,00	330,00	0,00	0,00	213,00	79,00	0,000		0,00	0,00	392,00	0,00	0,000		488,00	406,00		342,00	256,000	140,00	0,000	0,000	302,000	216,000	0,000	0,000	0,000	256,000	265,000	236,00	0,000	256,000	0,000	0,000		231,000	210,000	0,00	0,00		458,00	563,00		0,00	0,000	0,000
2048	0,00				680,00		0,00	582,00	491,00	0,000		0,00	394,00			0,000	0,000	554,00	495,00		459,00	200,000	223,00	0,000	387,000	387,000	210,000	0,000	0,000	0,000	392,000	448,000	261,00	0,000	267,000	0,000	0,000	328,000		256,000	0,00	0,00	561,00	655,00	635,00	612,00	597,00	0,000	0,000
2389		537,00	0,000	741,00	1151,00	0,00		601,00		0,000	0,00	664,00	744,00	716,00	0,00	0,000	0,000	800,00	608,00	583,00	554,00	314,000	386,00	0,000		406,000	404,000	483,000	0,000	0,000	353,000	336,000	357,00	0,000	321,000	123,000	0,000	348,000	318,000		0,00	0,00	804,00	1117,00	1160,00	908,00	966,00	0,000	0,000
2561	0,00	624,00	0,000	867,00	1207,00	0,00	0,00	912,00	860,00	0,000	0,00			875,00	0,00	0,000	0,000	933,00	682,00	695,00	575,00	266,000	420,00	0,000		457,000	300,000		0,000	0,000	428,000	478,000	399,00	0,000	334,000	75,000	0,000	387,000	347,000	255,000	629,00	0,00	1007,00	1301,00	1276,00	1014,00	1080,00	0,000	544,000
2732	0,00	545,00	0,000	1212,00	1496,00	0,00	0,00	1107,00	982,00	0,000	0,00	890,00	909,00			0,000	0,000	1110,00		900,00	692,00	382,000	707,00	0,000		494,000	466,000	602,000	0,000	529,000	469,000	516,000		0,000		80,000	0,000	397,000	353,000			0,00	1319,00	1469,00	1606,00	1311,00	1387,00	0,000
2902	0,00	797,00	0,000	1457,00	1932,00	0,00	0,00	1190,00	1138,00	0,000	0,00	762,00	1026,00	1148,00	0,00	0,000	0,000	1310,00	869,00	959,00	789,00	446,000	753,00	0,000	521,000	451,000	390,000	685,000	0,000	439,000	464,000	517,000	363,00	0,000	442,000	217,000	0,000	452,000	514,000	276,000	1070,00	0,00	1554,00	2037,00	1456,00			0,000
3227	1047,00	1063,00	0,000	1868,00	2194,00	0,00	0,00	1835,00	1498,00	0,000	0,00	1048,00	1343,00	1573,00	0,00	889,000	0,000	1767,00	1363,00	1479,00	1213,00	630,000	843,00	817,000	614,000	569,000	197,000	811,000	0,000	583,000	700,000	815,000	920,00	492,000	558,000	368,000	0,000	621,000	607,000	235,000	1412,00	0,00	2075,00	2133,00	2385,00	2034,00	2179,00	0,000
3397	1103,99	1059,45	0,000	2031,34	2027,30	1245,23	1120,92	1793,71	1664,25	884,125	753,58	1146,46	1536,97	1697,18		956,136	331,125	2072,15	1330,72	1604,83	1414,47	718,722	1164,05	887,166	816,099	605,547	252,824	943,381	0,000	784,125	845,867	854,267	1132,89	567,959	536,547	406,028	0,000	613,509	858,060	292,991	1612,14	0,00	2132,03	2325,20	2357,18	2367,80	2308,25	927,852	839,136
3567	1287,33	1167,21	0,000	2004,25	2257,81	1393,30	1228,90	1859,31	1942,68	966,844	880,70	1427,95	1765,16	1826,97	0,00	992,611	481,028	2279,57	1429,31	1875,97	1714,62	853,716	1058,24	949,408	888,903	653,500	271,704	930,446	0,000	766,625	891,347	1041,630	1124,24	597,143	507,954	225,170	0,000	893,744	905,519	266,191	1924,17	2160,43	2307,25	2486,59	2213,25	2362,31	1059,58	947,494	614,285
3737	1480,94	1320,52	714,516	2031,76	2199,98	1653,05	1394,84	1924,63	1895,38	1134,570	1026,47	1453,93	1994,14	2160,76	1015,69	1233,400	592,406	2353,57	1594,91	2071,20	1968,89	848,269	1260,92	1089,100	1038,220	669,308	293,767	1105,330	669,320	796,375	937,922	983,432	1252,54	718,229	624,607		0,000	900,677	895,500	256,389	2015,04	1134,27	2248,27	2487,40	2512,19	2475,78	2400,60	1292,160	1079,670
3907	1744,56	1310,19	762,727	2114,83	2259,18	1915,49	1622,52	2001,30	1854,38	1259,610	1092,79	1774,83	2214,69	2357,66	1153,29	1409,690	633,837	2654,75	2175,54	2300,12	2134,78	1096,380	1819,11	1227,720	1079,300		505,913	1187,510	668,327	978,755	1079,810	1338,480	1306,17	635,820	756,166	153,139	416,946	1132,310	1306,910	314,421	2212,42	1229,25	2383,72	2422,00	2454,79	2431,90	2348,41	1228,740	1120,270
4077	1868,52	1346,50	847,667	2283,29	2352,43	2185,95	2292,96	1998,65	2048,20	1453,370	1186,78	1836,80	2313,68	2397,01	1211,66	1737,100	642,569	2605,95	2408,83	2352,67	2175,46	1272,710	1718,93	1397,250	1189,680	873,400	583,250	1330,120	763,464	950,764	1236,000	1652,390	1390,14	751,939	859,000	147,014	507,063	1297,740	1401,600	375,309	2063,99	1422,64	2394,13	2357,31	2395,33	2352,71	2472,03	1297,880	1309,360
4925	2575,73	2353,21	1105,890	2169,21	2436,25	2356,28	2229,46	1989,91	2072,05	2133,790	2345,28	2187,50	2433,25	1998,89	2063,82	2047,170	1387,640	2515,15	2607,20	2283,46	2332,92	1660,910	1888,64	2225,710	2385,500	1662,800	562,089	2099,800	1076,200	1614,950	1898,120	2067,720	1468,84	1840,270	2076,950	283,943	915,723	1619,210	1720,290	690,025	2322,36	2463,98	2481,93	2387,83	2521,64	2451,69	2417,60	2082,960	2278,330
5604	2453,16	2322,92	1277,790	2361,28	2312,59	2305,39	2250,84	2256,63	2143,43	2603,910	2351,19	2367,20	2498,54	2433,18	2189,42	2193,750	2010,500	2654,08	2555,10	2450,46	2272,43	1670,540	1899,98	2290,360	2445,610	1945,280	633,118	2155,790	1674,050	2375,840	2205,450	2262,380	1670,66	1910,240	2147,980	407,318	1347,500	1974,160	1536,700	1185,030	2495,49	2600,68	2577,19	2569,37	2574,30	2513,14	2511,79	2380,440	2247,830
[truncated: 146 more columns]
