# Supplementary material for: Fast bacterial growth reduces antibiotic accumulation and efficacy
Source: eLife. 2022 Jun 7;11:e74062. doi: 10.7554/eLife.74062 (PMC9173744; doi:10.7554/eLife.74062)
Supplement: Figure 1—source data 1. [file elife-74062-fig1-data1.zip › SD13.csv]

Time (s)
0	0	0	0	0	0	0	0	0	0	0	0	0	0	0	0	0	0	0	0	0	0	0	0	0	0	0	0	0	0	0	0	0	0	0	0	0	0	0	0	0	0	0	0	0	0	0	0	0	0
606	104	119	171	200	446	607	701	659	169	219	302	357	503		636	233		262	351	452	543	762	0	0	0	0	0	0	0	0	92	152	251	406	574	793	943	992	131	191	243	290	397	593	725	86	120	157
1282	1467	1711	1688	1497	1334	1564	1432	1241	1002	1374	1430	1482	1471	1618	1949	1208	1623	1739	1541	1534	1510	1437	1012	1316	1398	1430	1478	1406	1324	1474	1470	1694	2046	2026	1819	1864	1804	1525	1296	1570	1522	1480	1723	1769	1923	1425	1840	1576	1353
1788	1496	1655	1638	1438	1349	1486	1404	1246	1009	1320	1393	1437	1439	1554	1844	1265	1562	1712	1541	1532	1505	1431	1276	1536	1608	1636	1693	1613	1383	1533	1604	1725	2053	2007	1711	1792	1696	1511	1303	1484	1459	1398	1629	1680	1913	1446	1755	1488	1298
2462	1355	1531	1526	1338	1216	1376	1287	1159	978	1218	1294	1328	1323	1362	1678	987	1422	1550	1422	1401	1414	1305	1177	1437	1501	1546	1600	1476	1395	1494	1559	1703	1992	1944	1733	1777	1760	1489	1246	1457	1443	1398	1553	1588	1893	1283	1710	1445	1251
[truncated: 14 more columns]
