# Supplementary material for: Fast bacterial growth reduces antibiotic accumulation and efficacy
Source: eLife. 2022 Jun 7;11:e74062. doi: 10.7554/eLife.74062 (PMC9173744; doi:10.7554/eLife.74062)
Supplement: Figure 1—source data 1. [file elife-74062-fig1-data1.zip › SD14.csv]

Time (s)																								a6
0,00000000	0,000000	0,000000	0,000000	0,000000	0,000000	0,000000	0,000000	0,000000	0,000000	0,000000	0,000000	0,000000	0,000000	0,000000	0,000000	0,000000	0,00000	0,000000	0,00000	0,000000	0,000000	0,000000	0,000000	0,000000	0,000000	0,000000	0,000000	0,000000	0,000000	0,000000	0,000000	0,000000	0,000000	0,000000	0,000000	0,00000	0,000000	0,00000	0,00000	0,000000	0,000000	0,000000	0,000000	0,000000	0,000000	0,000000	0,000000	0,000000	0,000000
1501,00000000	0,000000	0,000000	0,000000		0,000000	0,000000	0,000000	0,000000	0,000000	0,000000	0,000000	0,000000	0,000000	0,000000	0,000000	0,000000	0,00000	0,000000	0,00000	0,000000	0,000000	0,000000	0,000000	0,000000	0,000000	0,000000	0,000000	0,000000	0,000000	0,000000	0,000000	0,000000	0,000000	0,000000	0,000000	0,00000	0,000000	23,09639	34,31757	20,171880	0,000000	0,000000	0,000000	0,000000	0,000000	0,000000	0,000000	0,000000	0,000000
2119,00000000	0,000000	0,000000	0,000000	0,000000	0,000000	0,000000	0,000000	0,000000	0,000000	0,000000	0,000000	0,000000	0,000000	0,000000	0,000000	0,000000	0,00000	0,000000	0,00000	0,000000	0,000000	0,000000	0,000000	0,000000	0,000000	0,000000	0,000000	0,000000	0,000000	0,000000	0,000000	0,000000	0,000000	0,000000	0,000000	0,00000	0,000000	22,72727	31,40288		0,000000	22,929520	0,000000	0,000000	0,000000	0,000000	0,000000	0,000000	0,000000
3261,00000000	0,000000	0,000000	0,000000	0,000000	0,000000	0,000000	0,000000	0,000000	0,000000	0,000000	0,000000	0,000000	0,000000	0,000000	0,000000	0,000000	0,00000	0,000000	0,00000	0,000000	0,000000	0,000000	0,000000	0,000000	0,000000	0,000000	0,000000	0,000000	0,000000	0,000000	20,055780	0,000000	0,000000	0,000000	0,000000	0,00000		30,60674	34,08955	26,951720	0,000000	29,331580	0,000000	0,000000	23,595240	0,000000	0,000000	0,000000	0,000000
4993,00000000	34,722580	0,000000	0,000000	49,814980	0,000000		46,308410	0,000000	0,000000			46,713040			0,000000	0,000000	28,45390	24,793480		52,279280	64,698860	47,838710	21,267080	41,459770	25,169350	58,278850		0,000000	0,000000	36,140000	20,081080	0,000000	0,000000	0,000000	0,000000	0,00000	23,960000		28,43312	67,993010	0,000000	61,694920	0,000000	0,000000	27,628790	28,233330	0,000000	0,000000	0,000000
5724,00000000	39,508880	45,240510	0,000000	45,892430	21,224220	21,733940	34,222220	0,000000	0,000000	31,963960	44,551870	43,099010	29,173910	23,095810	32,000000			28,510750	25,29648	53,114160	74,333330	48,571430	21,461960		52,173080	60,833330	76,573250	0,000000	0,000000	45,405230	40,334710	20,318580	41,708960	20,844660	48,658730	23,17557	33,700600	30,49425	40,51163	75,280580	25,854010	68,682240	38,217390	0,000000	56,242190	33,783330	26,370860	0,000000	0,000000
6430,00002000	37,333330	57,078570	0,000000	73,869160	31,059090	28,592920	37,202020	0,000000	0,000000	30,073680	39,097780	49,421490	39,613210	25,291390	35,100000			25,131150	25,89063	48,371180	74,663210	51,685280	24,672960	41,873080	45,904940	63,363640	70,920790	21,767440	0,000000	43,552330	48,142220	27,421050	43,307690	50,112150	51,216420	40,21756	45,679780	31,92857	47,65000	75,197080	20,189870	71,093880	57,098960	0,000000	40,050360	31,409450	30,679740	0,000000	0,000000
6942,00000000	36,741180	54,166670	23,799090	71,719150	41,961170	40,625000	49,626170	27,237860	36,577460	34,135420	50,317180		34,393440	45,402370			28,55405	23,937820	25,93617	52,357800	72,494250	54,966020	24,297470		36,820000	70,327190	81,565480	30,664950	0,000000	67,959060	40,718490	31,730430	38,617890	56,883930		41,72835	57,306360	29,66871	51,12409	79,717390	29,423360	56,409690	56,117070	0,000000	30,385830	35,823080	22,235290	0,000000	0,000000
7543,00000000	38,479040	48,967110	41,663510	71,661970	40,658880	49,757280	63,245100	33,751300	51,494320	59,811320	59,916670		52,770640	47,904000	38,895160	30,380650	29,49669	29,847830	23,55801	42,473210	58,262570	45,979170	28,638710	41,876920	36,397850	63,706420	75,182430	51,163930	0,000000	65,287580	48,845830	53,177970	44,641030	58,660190	58,854840	37,40000	69,146070	38,19075	70,64662	72,518250	50,383460	69,350470	55,855720	31,511420	38,798450	42,664060		30,344830	28,054170
8204,00000000	44,230770	60,883120	35,897320	66,746480	40,932290	40,769230	67,737860	37,421320	50,166670	60,805310	61,889400	69,516390	56,952830	42,157890		34,842110	37,29167	29,828570	20,41071	47,788730	57,882650	46,579790	22,333330	62,861820	37,583010	64,721390	91,085940	50,437500	38,954550	55,317570	54,748990	51,345790	51,063490	67,108910	59,857140	39,05039	71,406420	33,46626	72,47692	68,064290	64,014930	76,571430	56,070000	35,986610	47,630770	43,107440	38,593330	26,784310	47,538460
9394,00002000	49,017240	63,307690	44,593300	46,017020	62,511520	45,529410	60,821780	32,784400	48,397320	61,688070	62,528960	74,250000	61,576000	47,464520	42,876620	45,013330	44,89375	39,135140	41,48438	52,427860	74,890910	53,459120	31,077780	40,210120	53,807230	59,655000	62,675980	42,585000	42,660940	50,728570	59,757940	49,140350	65,396690	59,247930	60,532260	37,41564	57,465910	59,58282	62,65468	65,924140	50,637040	62,982680	58,038100	25,298970	45,851350	34,436510	38,297100	33,402680	22,339060
9985,00002000	48,559520	63,846940	39,657140	38,274190	52,330140	43,330190	65,843370	31,259460	50,171300	60,590480	59,309730	72,260870	48,653470	38,492310	54,097740	52,383120	58,12676	35,994510	43,31522	51,620690	58,678730	50,628790	42,198720	41,059830	53,050780	58,657750	56,604940	54,396430	42,097050	53,331130	59,536960	63,424000	59,793480	57,121500	52,206350	45,90262	63,342540	67,20395	58,02256	65,040820	55,979590	64,970830	63,804550	27,046510	41,272000	42,022900	35,741010	28,662070	36,439130
10620,00000000	54,838510	69,175880	43,680180	48,856380	62,990570	49,424530	84,340000	52,270530	56,907220	61,600000	65,716890	70,422020	58,729730	45,200000	67,923080	56,426670	49,09790	42,895710	58,66667	50,148150	58,315070	44,239770	50,497080	33,327660	53,716980	50,817730	52,554790	60,239380	42,218110	50,095540	59,850200	60,778630	56,493980	67,800000	52,380600	57,52075	61,419190	69,42515	61,15672	67,482990	63,259260	53,391090	56,883840	32,122070	43,142860	42,456000	45,536760	33,007810	41,077250
11190,00000000	46,670450	60,539600	43,238580	38,983050	53,779760	41,000000	68,632080	46,446670	47,237440	52,111110	62,972000	65,605260	44,807020	32,007090	50,986750	57,784620	55,37838	34,763740	46,02451	45,888320	49,716100	35,410960	43,723270	34,145920	51,857140	49,857140	60,907140	28,813730	28,172300	30,253420	55,549020	55,467890	58,295920	61,180000	41,122140	55,16092	60,565220	70,40678	55,76471	64,347830	51,881940	48,070090	49,683910	21,876710	39,096000	40,728680	40,446150	25,727890	34,929200
11731,00000000	47,500000	55,293840	55,809520	29,293190	48,091740	44,009350	68,597940	37,493450	47,636820	30,980950	58,522120	51,519230	33,708330	38,479730	46,714290	52,096550	53,25714	34,781070	42,72678	57,066040	46,203540	34,041920	37,763310	34,990740	41,351150	40,404620	67,629030		33,845020	34,690480	53,709680	32,532790	46,664180	44,535710	45,037590	54,52083	54,689120	60,55738	55,07285	55,690650	48,681160	40,800000	35,804880	32,074420	42,651160	28,533900	30,366910	24,319440	37,301720
12356,00000000	48,901100	49,895420	52,039220	33,304640	53,358490	42,750000	64,463160	40,121210	49,431580	47,666670	55,698860	45,710840	41,307690	45,572650	39,528000	44,708330	43,64234	42,653270	39,90155	44,389830	35,782860	32,372780	33,335330	44,680180	47,257250	41,788570	56,102740	26,633800	36,597830	24,985510	63,980310	36,226890	48,117190	54,287040	47,884620	53,89516	68,043270	58,57059	55,40678	46,167880	52,311590	39,583330	27,983520	40,126210	43,904410	29,661290	28,433330	21,500000	33,004180
12990,00000000	61,412120	48,793970	53,580650	48,563030	64,019510	49,734510	63,747470	50,185000	68,949040	44,292040	65,341840	55,939760	57,673470	55,789920	55,121210	57,724830	65,65385	57,442620	48,78652	50,000000	49,830410	51,106920	45,170450	23,247570	33,664340	22,670890	31,026320		24,152170	23,206900	52,492540	31,411760	46,570370	43,329030	44,330710	25,79600	51,508470	61,58278	55,12414	48,714290	58,754970	35,078790	33,254340	45,078050	49,592590	30,492190	35,280000	33,377620	43,904560
13606,00000000	48,412160	45,900000	51,373270	34,027620	48,964910	37,750000	56,564360	39,869770	48,105260	34,936000	48,639640	36,247520	40,054550	41,559630	44,233330	42,012580	34,04545	38,027930	40,89189	42,177420	27,531430	32,283950	32,435580	29,427230	39,976650	33,086420	32,601770		30,021580	20,237410	54,738590	23,603770	39,555560	38,266670	42,220470	25,70531	50,628710	52,93252	50,16794	41,641790	49,244270	26,748600		34,591930	34,754900	21,810610	20,201340		28,663870
14238,00000000	58,320750	61,616220	53,924170	41,071860	26,469800	47,019420	59,712770	46,050760	50,417090	49,487180	57,187210	49,795180	35,550560	43,415930	52,292680	52,386210	34,10169	43,121390	47,95918	28,511360	31,250000	39,243750	46,348390	34,969850	40,067420	23,522880	37,833330	25,358780	29,442110		61,847660	27,405660	39,211380	43,758060	41,847830	25,63351	40,293810	45,42515	30,48780	35,141840	39,183210	28,053890		39,475960	35,457940	21,380950			22,173160
14769,00000000	52,163400	61,114130	53,951220	46,339180	26,706670	52,336730	56,666670	48,784690	57,023470	48,384620	56,771300	40,288890	45,824320	37,984130	51,548150	47,526320	31,26316	30,439020	41,69036	26,675680	38,155840	40,619630	42,218180	32,689810	48,028690	24,589600	21,354330		29,975000	20,699250	57,654760	20,858410	32,393440	48,478630	40,992810	26,17703	40,783920	32,25490	36,70297	29,877550	39,141790	36,165750	27,633330	42,149120	37,956140		21,835620		30,420170
[truncated: 35 more columns]
