# Supplementary material for: Fast bacterial growth reduces antibiotic accumulation and efficacy
Source: eLife. 2022 Jun 7;11:e74062. doi: 10.7554/eLife.74062 (PMC9173744; doi:10.7554/eLife.74062)
Supplement: Figure 1—source data 1. [file elife-74062-fig1-data1.zip › SD15.csv]

Time (s)
0,00000	0,00000	0,00000	0,00000	0,00000	0,00000	0,00000	0,00000	0,00000	0,00000	0,00000	0,00000	0,00000	0,00000	0,00000	0,00000	0,00000	0,00000	0,00000	0,00000	0,00000	0,00000	0,00000	0,00000	0,00000	0,00000	0,00000	0,00000	0,00000	0,00000	0,00000	0,00000	0,00000	0,00000	0,00000	0,00000	0,00000	0,00000	0,00000	0,00000	0,00000	0,00000	0,00000	0,00000	0,00000	0,00000	0,00000	0,00000	0,00000	0,00000
867,00000	0,00000	23,70192	43,36607	29,90647	43,72393	20,94318	0,00000	0,00000	0,00000	25,15385	0,00000	26,42056	27,62963	28,85606	0,00000	23,69600	0,00000	0,00000	25,21739	24,82707	33,57576	0,00000	0,00000	0,00000	0,00000	0,00000	0,00000	0,00000	23,32558	0,00000	22,32632	0,00000	39,65541	44,97452	41,56886	79,13333	58,50000	0,00000	32,93284	50,31373	40,23585	52,24742	38,22642	41,59276	45,83636	0,00000	22,38158	39,55307	59,09155
2087,00000	0,00000	34,13043	46,50000	29,83333	31,25352	23,26627		0,00000	0,00000	26,32143	0,00000		23,31892	30,14634	25,79699		36,06481			30,52055			34,19355	0,00000	0,00000	0,00000								51,79670	52,56875	81,61828	86,86905	38,59559	55,59028	57,82474	37,13793	62,91038	48,41667		62,91908	43,85965	32,79435	57,78199	65,66883
2765,00000	33,78070		66,01905	58,05426	63,07971	48,30952	37,39869	0,00000	0,00000	56,48101	0,00000	62,99242	50,36066	57,13445	48,30252	48,20270	74,15541	58,77174	53,27368		46,35099	45,01724	67,55705	0,00000					20,16129	20,31905	31,60736						87,68571		51,05983					40,52133
4094,00000			172,28890	79,16418	78,42208	54,17500	76,19079	0,00000	0,00000	71,68919	22,47518	60,95270	64,23810	57,52555	52,41844	61,12698	91,54422	53,39130	63,57426	58,43671	55,87500	78,17500		40,83838	0,00000		20,25789	27,66492	32,31056	32,13270	46,04142	23,29586			51,52410		101,17110	22,37589		52,89340			32,50000	44,76852					52,97037
4768,00000	32,65132	50,41379				52,55367		0,00000	0,00000	67,51807	22,79861	58,27215	68,87027				94,50725			54,45652	62,80374		81,14865		0,00000	48,10294	39,82692	32,32778	40,23179	49,20543	79,65882	56,80488	43,93701	72,19608	50,33333	88,36538			69,30534	71,63978	48,04082	54,72430	62,28704	64,19651	63,02688	56,71271	49,24651	52,99371	76,00610
5436,00000		76,52174	176,90480	72,36691	109,37410	75,01124	96,82119	0,00000	0,00000	72,62420	31,49315	56,54545	70,59538	55,26543	47,00000	80,13423			64,72973	57,28378	75,77778	176,08580	73,87143		0,00000	62,69231	38,03297	29,09816	35,23457	35,73953	72,88000			100,90480		105,78570	114,67690	32,13475	65,91736	78,26178		48,62147	54,23846	78,52778	60,80663	45,35593		54,43750	82,24060
6537,00000	45,96667	74,08738	199,05620	72,67133	156,35200	76,94286	90,21341	0,00000	0,00000	71,10219	40,43125	61,07031	114,87500	56,21583	42,87059	118,75000	119,28000		57,72549	70,22159	82,20714	183,91130		77,03125	0,00000	63,55034	88,56180	59,10695	73,30481	64,83730	106,86590	82,71154	71,89683	131,98280	75,19298	138,09950	118,00000	58,45333	134,02990		54,88350	87,30702	75,79661			103,75690	73,35398	68,76995	110,94290
7242,00000	54,05195	85,49091	205,18950	91,35938		98,18125	131,85260	0,00000	0,00000	88,26351	46,60417	63,11039	113,94830	76,78102	68,56204		131,04140	57,58333		80,93478		184,24590		153,14290	0,00000	96,50932	107,00000	86,62130	94,84028	79,03721	137,47250		82,03846			150,05310	130,72000	68,92958			74,70408	97,98837				134,62430	115,58590	90,35870	133,03360
8301,00000	86,05161	90,83333	209,79550	86,16667	161,94630	104,27560	131,07500	0,00000	0,00000		86,83688	129,69620	102,53710	75,08759	93,76471	123,93800	151,17780	46,78723	71,98889		89,63281	198,36700	88,02273	140,35940	25,64948	89,09211			93,63846	124,17750	147,07380	89,85333		72,40107	65,88889	179,39710	93,39412			90,60606	64,78095	89,72321	69,54545	57,81000	53,14925	201,95520		87,30275	140,05660
9331,00002	83,29609	149,50430	182,15970	97,42446	174,09520		158,02600	22,45985			89,89362	120,28050	113,40220	88,14570	125,60560	113,96520	179,32690	91,04878		89,05747	84,04861	211,27970	108,23750	186,63890	51,37273	111,68420	91,13333	71,38971				93,35766	166,37690	79,64828	56,89691	124,98280	81,00741	140,13840	126,10000	88,28696	52,08000	82,99083	74,71277	62,40000	46,07200		118,03170	89,59903	146,09940
10171,00000	91,81124	114,88500	172,12120	87,54887		114,10780	132,48680	37,47143	56,05839	81,28966	91,61905	95,14198	110,59540	111,30670	105,95210	97,81818	161,38520	82,61364	86,05932	91,47059	89,43119	186,65200	91,89655	169,91670		88,84615	84,75887	85,11765	114,00920	109,62090	129,74560	65,77632	159,21880	101,37500	69,51969	117,36510		145,06920	128,02200	95,83594	54,86667		56,65517	70,70543	74,22047	185,99210	124,15840		140,20270
10961,00000		108,09200		68,82143		94,65891				98,82759	81,06250	82,33333	100,59590	94,89922	112,93000	96,02899	151,14380	94,52273	93,62832	90,58065	83,57009	163,80340	91,85057	180,59180		81,11111	86,31858	76,11905	103,20930	104,10680	118,80730	75,88618	157,78480	107,85620	104,14770	152,22220	78,00730	128,31650	148,29270	87,50943	57,47423			77,00962	75,13043	208,34960	123,34590	93,86697	145,66520
11577,00000		108,18180	168,79310	72,50725		101,78450	127,45160	38,58000	55,65306	81,63359	86,79104	90,24490	109,59630	92,40000	125,68000	99,99281	150,98590	93,30337	99,47706	94,11290	88,45669	167,43780	101,94050	198,67270	45,15957	88,19481	88,56250	75,88800	97,01869	97,08750	126,41380	55,78992	136,22000	90,81215	79,74490	146,66290	79,07194	149,17290		72,93269	51,49505	88,01124	69,03571	62,97368	89,93431	175,65220	107,32500	85,55844	130,34980
12551,00000		89,40476				98,67778		26,80822	50,68085	93,44828		67,41985	110,03750	82,19266	105,70590	85,08759	139,52600		38,04902			132,37500	124,50560	141,11940	92,19231	69,50877	83,51282	77,70769	93,31461	95,78189	123,56310	63,03077	149,52030	83,40260	81,52577	139,50720	94,53922	125,20830	126,95830	72,15888	52,05102	93,63810	66,63918	60,11607	84,07534	181,46560	106,78970	89,10619	134,62750
13695,00000	91,35484		164,37860	81,14894	159,00000	125,48340	144,46580	47,08667	73,02564	87,98230	98,29655	88,71523		98,87162		97,66355	154,48700	94,63830	54,30000	136,87780	92,11194	141,71630	151,84620	147,15000	83,76577	69,44444		83,59016	87,68254	89,61780	131,74470	74,85926	181,84510	89,38217	77,76000	154,00000	90,10000	138,41610	146,21110	85,98148	57,63636	93,41667	61,05319	60,83478	93,91096	171,81200	116,96390	90,78281	139,72280
14632,00000	81,95745	112,70710	169,79310	75,71901	156,97280	117,82070	132,80360	45,43609	128,43140	84,56000	89,58993	78,51020	111,32720	108,04960	111,29500	103,00000	151,52530	109,68000	43,13684	159,75000	92,51408	140,49790	186,19050	157,11670	86,88542	68,12500	75,35156	87,00000	78,16541		128,30250	57,57143	148,57450	87,55621	69,30275	157,11360	125,22970	125,14740	107,76670	80,72449	51,68367	104,82690	65,92473	62,15306	91,66667	175,76120	114,51670	86,79911	126,74880
[truncated: 37 more columns]
