# Supplementary material for: Fast bacterial growth reduces antibiotic accumulation and efficacy
Source: eLife. 2022 Jun 7;11:e74062. doi: 10.7554/eLife.74062 (PMC9173744; doi:10.7554/eLife.74062)
Supplement: Figure 1—source data 1. [file elife-74062-fig1-data1.zip › SD16.csv]

Time (s)
0	0	0	0	0	0	0	0	0	0	0	0	0	0	0	0	0	0	0	0	0	0	0	0	0	0	0	0	0	0	0	0	0	0	0	0	0	0	0	0	0	0	0	0	0	0	0	0	0	0
340	0	0	0	0	0	0	0	0	0	0	0	0	0	0	0	506	0	0	0	0	0	0	0	811	0	0	0	614	0	0	0	0	0	0	0	0	0	0	0	0	0	0	0	0	0	0	0	0	0
679	0	0	0	0	0	0	0	0	0	0	0	0	0	0	0	706	0	0	0	0	0	0	0	719	0	0	0	706	0	0	0	0	0	0	0	0	0	0	0	0	0	0	0	0	0	0	0	0	0
1239	0	0	0	0	0	0	0	0	0	0	0	0	0	0	0	941	0	0	0	0	0	0	0	745	0	0	0	864	0	0	0	0	0	0	0	0	0	0	0	0	0	0	0	0	0	0	0	0	0
1920	0	0	0	0	0	0	0	0	0	0	0	0	0	0	0	1037	0	0	0	0	0	0	0	838	0	0	0	920	0	0	0	0	0	0	0	0	0	0	0	0	0	0	0	0	0	0	0	0	0
2600	0	0	0	0	0	0	0	0	0	0	0	0	0	0	0	1002	0	0	0	0	0	0	0	903	0	0	0	909	0	0	0	0	0	0	0	0	0	0	0	0	0	0	0	0	0	0	0	0	0
3452	0	0	0	0	0	0	0	0	0	0	0	0	0	0	0	918	0	0	0	0	0	0	0	863	0	0	0	1117	1429	0	0	0	0	0	0	0	0	0	0	648	0	0	0	0	0	0	0	0	0
4297	0	0	0	0	0	0	92	0	0	0	0	0	0	0	0	985	0	0	0	0	0	1493	1449	885	0	0	0	1295	1592	0	764	1104	0	0	0	0	0	0	0	1761	0	0	0	0	0	0	0	0	0
5150	0	0	0	0	0	0	1554	0	0	0	0	0	0	0	0	1158	0	0	0	0	0	1943	1701	1115	0	0	0	1700	1879	0	1352	1306	0	0	0	0	0	0	0	1927	0	0	0	0	0	0	0	0	0
5828	0	0	0	0	0	0	1790	0	0	0	0	0	0	0	0	1038	0	0	0	0	0	1656	1386	953	0	0	0	1719	1839	0	1349	1335	1253	0	0	0	0	0	0	2012	0	0	0	0	0	0	0	0	0
6392	0	0	0	0	0	0	1783	333	0	0	0	0	0	0	0	1215	0	0	0	0	0	1554	1458	1237	0	0	0	1647	1824	0	1291	1278	1597	0	0	0	610	0	0	2035	0	0	0	1104	0	0	1268	0	0
7083	0	0	0	0	0	0	2046	1833	961	0	0	0	0	0	0	1266	0	0	0	0	0	1594	1460	1153	0	0	0	1805	1921	0	1391	1380	1688	904	0	0	943	487	0	2182	0	0	0	1751	528	1443	1311	0	0
7764	0	0	1453	523	524	0	2150	1913	1780	0	0	0	597	0	0	1190	954	0	0	0	0	1393	1316	1239	201	0	1559	1767	2302	1028	1477	1369	2093	1580	285	1550	2040	972	540	2201	330	762	1340	2068	1923	1508	1820	1561	0
8445	62	151	1837	1671	1329	120	2017	1883	1929	328	636	0	1712	1347	122	1207	1572	145	339	0	24	1219	1330	1212	1153	862	1508	1395	1906	1633	1407	1355	1597	1873	333	1526	1662	1572	1581	2046	292	1294	1325	1699	1671	1360	1423	1405	1246
[truncated: 6 more columns]
