# Supplementary material for: Fast bacterial growth reduces antibiotic accumulation and efficacy
Source: eLife. 2022 Jun 7;11:e74062. doi: 10.7554/eLife.74062 (PMC9173744; doi:10.7554/eLife.74062)
Supplement: Figure 1—source data 1. [file elife-74062-fig1-data1.zip › SD17.csv]

Time (s)
0	0	0	0	0	0	0	0	0	0	0	0	0	0	0	0	0	0	0	0	0	0	0	0	0	0	0	0	0	0	0	0	0	0	0	0	0	0	0	0	0	0	0	0	0	0	0	0	0	0
449	0	0	0	0	0	0	0	0	0	0	0	0	0	0	0	0	0	0	0	0	0	0	0	0	0	0	0	0	0	0	0	0	0	0	0	0	0	0	0	0	0	0	0	0	0	0	0	0	0
1102	750	69	0	0	213	72	312	0	168	165	0	0	606	675	522	405	135	0	165	168	195	198	0	0	438	162	381	78	276	528	66	324	342	390	123	105	87	69	0	219	204	315	162	240	255	0	0	0	159
1610	1656	342	234	0	363	117	603	657	273	330	0	0	666	798	612	255	213	198	201	225	369	390	78	0	528	177	579	96	315	705	147	807	879	498	171	144	177	234	183	315	366	507	123	471	345	72	63	0	102
2505	1797	738	621	777	789	306	1299	1191	600	669	0	0	1017	1344	1197	624	420	411	510	777	915	900	138	0	1077	447	1365	294	627	1338	618	2541	2520	1020	315	597	681	1128	939	708	807	1104	390	1122	1122	237	219	156	96
3534	2331	2037	2124	1698	1956	369	2190	2013	1170	1362	0	0	1341	1794	1686	654	627	804	654	1026	1629	1899	327	0	1305	552	2259	672	711	1953	771	2439	2817	1146	531	2250	2802	2532	2682	1083	1248	1464	561	2130	2703	525	426	279	240
4312	2337	2310	2163	1857	2097	390	2196	2412	1944	2367	237	0	1506	2424	2058	1008	780	1404	729	1338	2508	2595	429	180	1908	888	2511	762	1020	2373	846	2637	2772	1482	609	2199	2547	2484	2478	2247	3045	2073	783	2310	2589	666	675	447	549
5186	2358	2172	2280	1917	2016	492	2103	2640	2265	2367	366	0	2142	2751	2208	1134	1164	1980	918	1638	2427	2649	537	279	2268	1077	2496	834	1410	2586	1188	2973	3456	2100	711	2346	2904	2796	2670	2334	2853	2646	1092	2685	3000	1068	1029	699	1053
6700	2520	2463	2787	2550	2658	924	2397	2727	2424	2667	531	891	2706	3054	2772	1542	2829	2706	1452	2274	2814	3204	711	306	2658	1839	3156	1242	2442	2772	1710	2724	3531	2850	933	2511	3144	2718	2889	2238	3315	2685	1851	2601	3066	2400	2658	981	1227
7626	2577	2643	2664	2553	2418	1134	2484	2685	2475	2592	783	1101	2697	2841	2505	1938	2562	2403	2046	2400	2799	2880	1683	480	2916	2607	3033	1515	2556	3015	2262	3213	3339	2997	1254	2301	3039	2808	2586	2553	3072	2955	2376	2919	3081	2658	2622	1146	1413
8428	2145	2505	2913	2367	2514	1875	2133	2607	2439	2430	702	990	2712	3066	2631	2358	2334	2343	2295	2217	2778	2826	1863	537	2973	2391	2829	1776	2598	3036	2109	2634	3327	2754	1281	2304	2817	2934	2784	2313	3045	2622	2361	2445	2799	2343	2277	1245	1581
9255	2472	2328	2451	1965	2265	2052	1989	2718	2379	2232	1026	960	2556	2784	2721	2595	2757	2817	2616	2340	2619	2616	2115	522	2574	2619	2823	2031	2553	2787	2283	2928	3063	2616	1650	2559	2757	2922	2706	2505	3192	2835	2778	2520	3021	2592	2445	1644	1905
[truncated: 61 more columns]
