# Supplementary material for: Fast bacterial growth reduces antibiotic accumulation and efficacy
Source: eLife. 2022 Jun 7;11:e74062. doi: 10.7554/eLife.74062 (PMC9173744; doi:10.7554/eLife.74062)
Supplement: Figure 1—source data 1. [file elife-74062-fig1-data1.zip › SD18.csv]

Time (s)
0	0	0	0	0	0	0	0	0	0	0	0	0	0	0	0	0	0	0	0	0	0	0	0	0	0	0	0	0	0	0	0	0	0	0	0	0	0	0	0	0	0	0	0	0	0	0	0	0
972	0	0	0	0	0	0	0	0	0	0	0	0	0	0	0	0	0	0	0	0	0	0	0	0	0	0	0	0	0	0	0	0	0	0	0	0	0	0	0	0	0	0	0	0	0	0	0	0
2288	0	0	0	0	21	21	22	58	0	0	0	0	0	0	0	0	0	24	21	0	24	86	30	49	117	0	23	25	29	0	29	27	0	0	31	24	0	31	27	27	24	28	30	0	27	37	28	101
3370	0	0	0	58	0	63	25	132	0	0	21	0	0	0	0	0	0	29	22	0	110	129	121	87	207	27	51	73	33	29	62	25	0	0	38	31	0	32	25	23	26	76	34	0	25	29	32	177
5014	30	0	0	121	53	95	37	153	0	0	48	0	0	0	0	26	0	25	23	27	114	138	127	93	229	74	93	133	67	31	85	27	0	0	34	26	24	71	28	28	34	100	56	0	0	25	34	185
6469	29	0	23	163	92	125	38	178	0	0	112	0	0	0	22	88	0	35	41	84	133	141	164	86	266	99	106	128	101	26	118	81	34	98	37	34	91	101	28	27	99	124	112	0	26	96	88	207
7346	60	0	54	197	117	174	42	208	81	24	134	0	37	0	0	102	61	36	95	104	120	165	190	84	283	109	124	153	153	109	127	126	105	68	43	37	123	148	38	90	122	172	161	26	82	122	151	267
9432	160	21	122	249	135	191	51	235	90	29	167	27	35	27	45	91	36	122	120	140	121	170	226	74	421	143	144	172	181	107	141	145	115	33	45	118	129	148	56	133	109	138	202	44	106	125	215	343
