# Supplementary material for: Fast bacterial growth reduces antibiotic accumulation and efficacy
Source: eLife. 2022 Jun 7;11:e74062. doi: 10.7554/eLife.74062 (PMC9173744; doi:10.7554/eLife.74062)
Supplement: Figure 1—source data 1. [file elife-74062-fig1-data1.zip › SD19.csv]

Time (s)
0	0,00	0,00	0,00	0,00	0,00	0,00	0,00	0,00	0,00	0,00	0,00	0,00	0,00	0,00	0,00	0,00	0,00	0,00	0,00	0,00	0,00	0,00	0,00	0,00	0,00	0,00	0,00	0,00	0,00	0,00	0,00	0,00	0,00	0,00	0,00	0,00	0,00	0,00	0,00	0,00	0,00	0,00	0,00	0,00	0,00	0,00	0,00	0,00	0,00
363	0,00	0,00	33,95	20,63	0,00	0,00	0,00	0,00	0,00	0,00	0,00	23,49	0,00	0,00	0,00	0,00	0,00	28,07	27,49	42,76	0,00	0,00	0,00	0,00	0,00	0,00	0,00	0,00	0,00	22,70	49,18	0,00	0,00	0,00	0,00	0,00	0,00	21,41	0,00	0,00	0,00	0,00	0,00	0,00	0,00	0,00	0,00	0,00	0,00
1031	0,00	0,00	20,18	0,00	0,00	0,00	0,00	0,00	0,00	0,00	0,00	0,00	24,28	0,00	0,00	0,00	0,00	0,00	0,00	0,00	0,00	0,00	0,00	0,00	0,00	0,00	0,00	0,00	0,00	33,36	0,00	0,00	0,00	22,70	0,00	21,71	0,00	0,00	0,00	24,80	91,98	68,95	0,00	0,00	21,08	0,00	0,00	123,04	88,45
2273	0,00	0,00	0,00	0,00	0,00	0,00	0,00	22,70	0,00	0,00	25,55	33,60	31,57	24,01	0,00	0,00	23,96	0,00	40,61	48,22	0,00	0,00	0,00	0,00	0,00	0,00	0,00	0,00	0,00	28,32	0,00	0,00	0,00	0,00	0,00	30,17	30,25	21,63	48,31	51,12	82,49	116,45	22,93	25,39	24,74	44,72	118,64	122,47	0,00
3360	0,00	0,00	0,00	21,90	0,00	0,00	40,18	20,59	41,15	0,00	29,51	50,49	37,74	36,83	0,00	0,00	27,93	30,78	110,20	44,91	0,00	23,40	0,00	21,73	0,00	0,00	0,00	0,00	0,00	31,00	0,00	0,00	0,00	20,58	32,71	38,86	44,64	33,63	55,13	62,65	97,61	113,66	36,55	30,38	36,49	53,57	138,65	104,35	0,00
4627	0,00	0,00	34,84	22,49	0,00	0,00	24,90	0,00	21,86	0,00	62,17	43,57	37,31	0,00	0,00	0,00	35,80	21,43	108,48	46,26	0,00	23,93	0,00	0,00	0,00	0,00	0,00	0,00	0,00	45,00	49,50	0,00	0,00	0,00	23,71	35,49	37,08	31,43	63,26	55,34	98,90	131,47	27,89	21,53	46,63	53,01	131,20	96,81	0,00
5822	0,00	0,00	37,10	41,56	0,00	40,39	48,34	36,62	39,67	0,00	86,89	52,28	71,83	48,85	0,00	0,00	45,04	40,09	100,48	92,26	0,00	25,92	0,00	32,93	0,00	0,00	0,00	0,00	0,00	47,20	43,03	0,00	37,77	23,71	24,63	44,84	64,66	40,46	72,68	54,48	101,76	132,19	42,47	21,32	68,77	66,87	119,35	96,72	23,68
7090	0,00	0,00	77,51	98,57	0,00	70,56	95,10	140,55	82,41	0,00	156,16	127,02	108,94	115,06	0,00	0,00	87,65	78,65	170,06	107,59	0,00	95,80	83,97	143,15	0,00	0,00	0,00	0,00	0,00	78,71	79,32	0,00	64,37	24,68	72,99	92,64	73,22	47,47	99,24	164,56	104,61	140,29	47,28	80,57	72,60	174,22	125,72	152,28	59,02
8361	0,00	0,00	129,23	134,04	0,00	91,05	153,81	247,88	142,36	0,00	190,31	185,89	164,24	209,39	0,00	0,00	137,96	148,83	288,01	187,21	0,00	133,49	131,76	240,29	0,00	21,02	23,22	22,16	0,00	90,61	135,21	0,00	95,09	90,28	145,75	150,87	99,62	92,05	159,79	275,67	102,46	135,21	92,24	143,78	173,68	277,90	202,93	296,31	78,28
9379	0,00	0,00	263,60	258,15	0,00	138,48	259,08	374,31	256,32	0,00	303,10	293,33	265,78	261,39	0,00	31,53	242,65	243,30	314,08	203,23	40,00	244,23	238,31	365,62	60,00	126,79	134,78	124,39	150,13	128,92	247,50	63,08	151,89	136,39	248,00	259,84	165,64	165,04	289,86	384,01	120,45	156,49	145,52	255,01	284,50	381,56	321,88	390,71	132,89
[truncated: 23 more columns]
