# Supplementary material for: Fast bacterial growth reduces antibiotic accumulation and efficacy
Source: eLife. 2022 Jun 7;11:e74062. doi: 10.7554/eLife.74062 (PMC9173744; doi:10.7554/eLife.74062)
Supplement: Figure 1—source data 1. [file elife-74062-fig1-data1.zip › SD2.csv]

0	0,000	0,000	0,000	0,000	0,000	0,000	0,000	0,000	0,000	0,000	0,000	0,000	0,000	0,000	0,000	0,000	0,000	0,000	0,000	0,000	0,000	0,000	0,000	0,000	0,000	0,000	0,000	0,000	0,000	0,000	0,000	0,000	0,000	0,000	0,000	0,000	0,000	0,000	0,000	0,000	0,000	0,000	0,000	0,000	0,000	0	0	0	0
157	0,000	0,000	0,000	0,000	0,000	0,000	0,000	0,000	0,000	0,000	0,000	0,000	0,000	0,000	66,000	0,000	0,000	0,000	0,000	0,000	0,000	65,000	0,000	0,000	0,000	0,000	0,000	45,000	0,000	0,000	0,000	0,000	0,000	0,000	0,000	0,000	0,000	0,000	0,000	43,000	323,000	0,000	0,000	0,000	0,000	0	0	0
180	0,000	0,000	0,000	0,000	0,000	0,000	0,000	0,000	0,000	0,000	0,000	0,000	0,000	95,000	103,000	0,000	0,000	0,000	40,000	0,000	0,000	31,000	175,000	0,000	0,000	0,000	0,000	36,000	0,000	0,000	0,000	0,000	0,000	0,000	0,000	0,000	50,000	0,000	0,000	28,000	206,000	0,000	0,000	0,000	0,000	0	0	0	0
220	0,000	0,000	0,000	0,000	0,000	115,000	0,000	0,000	0,000	28,000	0,000	0,000	0,000	0,000	151,000	0,000	0,000	0,000	60,000	0,000	0,000	41,000	276,000	0,000	0,000	0,000	0,000	108,000	0,000	0,000	0,000	23,000	0,000	0,000	0,000	0,000	81,000	0,000	0,000	27,000	175,000	0,000	0,000	0,000	190,000	0	0	0	30
250	0,000	0,000	128,000	0,000	0,000	221,000	0,000	0,000	0,000	58,000	0,000	0,000	0,000	0,000	472,000	0,000	0,000	0,000	167,000	0,000	0,000	51,000	689,000	0,000	0,000	0,000	0,000	348,000	0,000	0,000	0,000	63,000	0,000	0,000	0,000	0,000	291,000	0,000	0,000	29,000	347,000	0,000	0,000	22,000	326,000	0	0	0	65
280	0,000	0,000	516,000	0,000	0,000	832,000	0,000	0,000	112,000	501,000	0,000	0,000	0,000	510,000	1409,000	0,000	0,000	0,000	1136,000	0,000	0,000	649,000	2197,000	0,000	0,000	0,000	0,000	1370,000	0,000	0,000	63,000	696,000	0,000	0,000	0,000	0,000	1376,000	0,000	0,000	125,000	1544,000	0,000	0,000	165,000	1086,000	0	0	0	617
305	0,000	0,000	797,835	0,000	0,000	1291,693	0,000	0,000	179,424	1159,165	0,000	0,000	73,041		1614,656	0,000	0,000	0,000	1548,908	0,000	0,000	1325,638	2390,739	0,000	0,000	0,000	0,000	1653,774	0,000	0,000	102,683	1563,180	0,000	0,000	0,000	0,000	1711,843	0,000	0,000	690,176	2109,124	0,000	0,000	695,829	1638,676	0	0	0	1016
328	0,000	0,000	1691,559	0,000	0,000	2265,335	0,000	0,000	181,701	2428,831	0,000	0,000	226,226	1187,978	2394,877	0,000	0,000	274,985		0,000	0,000	2261,422		0,000	0,000	0,000	230,914		0,000	0,000	245,653		0,000	0,000	0,000	519,390		0,000	0,000	1352,208		0,000	0,000	1332,224		0	0	0	1950
602	104,175	822,796	2748,767	20,317	989,143	2714,175	0,000	539,207	1911,120	2526,492	33,852	589,827	2681,599	2620,722	2408,785	0,000	708,031	2394,685	2544,591	0,000	1649,260	2500,875	2474,075	0,000	290,612	1200,962	1751,549	2488,141	0,000	995,772	2167,282	2398,531	0,000	212,387	770,381	2360,789	2492,988	0,000	741,558	2589,034	2504,097	0,000	724,111	2700,612	2510,960	0	234	1254	2104
1780	682,943	1501,463	2509,465	613,903	1979,602	2498,994	391,767	1195,119	2464,518	2460,268	490,491	1284,490	2646,436	2658,221	2382,237	341,904	1279,252	2655,396	2464,428	589,499	2608,217	2377,890	2394,474	438,715	967,277	2117,418	2505,190	2423,727	486,673	1452,117	2551,388	2363,694	410,069	689,077	1490,453	2455,469	2502,706	525,665	1384,469	2527,617		519,826	1670,245	2655,012	2415,768	358	888	2242	2333
2497	1398,871	2382,475	2495,852	1341,652	2522,967	2358,647	843,423	1842,829	2555,564	2475,792	1128,337	2268,720	2567,435	2569,655	2232,725	837,165	2187,314	2563,461	2337,077	1335,450	2578,665	2415,162	2361,185	931,588	1867,865	2701,814	2569,942	2354,391	983,780	2269,397	2512,564	2398,977	890,156	1316,318	2322,037	2447,024	2418,606	930,303	2137,874	2520,404	2472,166	1090,491	2520,946	2545,977	2446,078	709	1383	2217	2294
3004	2286,754	2613,228	2590,166	2175,098	2736,900	2353,804	1428,752	2471,689	2644,244	2489,162	1982,677	2714,200	2673,113	2591,750	2279,010	1720,156	2775,216	2663,771	2381,238	2314,721	2548,457	2314,723	2303,403	1723,081	2653,976	2751,637	2604,735	2346,096	1697,070	2562,806	2576,665	2354,739	1467,590	1972,943	2621,060	2578,807	2342,643	1744,782	2619,405	2544,155	2406,899	1921,212	2721,498	2511,032	2393,856	1373	2067	2272	2297
4180	2454,803	2662,456	2515,479	2302,091	2706,935	2379,162	1934,746	2457,125	2623,876	2477,074	2203,989	2753,409	2527,355	2461,931	2336,201	2167,337	2827,289	2557,580	2448,857	2566,877	2572,404	2279,521	2264,620	2033,364	2828,637	2661,772	2566,242	2328,820	2157,045	2751,256	2520,573	2401,345	1772,731	2513,945	2535,074	2534,085	2372,404	2283,294	2736,859	2568,733	2451,787	2498,812	2776,968	2443,715	2431,891	1284	1973	2149	2136
5236	2530,749	2642,695	2509,210	2462,334	2634,812	2264,724	2178,036	2446,005	2500,549	2345,495	2560,139	2572,862	2480,812	2366,420	2320,790	2447,473	2684,484	2492,626	2376,815	2685,867	2556,049	2342,969	2177,527	2479,602	2736,937	2588,449	2487,413	2360,642	2439,309	2516,132	2452,056	2330,094	2136,682	2632,983	2559,074	2443,119	2275,005	2371,852	2663,517	2425,207	2393,156	2670,105	2744,498	2547,358	2432,678	1748	2340	2374	2192
[truncated: 54 more columns]
