# Supplementary material for: Fast bacterial growth reduces antibiotic accumulation and efficacy
Source: eLife. 2022 Jun 7;11:e74062. doi: 10.7554/eLife.74062 (PMC9173744; doi:10.7554/eLife.74062)
Supplement: Figure 1—source data 1. [file elife-74062-fig1-data1.zip › SD20.csv]

t0	Ciprofloxacin	Oxazolidinone	Roxithromycin	Trimethoprim	Octapeptin	Polymyxin B	Tachyplesin
50	0,00000000000000	0,01123595505618	0,00383141762452	0,00000000000000	0,02272727272727	0,43956043956044	0,06603773584906
150	0,00000000000000	0,16292134831461	0,00000000000000	0,00000000000000	0,03409090909091	0,37362637362637	0,25471698113208
250	0,00000000000000	0,15168539325843	0,00000000000000	0,00000000000000	0,26136363636364	0,02197802197802	0,55660377358491
350	0,00000000000000	0,10112359550562	0,00000000000000	0,00000000000000	0,35227272727273	0,00000000000000	0,09433962264151
450	0,00000000000000	0,07865168539326	0,00000000000000	0,00000000000000	0,00000000000000	0,02197802197802	0,00943396226415
550	0,00000000000000	0,19662921348315	0,00000000000000	0,00505050505051	0,03409090909091	0,00000000000000	0,00000000000000
650	0,00819672131148	0,10674157303371	0,00383141762452	0,01010101010101	0,00000000000000	0,00000000000000	0,00000000000000
750	0,00000000000000	0,08988764044944	0,00000000000000	0,01010101010101	0,00000000000000	0,00000000000000	0,00000000000000
850	0,00000000000000	0,03370786516854	0,00000000000000	0,03535353535354	0,00000000000000	0,00000000000000	0,00943396226415
950	0,00000000000000	0,03370786516854	0,00000000000000	0,02525252525253	0,03409090909091	0,00000000000000	0,00000000000000
1050	0,00000000000000	0,01123595505618	0,00000000000000	0,00000000000000	0,03409090909091	0,00000000000000	0,00000000000000
1150	0,00000000000000	0,00000000000000	0,00000000000000	0,00000000000000	0,09090909090909	0,01098901098901	0,00000000000000
1250	0,00000000000000	0,00000000000000	0,00000000000000	0,01010101010101	0,01136363636364	0,00000000000000	0,00000000000000
1350	0,00000000000000	0,00561797752809	0,00383141762452	0,02525252525253	0,01136363636364	0,00000000000000	0,00000000000000
1450	0,00000000000000	0,01123595505618	0,00000000000000	0,05555555555556	0,05681818181818	0,00000000000000	0,00000000000000
1550	0,02459016393443	0,00000000000000	0,00000000000000	0,07070707070707	0,00000000000000	0,00000000000000	0,00000000000000
1650	0,00819672131148	0,00000000000000	0,00000000000000	0,07575757575758	0,00000000000000	0,00000000000000	0,00000000000000
1750	0,00819672131148	0,00000000000000	0,00000000000000	0,09090909090909	0,00000000000000	0,00000000000000	0,00000000000000
1850	0,03278688524590	0,00000000000000	0,00766283524904	0,03535353535354	0,00000000000000	0,00000000000000	0,00000000000000
1950	0,01639344262295	0,00000000000000	0,00383141762452	0,04545454545455	0,00000000000000	0,01098901098901	0,00000000000000
2050	0,00819672131148	0,00000000000000	0,00000000000000	0,02020202020202	0,00000000000000	0,02197802197802	0,00943396226415
2150	0,00000000000000	0,00561797752809	0,00383141762452	0,00505050505051	0,04545454545455	0,05494505494505	0,00000000000000
2250	0,00000000000000	0,00000000000000	0,00383141762452	0,04040404040404	0,00000000000000	0,02197802197802	0,00000000000000
2350	0,00000000000000	0,00000000000000	0,00000000000000	0,01515151515152	0,01136363636364	0,00000000000000	0,00000000000000
2450	0,00819672131148	0,00000000000000	0,00000000000000	0,02525252525253	0,00000000000000	0,00000000000000	0,00000000000000
2550	0,03278688524590	0,00000000000000	0,00000000000000	0,03030303030303	0,00000000000000	0,00000000000000	0,00000000000000
2650	0,02459016393443	0,00000000000000	0,00000000000000	0,01515151515152	0,00000000000000	0,00000000000000	0,00000000000000
2750	0,04918032786885	0,00000000000000	0,00383141762452	0,00505050505051	0,00000000000000	0,00000000000000	0,00000000000000
2850	0,01639344262295	0,00000000000000	0,00383141762452	0,00505050505051	0,00000000000000	0,00000000000000	0,00000000000000
2950	0,04918032786885	0,00000000000000	0,00000000000000	0,00505050505051	0,00000000000000	0,00000000000000	0,00000000000000
3050	0,09016393442623	0,00000000000000	0,00000000000000	0,02525252525253	0,00000000000000	0,00000000000000	0,00000000000000
3150	0,07377049180328	0,00000000000000	0,00383141762452	0,04040404040404	0,00000000000000	0,02197802197802	0,00000000000000
3250	0,04918032786885	0,00000000000000	0,00000000000000	0,03535353535354	0,00000000000000	0,00000000000000	0,00000000000000
3350	0,00000000000000	0,00000000000000	0,00000000000000	0,03535353535354	0,00000000000000	0,00000000000000	0,00000000000000
3450	0,00819672131148	0,00000000000000	0,00000000000000	0,02525252525253	0,00000000000000	0,00000000000000	0,00000000000000
3550	0,01639344262295	0,00000000000000	0,00766283524904	0,00505050505051	0,00000000000000	0,00000000000000	0,00000000000000
3650	0,00819672131148	0,00000000000000	0,00766283524904	0,01010101010101	0,00000000000000	0,00000000000000	0,00000000000000
3750	0,04098360655738	0,00000000000000	0,00766283524904	0,00000000000000	0,00000000000000	0,00000000000000	0,00000000000000
3850	0,01639344262295	0,00000000000000	0,00000000000000	0,01010101010101	0,00000000000000	0,00000000000000	0,00000000000000
3950	0,01639344262295	0,00000000000000	0,00766283524904	0,00505050505051	0,00000000000000	0,00000000000000	0,00000000000000
4050	0,05737704918033	0,00000000000000	0,00000000000000	0,01010101010101	0,00000000000000	0,00000000000000	0,00000000000000
4150	0,01639344262295	0,00000000000000	0,00383141762452	0,00505050505051	0,00000000000000	0,00000000000000	0,00000000000000
4250	0,09016393442623	0,00000000000000	0,00766283524904	0,00505050505051	0,00000000000000	0,00000000000000	0,00000000000000
4350	0,04098360655738	0,00000000000000	0,00383141762452	0,01010101010101	0,00000000000000	0,00000000000000	0,00000000000000
4450	0,00000000000000	0,00000000000000	0,00000000000000	0,02020202020202	0,00000000000000	0,00000000000000	0,00000000000000
4550	0,00000000000000	0,00000000000000	0,00766283524904	0,01010101010101	0,00000000000000	0,00000000000000	0,00000000000000
4650	0,00000000000000	0,00000000000000	0,00766283524904	0,01515151515152	0,00000000000000	0,00000000000000	0,00000000000000
4750	0,00000000000000	0,00000000000000	0,00383141762452	0,00000000000000	0,00000000000000	0,00000000000000	0,00000000000000
4850	0,00819672131148	0,00000000000000	0,00766283524904	0,01010101010101	0,00000000000000	0,00000000000000	0,00000000000000
4950	0,00819672131148	0,00000000000000	0,00383141762452	0,00000000000000	0,00000000000000	0,00000000000000	0,00000000000000
5050	0,04918032786885	0,00000000000000	0,01915708812261	0,00505050505051	0,00000000000000	0,00000000000000	0,00000000000000
5150	0,01639344262295	0,00000000000000	0,01532567049808	0,00505050505051	0,00000000000000	0,00000000000000	0,00000000000000
5250	0,00819672131148	0,00000000000000	0,00766283524904	0,00000000000000	0,00000000000000	0,00000000000000	0,00000000000000
5350	0,00000000000000	0,00000000000000	0,03065134099617	0,00000000000000	0,00000000000000	0,00000000000000	0,00000000000000
5450	0,02459016393443	0,00000000000000	0,00766283524904	0,00000000000000	0,00000000000000	0,00000000000000	0,00000000000000
5550	0,01639344262295	0,00000000000000	0,02298850574713	0,00000000000000	0,00000000000000	0,00000000000000	0,00000000000000
5650	0,00000000000000	0,00000000000000	0,03065134099617	0,01010101010101	0,00000000000000	0,00000000000000	0,00000000000000
5750	0,00000000000000	0,00000000000000	0,01532567049808	0,00505050505051	0,00000000000000	0,00000000000000	0,00000000000000
5850	0,00000000000000	0,00000000000000	0,00766283524904	0,00505050505051	0,00000000000000	0,00000000000000	0,00000000000000
5950	0,00000000000000	0,00000000000000	0,03065134099617	0,00000000000000	0,00000000000000	0,00000000000000	0,00000000000000
6050	0,00819672131148	0,00000000000000	0,01149425287356	0,00505050505051	0,00000000000000	0,00000000000000	0,00000000000000
6150	0,00000000000000	0,00000000000000	0,03065134099617	0,00000000000000	0,00000000000000	0,00000000000000	0,00000000000000
6250	0,00000000000000	0,00000000000000	0,02681992337165	0,00000000000000	0,00000000000000	0,00000000000000	0,00000000000000
6350	0,01639344262295	0,00000000000000	0,01532567049808	0,00000000000000	0,00000000000000	0,00000000000000	0,00000000000000
6450	0,01639344262295	0,00000000000000	0,03448275862069	0,00000000000000	0,00000000000000	0,00000000000000	0,00000000000000
6550	0,00819672131148	0,00000000000000	0,03065134099617	0,00000000000000	0,00000000000000	0,00000000000000	0,00000000000000
6650	0,00000000000000	0,00000000000000	0,02298850574713	0,00000000000000	0,00000000000000	0,00000000000000	0,00000000000000
6750	0,00000000000000	0,00000000000000	0,02681992337165	0,00505050505051	0,00000000000000	0,00000000000000	0,00000000000000
6850	0,00000000000000	0,00000000000000	0,01915708812261	0,00000000000000	0,00000000000000	0,00000000000000	0,00000000000000
6950	0,00000000000000	0,00000000000000	0,02298850574713	0,00000000000000	0,00000000000000	0,00000000000000	0,00000000000000
7050	0,00000000000000	0,00000000000000	0,01532567049808	0,00000000000000	0,00000000000000	0,00000000000000	0,00000000000000
7150	0,00000000000000	0,00000000000000	0,01532567049808	0,00000000000000	0,00000000000000	0,00000000000000	0,00000000000000
7250	0,00000000000000	0,00000000000000	0,01532567049808	0,00000000000000	0,00000000000000	0,00000000000000	0,00000000000000
7350	0,00819672131148	0,00000000000000	0,01532567049808	0,00000000000000	0,00000000000000	0,00000000000000	0,00000000000000
7450	0,00000000000000	0,00000000000000	0,03065134099617	0,00000000000000	0,00000000000000	0,00000000000000	0,00000000000000
7550	0,00000000000000	0,00000000000000	0,03065134099617	0,00000000000000	0,00000000000000	0,00000000000000	0,00000000000000
7650	0,00000000000000	0,00000000000000	0,01915708812261	0,00000000000000	0,00000000000000	0,00000000000000	0,00000000000000
7750	0,00000000000000	0,00000000000000	0,03448275862069	0,00505050505051	0,00000000000000	0,00000000000000	0,00000000000000
7850	0,00000000000000	0,00000000000000	0,03831417624521	0,00000000000000	0,00000000000000	0,00000000000000	0,00000000000000
7950	0,00000000000000	0,00000000000000	0,01149425287356	0,00000000000000	0,00000000000000	0,00000000000000	0,00000000000000
8050	0,00000000000000	0,00000000000000	0,02298850574713	0,00000000000000	0,00000000000000	0,00000000000000	0,00000000000000
8150	0,00000000000000	0,00000000000000	0,01915708812261	0,00000000000000	0,00000000000000	0,00000000000000	0,00000000000000
8250	0,00000000000000	0,00000000000000	0,01149425287356	0,00000000000000	0,00000000000000	0,00000000000000	0,00000000000000
8350	0,00000000000000	0,00000000000000	0,01532567049808	0,00000000000000	0,00000000000000	0,00000000000000	0,00000000000000
8450	0,00000000000000	0,00000000000000	0,05363984674330	0,00000000000000	0,00000000000000	0,00000000000000	0,00000000000000
8550	0,00000000000000	0,00000000000000	0,01915708812261	0,00000000000000	0,00000000000000	0,00000000000000	0,00000000000000
8650	0,00000000000000	0,00000000000000	0,01532567049808	0,00505050505051	0,00000000000000	0,00000000000000	0,00000000000000
8750	0,00000000000000	0,00000000000000	0,01149425287356	0,00000000000000	0,00000000000000	0,00000000000000	0,00000000000000
8850	0,00000000000000	0,00000000000000	0,01149425287356	0,00000000000000	0,00000000000000	0,00000000000000	0,00000000000000
8950	0,00000000000000	0,00000000000000	0,00383141762452	0,00000000000000	0,00000000000000	0,00000000000000	0,00000000000000
9050	0,00000000000000	0,00000000000000	0,00766283524904	0,00505050505051	0,00000000000000	0,00000000000000	0,00000000000000
9150	0,00000000000000	0,00000000000000	0,00383141762452	0,00000000000000	0,00000000000000	0,00000000000000	0,00000000000000
9250	0,00000000000000	0,00000000000000	0,01149425287356	0,00000000000000	0,00000000000000	0,00000000000000	0,00000000000000
9350	0,00000000000000	0,00000000000000	0,00000000000000	0,00000000000000	0,00000000000000	0,00000000000000	0,00000000000000
9450	0,00000000000000	0,00000000000000	0,00383141762452	0,00505050505051	0,00000000000000	0,00000000000000	0,00000000000000
9550	0,00000000000000	0,00000000000000	0,00383141762452	0,00000000000000	0,00000000000000	0,00000000000000	0,00000000000000
9650	0,00000000000000	0,00000000000000	0,00766283524904	0,00000000000000	0,00000000000000	0,00000000000000	0,00000000000000
9750	0,00000000000000	0,00000000000000	0,00000000000000	0,00000000000000	0,00000000000000	0,00000000000000	0,00000000000000
9850	0,00000000000000	0,00000000000000	0,00000000000000	0,00000000000000	0,00000000000000	0,00000000000000	0,00000000000000
9950	0,00000000000000	0,00000000000000	0,00000000000000	0,00000000000000	0,00000000000000	0,00000000000000	0,00000000000000
10050	0,00000000000000	0,00000000000000	0,00383141762452	0,00000000000000	0,00000000000000	0,00000000000000	0,00000000000000
