# Supplementary material for: Fast bacterial growth reduces antibiotic accumulation and efficacy
Source: eLife. 2022 Jun 7;11:e74062. doi: 10.7554/eLife.74062 (PMC9173744; doi:10.7554/eLife.74062)
Supplement: Figure 1—source data 1. [file elife-74062-fig1-data1.zip › SD21.csv]

k1	Ciprofloxacin	Oxazolidinone	Roxithromycin	Trimethoprim	Octapeptin	PolymixinB	Tachyplesin
0,10000	0,00000000000000	0,00000000000000	0,00000000000000	0,01515151515152	0,00000000000000	0,00000000000000	0,00000000000000
0,30000	0,18032786885246	0,00000000000000	0,02681992337165	0,45959595959596	0,00000000000000	0,00000000000000	0,00000000000000
0,50000	0,20491803278689	0,00561797752809	0,05747126436782	0,45454545454546	0,00000000000000	0,00000000000000	0,00000000000000
0,70000	0,10655737704918	0,05617977528090	0,04597701149425	0,06060606060606	0,00000000000000	0,00000000000000	0,00000000000000
0,90000	0,09016393442623	0,14044943820225	0,01149425287356	0,00505050505051	0,00000000000000	0,00000000000000	0,00000000000000
1,10000	0,09836065573770	0,10674157303371	0,02681992337165	0,00505050505051	0,00000000000000	0,00000000000000	0,00000000000000
1,30000	0,04918032786885	0,12359550561798	0,06513409961686	0,00000000000000	0,00000000000000	0,00000000000000	0,00000000000000
1,50000	0,09836065573770	0,11797752808989	0,06513409961686	0,00000000000000	0,00000000000000	0,00000000000000	0,00000000000000
1,70000	0,04918032786885	0,11797752808989	0,04597701149425	0,00000000000000	0,00000000000000	0,00000000000000	0,00000000000000
1,90000	0,03278688524590	0,05617977528090	0,05747126436782	0,00000000000000	0,00000000000000	0,00000000000000	0,00000000000000
2,10000	0,04918032786885	0,05617977528090	0,01149425287356	0,00000000000000	0,00000000000000	0,00000000000000	0,00000000000000
2,30000	0,01639344262295	0,05617977528090	0,03065134099617	0,00000000000000	0,00000000000000	0,00000000000000	0,00000000000000
2,50000	0,02459016393443	0,03932584269663	0,02681992337165	0,00000000000000	0,00000000000000	0,00000000000000	0,00000000000000
2,70000	0,00000000000000	0,02247191011236	0,03831417624521	0,00000000000000	0,00000000000000	0,00000000000000	0,00943396226415
2,90000	0,00000000000000	0,02247191011236	0,04214559386973	0,00000000000000	0,00000000000000	0,00000000000000	0,00943396226415
3,10000	0,00000000000000	0,02808988764045	0,02681992337165	0,00000000000000	0,02272727272727	0,00000000000000	0,01886792452830
3,30000	0,00000000000000	0,00561797752809	0,02681992337165	0,00000000000000	0,03409090909091	0,00000000000000	0,00000000000000
3,50000	0,00000000000000	0,00000000000000	0,01532567049808	0,00000000000000	0,02272727272727	0,00000000000000	0,01886792452830
3,70000	0,00000000000000	0,01123595505618	0,03065134099617	0,00000000000000	0,01136363636364	0,00000000000000	0,00943396226415
3,90000	0,00000000000000	0,00000000000000	0,02681992337165	0,00000000000000	0,01136363636364	0,00000000000000	0,00000000000000
4,10000	0,00000000000000	0,00000000000000	0,01149425287356	0,00000000000000	0,04545454545455	0,00000000000000	0,00000000000000
4,30000	0,00000000000000	0,00561797752809	0,01149425287356	0,00000000000000	0,01136363636364	0,00000000000000	0,00000000000000
4,50000	0,00000000000000	0,01123595505618	0,00766283524904	0,00000000000000	0,00000000000000	0,00000000000000	0,00000000000000
4,70000	0,00000000000000	0,00000000000000	0,01915708812261	0,00000000000000	0,01136363636364	0,00000000000000	0,00943396226415
4,90000	0,00000000000000	0,00000000000000	0,00766283524904	0,00000000000000	0,03409090909091	0,00000000000000	0,00000000000000
5,10000	0,00000000000000	0,00000000000000	0,01149425287356	0,00000000000000	0,01136363636364	0,00000000000000	0,00000000000000
5,30000	0,00000000000000	0,00000000000000	0,01532567049808	0,00000000000000	0,00000000000000	0,00000000000000	0,00000000000000
5,50000	0,00000000000000	0,00000000000000	0,00766283524904	0,00000000000000	0,02272727272727	0,00000000000000	0,00000000000000
5,70000	0,00000000000000	0,00000000000000	0,01532567049808	0,00000000000000	0,00000000000000	0,00000000000000	0,00000000000000
5,90000	0,00000000000000	0,00561797752809	0,01915708812261	0,00000000000000	0,01136363636364	0,00000000000000	0,00943396226415
6,10000	0,00000000000000	0,00561797752809	0,00000000000000	0,00000000000000	0,00000000000000	0,00000000000000	0,00000000000000
6,30000	0,00000000000000	0,00000000000000	0,00383141762452	0,00000000000000	0,00000000000000	0,00000000000000	0,00000000000000
6,50000	0,00000000000000	0,00561797752809	0,00766283524904	0,00000000000000	0,01136363636364	0,00000000000000	0,00000000000000
6,70000	0,00000000000000	0,00000000000000	0,00766283524904	0,00000000000000	0,00000000000000	0,00000000000000	0,00000000000000
6,90000	0,00000000000000	0,00000000000000	0,02681992337165	0,00000000000000	0,00000000000000	0,00000000000000	0,00000000000000
7,10000	0,00000000000000	0,00000000000000	0,00766283524904	0,00000000000000	0,01136363636364	0,00000000000000	0,00000000000000
7,30000	0,00000000000000	0,00000000000000	0,00383141762452	0,00000000000000	0,00000000000000	0,00000000000000	0,00000000000000
7,50000	0,00000000000000	0,00000000000000	0,00383141762452	0,00000000000000	0,00000000000000	0,00000000000000	0,00000000000000
7,70000	0,00000000000000	0,00000000000000	0,00000000000000	0,00000000000000	0,00000000000000	0,00000000000000	0,00000000000000
7,90000	0,00000000000000	0,00000000000000	0,00000000000000	0,00000000000000	0,00000000000000	0,00000000000000	0,00000000000000
8,10000	0,00000000000000	0,00000000000000	0,00383141762452	0,00000000000000	0,00000000000000	0,00000000000000	0,00000000000000
8,30000	0,00000000000000	0,00000000000000	0,00000000000000	0,00000000000000	0,00000000000000	0,00000000000000	0,00000000000000
8,50000	0,00000000000000	0,00000000000000	0,00383141762452	0,00000000000000	0,00000000000000	0,01098901098901	0,00000000000000
8,70000	0,00000000000000	0,00000000000000	0,00000000000000	0,00000000000000	0,00000000000000	0,00000000000000	0,00000000000000
8,90000	0,00000000000000	0,00000000000000	0,00766283524904	0,00000000000000	0,00000000000000	0,00000000000000	0,00000000000000
9,10000	0,00000000000000	0,00000000000000	0,00000000000000	0,00000000000000	0,00000000000000	0,01098901098901	0,00000000000000
9,30000	0,00000000000000	0,00000000000000	0,00383141762452	0,00000000000000	0,00000000000000	0,01098901098901	0,00000000000000
9,50000	0,00000000000000	0,00000000000000	0,00383141762452	0,00000000000000	0,00000000000000	0,00000000000000	0,00000000000000
9,70000	0,00000000000000	0,00000000000000	0,01149425287356	0,00000000000000	0,00000000000000	0,00000000000000	0,00000000000000
9,90000	0,00000000000000	0,00000000000000	0,00766283524904	0,00000000000000	0,00000000000000	0,00000000000000	0,00000000000000
10,10000	0,00000000000000	0,00000000000000	0,00766283524904	0,00000000000000	0,00000000000000	0,03296703296703	0,00000000000000
10,30000	0,00000000000000	0,00000000000000	0,00383141762452	0,00000000000000	0,00000000000000	0,01098901098901	0,00000000000000
10,50000	0,00000000000000	0,00000000000000	0,00383141762452	0,00000000000000	0,00000000000000	0,02197802197802	0,00000000000000
10,70000	0,00000000000000	0,00000000000000	0,00000000000000	0,00000000000000	0,00000000000000	0,00000000000000	0,00000000000000
10,90000	0,00000000000000	0,00000000000000	0,00000000000000	0,00000000000000	0,01136363636364	0,01098901098901	0,00000000000000
11,10000	0,00000000000000	0,00000000000000	0,00383141762452	0,00000000000000	0,00000000000000	0,00000000000000	0,00000000000000
11,30000	0,00000000000000	0,00000000000000	0,00000000000000	0,00000000000000	0,00000000000000	0,00000000000000	0,00000000000000
11,50000	0,00000000000000	0,00000000000000	0,00000000000000	0,00000000000000	0,00000000000000	0,00000000000000	0,00000000000000
11,70000	0,00000000000000	0,00000000000000	0,00000000000000	0,00000000000000	0,00000000000000	0,00000000000000	0,00000000000000
11,90000	0,00000000000000	0,00000000000000	0,00000000000000	0,00000000000000	0,00000000000000	0,00000000000000	0,00000000000000
12,10000	0,00000000000000	0,00000000000000	0,00000000000000	0,00000000000000	0,00000000000000	0,00000000000000	0,00000000000000
12,30000	0,00000000000000	0,00000000000000	0,00000000000000	0,00000000000000	0,00000000000000	0,00000000000000	0,00000000000000
12,50000	0,00000000000000	0,00000000000000	0,00000000000000	0,00000000000000	0,00000000000000	0,00000000000000	0,00000000000000
12,70000	0,00000000000000	0,00000000000000	0,00383141762452	0,00000000000000	0,00000000000000	0,00000000000000	0,00000000000000
12,90000	0,00000000000000	0,00000000000000	0,00000000000000	0,00000000000000	0,00000000000000	0,00000000000000	0,00000000000000
13,10000	0,00000000000000	0,00000000000000	0,00383141762452	0,00000000000000	0,00000000000000	0,00000000000000	0,00000000000000
13,30000	0,00000000000000	0,00000000000000	0,00000000000000	0,00000000000000	0,00000000000000	0,00000000000000	0,00000000000000
13,50000	0,00000000000000	0,00000000000000	0,00000000000000	0,00000000000000	0,00000000000000	0,00000000000000	0,00000000000000
13,70000	0,00000000000000	0,00000000000000	0,00000000000000	0,00000000000000	0,00000000000000	0,00000000000000	0,00000000000000
13,90000	0,00000000000000	0,00000000000000	0,00383141762452	0,00000000000000	0,00000000000000	0,00000000000000	0,00000000000000
14,10000	0,00000000000000	0,00000000000000	0,00000000000000	0,00000000000000	0,00000000000000	0,00000000000000	0,00000000000000
14,30000	0,00000000000000	0,00000000000000	0,00000000000000	0,00000000000000	0,01136363636364	0,00000000000000	0,00000000000000
14,50000	0,00000000000000	0,00000000000000	0,00000000000000	0,00000000000000	0,00000000000000	0,00000000000000	0,00000000000000
14,70000	0,00000000000000	0,00000000000000	0,00000000000000	0,00000000000000	0,00000000000000	0,00000000000000	0,00000000000000
14,90000	0,00000000000000	0,00000000000000	0,00383141762452	0,00000000000000	0,00000000000000	0,00000000000000	0,00000000000000
15,10000	0,00000000000000	0,00000000000000	0,00000000000000	0,00000000000000	0,00000000000000	0,00000000000000	0,00000000000000
15,30000	0,00000000000000	0,00000000000000	0,00383141762452	0,00000000000000	0,00000000000000	0,00000000000000	0,00000000000000
15,50000	0,00000000000000	0,00000000000000	0,00383141762452	0,00000000000000	0,01136363636364	0,00000000000000	0,00000000000000
15,70000	0,00000000000000	0,00000000000000	0,00000000000000	0,00000000000000	0,00000000000000	0,00000000000000	0,00000000000000
15,90000	0,00000000000000	0,00000000000000	0,00000000000000	0,00000000000000	0,00000000000000	0,00000000000000	0,00000000000000
16,10000	0,00000000000000	0,00000000000000	0,00383141762452	0,00000000000000	0,00000000000000	0,00000000000000	0,00000000000000
16,30000	0,00000000000000	0,00000000000000	0,00000000000000	0,00000000000000	0,00000000000000	0,00000000000000	0,00000000000000
16,50000	0,00000000000000	0,00000000000000	0,00766283524904	0,00000000000000	0,00000000000000	0,00000000000000	0,00000000000000
16,70000	0,00000000000000	0,00000000000000	0,00000000000000	0,00000000000000	0,00000000000000	0,00000000000000	0,00000000000000
16,90000	0,00000000000000	0,00000000000000	0,00000000000000	0,00000000000000	0,00000000000000	0,00000000000000	0,00000000000000
17,10000	0,00000000000000	0,00000000000000	0,00000000000000	0,00000000000000	0,00000000000000	0,00000000000000	0,00000000000000
17,30000	0,00000000000000	0,00000000000000	0,00383141762452	0,00000000000000	0,00000000000000	0,00000000000000	0,00000000000000
17,50000	0,00000000000000	0,00000000000000	0,00000000000000	0,00000000000000	0,00000000000000	0,00000000000000	0,00000000000000
17,70000	0,00000000000000	0,00000000000000	0,00000000000000	0,00000000000000	0,00000000000000	0,00000000000000	0,00000000000000
17,90000	0,00000000000000	0,00000000000000	0,00000000000000	0,00000000000000	0,00000000000000	0,00000000000000	0,00000000000000
18,10000	0,00000000000000	0,00000000000000	0,00000000000000	0,00000000000000	0,00000000000000	0,00000000000000	0,00000000000000
18,30000	0,00000000000000	0,00000000000000	0,00000000000000	0,00000000000000	0,00000000000000	0,00000000000000	0,00000000000000
18,50000	0,00000000000000	0,00000000000000	0,00383141762452	0,00000000000000	0,00000000000000	0,00000000000000	0,00943396226415
18,70000	0,00000000000000	0,00000000000000	0,00000000000000	0,00000000000000	0,00000000000000	0,00000000000000	0,00000000000000
18,90000	0,00000000000000	0,00000000000000	0,00000000000000	0,00000000000000	0,00000000000000	0,00000000000000	0,00000000000000
19,10000	0,00000000000000	0,00000000000000	0,00000000000000	0,00000000000000	0,00000000000000	0,00000000000000	0,00000000000000
19,30000	0,00000000000000	0,00000000000000	0,00383141762452	0,00000000000000	0,00000000000000	0,00000000000000	0,00000000000000
19,50000	0,00000000000000	0,00000000000000	0,00000000000000	0,00000000000000	0,00000000000000	0,00000000000000	0,00000000000000
19,70000	0,00000000000000	0,00000000000000	0,00000000000000	0,00000000000000	0,01136363636364	0,00000000000000	0,00000000000000
19,90000	0,00000000000000	0,00000000000000	0,00000000000000	0,00000000000000	0,00000000000000	0,00000000000000	0,00000000000000
20,10000	0,00000000000000	0,00000000000000	0,00000000000000	0,00000000000000	0,00000000000000	0,00000000000000	0,00000000000000
20,30000	0,00000000000000	0,00000000000000	0,00383141762452	0,00000000000000	0,00000000000000	0,00000000000000	0,00000000000000
20,50000	0,00000000000000	0,00000000000000	0,00000000000000	0,00000000000000	0,00000000000000	0,00000000000000	0,00000000000000
20,70000	0,00000000000000	0,00000000000000	0,00000000000000	0,00000000000000	0,00000000000000	0,00000000000000	0,00000000000000
20,90000	0,00000000000000	0,00000000000000	0,00000000000000	0,00000000000000	0,00000000000000	0,00000000000000	0,00000000000000
21,10000	0,00000000000000	0,00000000000000	0,00000000000000	0,00000000000000	0,00000000000000	0,00000000000000	0,00000000000000
21,30000	0,00000000000000	0,00000000000000	0,00000000000000	0,00000000000000	0,02272727272727	0,00000000000000	0,00000000000000
21,50000	0,00000000000000	0,00000000000000	0,00000000000000	0,00000000000000	0,00000000000000	0,00000000000000	0,00000000000000
21,70000	0,00000000000000	0,00000000000000	0,00000000000000	0,00000000000000	0,00000000000000	0,00000000000000	0,00000000000000
21,90000	0,00000000000000	0,00000000000000	0,00000000000000	0,00000000000000	0,00000000000000	0,00000000000000	0,00000000000000
22,10000	0,00000000000000	0,00000000000000	0,00000000000000	0,00000000000000	0,00000000000000	0,00000000000000	0,00000000000000
22,30000	0,00000000000000	0,00000000000000	0,00000000000000	0,00000000000000	0,00000000000000	0,02197802197802	0,00000000000000
22,50000	0,00000000000000	0,00000000000000	0,00000000000000	0,00000000000000	0,01136363636364	0,00000000000000	0,00000000000000
22,70000	0,00000000000000	0,00000000000000	0,00000000000000	0,00000000000000	0,00000000000000	0,00000000000000	0,00000000000000
22,90000	0,00000000000000	0,00000000000000	0,00000000000000	0,00000000000000	0,00000000000000	0,00000000000000	0,00000000000000
23,10000	0,00000000000000	0,00000000000000	0,00000000000000	0,00000000000000	0,00000000000000	0,00000000000000	0,00000000000000
23,30000	0,00000000000000	0,00000000000000	0,00000000000000	0,00000000000000	0,00000000000000	0,00000000000000	0,00000000000000
23,50000	0,00000000000000	0,00000000000000	0,00000000000000	0,00000000000000	0,00000000000000	0,00000000000000	0,00000000000000
23,70000	0,00000000000000	0,00000000000000	0,00000000000000	0,00000000000000	0,00000000000000	0,00000000000000	0,00000000000000
23,90000	0,00000000000000	0,00000000000000	0,00000000000000	0,00000000000000	0,00000000000000	0,00000000000000	0,00000000000000
24,10000	0,00000000000000	0,00000000000000	0,00383141762452	0,00000000000000	0,00000000000000	0,00000000000000	0,00000000000000
24,30000	0,00000000000000	0,00000000000000	0,00000000000000	0,00000000000000	0,00000000000000	0,00000000000000	0,00000000000000
24,50000	0,00000000000000	0,00000000000000	0,00000000000000	0,00000000000000	0,00000000000000	0,00000000000000	0,00000000000000
24,70000	0,00000000000000	0,00000000000000	0,00000000000000	0,00000000000000	0,00000000000000	0,00000000000000	0,00000000000000
24,90000	0,00000000000000	0,00000000000000	0,00000000000000	0,00000000000000	0,00000000000000	0,00000000000000	0,00000000000000
25,10000	0,00000000000000	0,00000000000000	0,00000000000000	0,00000000000000	0,00000000000000	0,00000000000000	0,00000000000000
25,30000	0,00000000000000	0,00000000000000	0,00383141762452	0,00000000000000	0,00000000000000	0,00000000000000	0,00000000000000
25,50000	0,00000000000000	0,00000000000000	0,00000000000000	0,00000000000000	0,00000000000000	0,00000000000000	0,00000000000000
25,70000	0,00000000000000	0,00000000000000	0,00000000000000	0,00000000000000	0,01136363636364	0,00000000000000	0,00943396226415
25,90000	0,00000000000000	0,00000000000000	0,00000000000000	0,00000000000000	0,00000000000000	0,00000000000000	0,00000000000000
26,10000	0,00000000000000	0,00000000000000	0,00000000000000	0,00000000000000	0,00000000000000	0,00000000000000	0,00000000000000
26,30000	0,00000000000000	0,00000000000000	0,00000000000000	0,00000000000000	0,00000000000000	0,00000000000000	0,00000000000000
26,50000	0,00000000000000	0,00000000000000	0,00000000000000	0,00000000000000	0,00000000000000	0,00000000000000	0,00000000000000
26,70000	0,00000000000000	0,00000000000000	0,00000000000000	0,00000000000000	0,00000000000000	0,00000000000000	0,00000000000000
26,90000	0,00000000000000	0,00000000000000	0,00000000000000	0,00000000000000	0,00000000000000	0,00000000000000	0,00000000000000
27,10000	0,00000000000000	0,00000000000000	0,00000000000000	0,00000000000000	0,00000000000000	0,00000000000000	0,00000000000000
27,30000	0,00000000000000	0,00000000000000	0,00383141762452	0,00000000000000	0,00000000000000	0,00000000000000	0,00000000000000
27,50000	0,00000000000000	0,00000000000000	0,00000000000000	0,00000000000000	0,01136363636364	0,00000000000000	0,00000000000000
27,70000	0,00000000000000	0,00000000000000	0,00000000000000	0,00000000000000	0,00000000000000	0,00000000000000	0,00000000000000
27,90000	0,00000000000000	0,00000000000000	0,00000000000000	0,00000000000000	0,00000000000000	0,01098901098901	0,00000000000000
28,10000	0,00000000000000	0,00000000000000	0,00000000000000	0,00000000000000	0,00000000000000	0,00000000000000	0,00000000000000
28,30000	0,00000000000000	0,00000000000000	0,00000000000000	0,00000000000000	0,00000000000000	0,00000000000000	0,00000000000000
28,50000	0,00000000000000	0,00000000000000	0,00000000000000	0,00000000000000	0,00000000000000	0,00000000000000	0,00000000000000
28,70000	0,00000000000000	0,00000000000000	0,00000000000000	0,00000000000000	0,00000000000000	0,00000000000000	0,00000000000000
28,90000	0,00000000000000	0,00000000000000	0,00000000000000	0,00000000000000	0,00000000000000	0,00000000000000	0,00000000000000
29,10000	0,00000000000000	0,00000000000000	0,00000000000000	0,00000000000000	0,00000000000000	0,00000000000000	0,00000000000000
29,30000	0,00000000000000	0,00000000000000	0,00000000000000	0,00000000000000	0,00000000000000	0,00000000000000	0,00000000000000
29,50000	0,00000000000000	0,00000000000000	0,00383141762452	0,00000000000000	0,00000000000000	0,00000000000000	0,00000000000000
29,70000	0,00000000000000	0,00000000000000	0,00000000000000	0,00000000000000	0,00000000000000	0,00000000000000	0,00000000000000
29,90000	0,00000000000000	0,00000000000000	0,00000000000000	0,00000000000000	0,00000000000000	0,00000000000000	0,00000000000000
30,10000	0,00000000000000	0,00000000000000	0,00000000000000	0,00000000000000	0,00000000000000	0,00000000000000	0,00000000000000
30,30000	0,00000000000000	0,00000000000000	0,00383141762452	0,00000000000000	0,00000000000000	0,00000000000000	0,00000000000000
30,50000	0,00000000000000	0,00000000000000	0,00000000000000	0,00000000000000	0,00000000000000	0,00000000000000	0,00000000000000
30,70000	0,00000000000000	0,00000000000000	0,00000000000000	0,00000000000000	0,00000000000000	0,00000000000000	0,00000000000000
30,90000	0,00000000000000	0,00000000000000	0,00000000000000	0,00000000000000	0,00000000000000	0,00000000000000	0,00000000000000
31,10000	0,00000000000000	0,00000000000000	0,00000000000000	0,00000000000000	0,00000000000000	0,00000000000000	0,00000000000000
31,30000	0,00000000000000	0,00000000000000	0,00000000000000	0,00000000000000	0,00000000000000	0,00000000000000	0,00000000000000
31,50000	0,00000000000000	0,00000000000000	0,00000000000000	0,00000000000000	0,00000000000000	0,00000000000000	0,00000000000000
31,70000	0,00000000000000	0,00000000000000	0,00000000000000	0,00000000000000	0,01136363636364	0,00000000000000	0,00000000000000
31,90000	0,00000000000000	0,00000000000000	0,00000000000000	0,00000000000000	0,00000000000000	0,00000000000000	0,00000000000000
32,10000	0,00000000000000	0,00000000000000	0,00000000000000	0,00000000000000	0,00000000000000	0,00000000000000	0,00000000000000
32,30000	0,00000000000000	0,00000000000000	0,00000000000000	0,00000000000000	0,00000000000000	0,00000000000000	0,00000000000000
32,50000	0,00000000000000	0,00000000000000	0,00000000000000	0,00000000000000	0,00000000000000	0,00000000000000	0,00000000000000
32,70000	0,00000000000000	0,00000000000000	0,00000000000000	0,00000000000000	0,00000000000000	0,00000000000000	0,00000000000000
32,90000	0,00000000000000	0,00000000000000	0,00000000000000	0,00000000000000	0,00000000000000	0,00000000000000	0,00000000000000
33,10000	0,00000000000000	0,00000000000000	0,00000000000000	0,00000000000000	0,00000000000000	0,00000000000000	0,00000000000000
33,30000	0,00000000000000	0,00000000000000	0,00000000000000	0,00000000000000	0,00000000000000	0,00000000000000	0,00000000000000
33,50000	0,00000000000000	0,00000000000000	0,00000000000000	0,00000000000000	0,00000000000000	0,00000000000000	0,00000000000000
33,70000	0,00000000000000	0,00000000000000	0,00000000000000	0,00000000000000	0,00000000000000	0,00000000000000	0,00000000000000
33,90000	0,00000000000000	0,00000000000000	0,00000000000000	0,00000000000000	0,00000000000000	0,00000000000000	0,00000000000000
34,10000	0,00000000000000	0,00000000000000	0,00000000000000	0,00000000000000	0,00000000000000	0,00000000000000	0,00000000000000
34,30000	0,00000000000000	0,00000000000000	0,00000000000000	0,00000000000000	0,00000000000000	0,00000000000000	0,00000000000000
34,50000	0,00000000000000	0,00000000000000	0,00000000000000	0,00000000000000	0,00000000000000	0,00000000000000	0,00000000000000
34,70000	0,00000000000000	0,00000000000000	0,00000000000000	0,00000000000000	0,00000000000000	0,00000000000000	0,00000000000000
34,90000	0,00000000000000	0,00000000000000	0,00000000000000	0,00000000000000	0,00000000000000	0,00000000000000	0,00000000000000
35,10000	0,00000000000000	0,00000000000000	0,00000000000000	0,00000000000000	0,01136363636364	0,00000000000000	0,00000000000000
35,30000	0,00000000000000	0,00000000000000	0,00000000000000	0,00000000000000	0,00000000000000	0,00000000000000	0,00000000000000
35,50000	0,00000000000000	0,00000000000000	0,00000000000000	0,00000000000000	0,00000000000000	0,00000000000000	0,00000000000000
35,70000	0,00000000000000	0,00000000000000	0,00000000000000	0,00000000000000	0,00000000000000	0,00000000000000	0,00000000000000
35,90000	0,00000000000000	0,00000000000000	0,00000000000000	0,00000000000000	0,00000000000000	0,00000000000000	0,00000000000000
36,10000	0,00000000000000	0,00000000000000	0,00000000000000	0,00000000000000	0,00000000000000	0,00000000000000	0,00000000000000
36,30000	0,00000000000000	0,00000000000000	0,00000000000000	0,00000000000000	0,00000000000000	0,00000000000000	0,00000000000000
36,50000	0,00000000000000	0,00000000000000	0,00000000000000	0,00000000000000	0,00000000000000	0,00000000000000	0,00000000000000
36,70000	0,00000000000000	0,00000000000000	0,00000000000000	0,00000000000000	0,00000000000000	0,00000000000000	0,00000000000000
36,90000	0,00000000000000	0,00000000000000	0,00000000000000	0,00000000000000	0,00000000000000	0,00000000000000	0,00000000000000
37,10000	0,00000000000000	0,00000000000000	0,00000000000000	0,00000000000000	0,00000000000000	0,00000000000000	0,00000000000000
37,30000	0,00000000000000	0,00000000000000	0,00000000000000	0,00000000000000	0,00000000000000	0,00000000000000	0,00000000000000
37,50000	0,00000000000000	0,00000000000000	0,00000000000000	0,00000000000000	0,00000000000000	0,00000000000000	0,00000000000000
37,70000	0,00000000000000	0,00000000000000	0,00000000000000	0,00000000000000	0,00000000000000	0,00000000000000	0,00000000000000
37,90000	0,00000000000000	0,00000000000000	0,00000000000000	0,00000000000000	0,00000000000000	0,00000000000000	0,00000000000000
38,10000	0,00000000000000	0,00000000000000	0,00000000000000	0,00000000000000	0,00000000000000	0,00000000000000	0,00000000000000
38,30000	0,00000000000000	0,00000000000000	0,00000000000000	0,00000000000000	0,00000000000000	0,00000000000000	0,00000000000000
38,50000	0,00000000000000	0,00000000000000	0,00000000000000	0,00000000000000	0,00000000000000	0,00000000000000	0,00000000000000
38,70000	0,00000000000000	0,00000000000000	0,00000000000000	0,00000000000000	0,00000000000000	0,00000000000000	0,00000000000000
38,90000	0,00000000000000	0,00000000000000	0,00000000000000	0,00000000000000	0,00000000000000	0,00000000000000	0,00000000000000
39,10000	0,00000000000000	0,00000000000000	0,00000000000000	0,00000000000000	0,00000000000000	0,00000000000000	0,00000000000000
39,30000	0,00000000000000	0,00000000000000	0,00000000000000	0,00000000000000	0,00000000000000	0,00000000000000	0,00000000000000
39,50000	0,00000000000000	0,00000000000000	0,00000000000000	0,00000000000000	0,00000000000000	0,00000000000000	0,00000000000000
39,70000	0,00000000000000	0,00000000000000	0,00000000000000	0,00000000000000	0,00000000000000	0,00000000000000	0,00000000000000
39,90000	0,00000000000000	0,00000000000000	0,00000000000000	0,00000000000000	0,00000000000000	0,00000000000000	0,00000000000000
40,10000	0,00000000000000	0,00000000000000	0,00383141762452	0,00000000000000	0,00000000000000	0,00000000000000	0,00000000000000
40,30000	0,00000000000000	0,00000000000000	0,00000000000000	0,00000000000000	0,00000000000000	0,00000000000000	0,00000000000000
40,50000	0,00000000000000	0,00000000000000	0,00000000000000	0,00000000000000	0,00000000000000	0,00000000000000	0,00000000000000
40,70000	0,00000000000000	0,00000000000000	0,00000000000000	0,00000000000000	0,00000000000000	0,00000000000000	0,00000000000000
40,90000	0,00000000000000	0,00000000000000	0,00000000000000	0,00000000000000	0,00000000000000	0,00000000000000	0,00000000000000
41,10000	0,00000000000000	0,00000000000000	0,00000000000000	0,00000000000000	0,00000000000000	0,00000000000000	0,00000000000000
41,30000	0,00000000000000	0,00000000000000	0,00000000000000	0,00000000000000	0,00000000000000	0,00000000000000	0,00000000000000
41,50000	0,00000000000000	0,00000000000000	0,00000000000000	0,00000000000000	0,00000000000000	0,00000000000000	0,00000000000000
41,70000	0,00000000000000	0,00000000000000	0,00000000000000	0,00000000000000	0,01136363636364	0,00000000000000	0,00000000000000
41,90000	0,00000000000000	0,00000000000000	0,00000000000000	0,00000000000000	0,00000000000000	0,00000000000000	0,00000000000000
42,10000	0,00000000000000	0,00000000000000	0,00000000000000	0,00000000000000	0,00000000000000	0,00000000000000	0,00000000000000
42,30000	0,00000000000000	0,00000000000000	0,00000000000000	0,00000000000000	0,00000000000000	0,00000000000000	0,00000000000000
42,50000	0,00000000000000	0,00000000000000	0,00000000000000	0,00000000000000	0,00000000000000	0,00000000000000	0,00000000000000
42,70000	0,00000000000000	0,00000000000000	0,00000000000000	0,00000000000000	0,00000000000000	0,00000000000000	0,00000000000000
42,90000	0,00000000000000	0,00000000000000	0,00000000000000	0,00000000000000	0,00000000000000	0,00000000000000	0,00000000000000
43,10000	0,00000000000000	0,00000000000000	0,00000000000000	0,00000000000000	0,00000000000000	0,00000000000000	0,00000000000000
43,30000	0,00000000000000	0,00000000000000	0,00000000000000	0,00000000000000	0,00000000000000	0,00000000000000	0,00000000000000
43,50000	0,00000000000000	0,00000000000000	0,00000000000000	0,00000000000000	0,00000000000000	0,00000000000000	0,00000000000000
43,70000	0,00000000000000	0,00000000000000	0,00000000000000	0,00000000000000	0,00000000000000	0,00000000000000	0,00000000000000
43,90000	0,00000000000000	0,00000000000000	0,00000000000000	0,00000000000000	0,00000000000000	0,00000000000000	0,00000000000000
44,10000	0,00000000000000	0,00000000000000	0,00000000000000	0,00000000000000	0,00000000000000	0,00000000000000	0,00000000000000
44,30000	0,00000000000000	0,00000000000000	0,00000000000000	0,00000000000000	0,00000000000000	0,00000000000000	0,00000000000000
44,50000	0,00000000000000	0,00000000000000	0,00000000000000	0,00000000000000	0,01136363636364	0,00000000000000	0,00000000000000
44,70000	0,00000000000000	0,00000000000000	0,00000000000000	0,00000000000000	0,00000000000000	0,00000000000000	0,00000000000000
44,90000	0,00000000000000	0,00000000000000	0,00000000000000	0,00000000000000	0,00000000000000	0,00000000000000	0,00000000000000
45,10000	0,00000000000000	0,00000000000000	0,00000000000000	0,00000000000000	0,00000000000000	0,00000000000000	0,00000000000000
45,30000	0,00000000000000	0,00000000000000	0,00000000000000	0,00000000000000	0,00000000000000	0,00000000000000	0,00000000000000
45,50000	0,00000000000000	0,00000000000000	0,00000000000000	0,00000000000000	0,00000000000000	0,00000000000000	0,00000000000000
45,70000	0,00000000000000	0,00000000000000	0,00000000000000	0,00000000000000	0,00000000000000	0,00000000000000	0,00000000000000
45,90000	0,00000000000000	0,00000000000000	0,00000000000000	0,00000000000000	0,00000000000000	0,00000000000000	0,00000000000000
46,10000	0,00000000000000	0,00000000000000	0,00000000000000	0,00000000000000	0,00000000000000	0,00000000000000	0,00000000000000
46,30000	0,00000000000000	0,00000000000000	0,00000000000000	0,00000000000000	0,00000000000000	0,00000000000000	0,00000000000000
46,50000	0,00000000000000	0,00000000000000	0,00000000000000	0,00000000000000	0,00000000000000	0,00000000000000	0,00000000000000
46,70000	0,00000000000000	0,00000000000000	0,00000000000000	0,00000000000000	0,00000000000000	0,00000000000000	0,00000000000000
46,90000	0,00000000000000	0,00000000000000	0,00000000000000	0,00000000000000	0,01136363636364	0,00000000000000	0,00000000000000
47,10000	0,00000000000000	0,00000000000000	0,00000000000000	0,00000000000000	0,00000000000000	0,00000000000000	0,00000000000000
47,30000	0,00000000000000	0,00000000000000	0,00000000000000	0,00000000000000	0,00000000000000	0,00000000000000	0,00000000000000
47,50000	0,00000000000000	0,00000000000000	0,00000000000000	0,00000000000000	0,00000000000000	0,00000000000000	0,00000000000000
47,70000	0,00000000000000	0,00000000000000	0,00000000000000	0,00000000000000	0,00000000000000	0,00000000000000	0,00000000000000
47,90000	0,00000000000000	0,00000000000000	0,00000000000000	0,00000000000000	0,00000000000000	0,00000000000000	0,00000000000000
48,10000	0,00000000000000	0,00000000000000	0,00000000000000	0,00000000000000	0,00000000000000	0,00000000000000	0,00000000000000
48,30000	0,00000000000000	0,00000000000000	0,00000000000000	0,00000000000000	0,00000000000000	0,00000000000000	0,00000000000000
48,50000	0,00000000000000	0,00000000000000	0,00000000000000	0,00000000000000	0,00000000000000	0,00000000000000	0,00000000000000
48,70000	0,00000000000000	0,00000000000000	0,00000000000000	0,00000000000000	0,00000000000000	0,00000000000000	0,00000000000000
48,90000	0,00000000000000	0,00000000000000	0,00000000000000	0,00000000000000	0,00000000000000	0,00000000000000	0,00000000000000
49,10000	0,00000000000000	0,00000000000000	0,00000000000000	0,00000000000000	0,00000000000000	0,00000000000000	0,00000000000000
49,30000	0,00000000000000	0,00000000000000	0,00000000000000	0,00000000000000	0,00000000000000	0,00000000000000	0,00000000000000
49,50000	0,00000000000000	0,00000000000000	0,00000000000000	0,00000000000000	0,00000000000000	0,00000000000000	0,00000000000000
49,70000	0,00000000000000	0,00000000000000	0,00000000000000	0,00000000000000	0,00000000000000	0,00000000000000	0,00000000000000
49,90000	0,00000000000000	0,00000000000000	0,00000000000000	0,00000000000000	0,00000000000000	0,00000000000000	0,00000000000000
50,10000	0,00000000000000	0,00000000000000	0,00000000000000	0,00000000000000	0,00000000000000	0,00000000000000	0,00000000000000
50,30000	0,00000000000000	0,00000000000000	0,00000000000000	0,00000000000000	0,00000000000000	0,00000000000000	0,00000000000000
50,50000	0,00000000000000	0,00000000000000	0,00000000000000	0,00000000000000	0,00000000000000	0,00000000000000	0,00000000000000
50,70000	0,00000000000000	0,00000000000000	0,00000000000000	0,00000000000000	0,00000000000000	0,00000000000000	0,00000000000000
50,90000	0,00000000000000	0,00000000000000	0,00000000000000	0,00000000000000	0,01136363636364	0,00000000000000	0,00000000000000
51,10000	0,00000000000000	0,00000000000000	0,00000000000000	0,00000000000000	0,00000000000000	0,00000000000000	0,00000000000000
51,30000	0,00000000000000	0,00000000000000	0,00000000000000	0,00000000000000	0,00000000000000	0,00000000000000	0,00000000000000
51,50000	0,00000000000000	0,00000000000000	0,00000000000000	0,00000000000000	0,00000000000000	0,00000000000000	0,00000000000000
51,70000	0,00000000000000	0,00000000000000	0,00000000000000	0,00000000000000	0,00000000000000	0,00000000000000	0,00000000000000
51,90000	0,00000000000000	0,00000000000000	0,00000000000000	0,00000000000000	0,00000000000000	0,00000000000000	0,00000000000000
52,10000	0,00000000000000	0,00000000000000	0,00000000000000	0,00000000000000	0,00000000000000	0,00000000000000	0,00000000000000
52,30000	0,00000000000000	0,00000000000000	0,00000000000000	0,00000000000000	0,00000000000000	0,00000000000000	0,00000000000000
52,50000	0,00000000000000	0,00000000000000	0,00000000000000	0,00000000000000	0,00000000000000	0,00000000000000	0,00000000000000
52,70000	0,00000000000000	0,00000000000000	0,00000000000000	0,00000000000000	0,00000000000000	0,00000000000000	0,00000000000000
52,90000	0,00000000000000	0,00000000000000	0,00000000000000	0,00000000000000	0,00000000000000	0,00000000000000	0,00000000000000
53,10000	0,00000000000000	0,00000000000000	0,00000000000000	0,00000000000000	0,00000000000000	0,00000000000000	0,00000000000000
53,30000	0,00000000000000	0,00000000000000	0,00000000000000	0,00000000000000	0,00000000000000	0,00000000000000	0,00000000000000
53,50000	0,00000000000000	0,00000000000000	0,00000000000000	0,00000000000000	0,00000000000000	0,00000000000000	0,00000000000000
53,70000	0,00000000000000	0,00000000000000	0,00000000000000	0,00000000000000	0,00000000000000	0,00000000000000	0,00000000000000
53,90000	0,00000000000000	0,00000000000000	0,00000000000000	0,00000000000000	0,00000000000000	0,00000000000000	0,00000000000000
54,10000	0,00000000000000	0,00000000000000	0,00000000000000	0,00000000000000	0,00000000000000	0,00000000000000	0,00000000000000
54,30000	0,00000000000000	0,00000000000000	0,00000000000000	0,00000000000000	0,00000000000000	0,00000000000000	0,00000000000000
54,50000	0,00000000000000	0,00000000000000	0,00000000000000	0,00000000000000	0,00000000000000	0,00000000000000	0,00000000000000
54,70000	0,00000000000000	0,00000000000000	0,00000000000000	0,00000000000000	0,00000000000000	0,00000000000000	0,00943396226415
54,90000	0,00000000000000	0,00000000000000	0,00000000000000	0,00000000000000	0,01136363636364	0,00000000000000	0,00000000000000
55,10000	0,00000000000000	0,00000000000000	0,00000000000000	0,00000000000000	0,00000000000000	0,00000000000000	0,00000000000000
55,30000	0,00000000000000	0,00000000000000	0,00000000000000	0,00000000000000	0,00000000000000	0,00000000000000	0,00000000000000
55,50000	0,00000000000000	0,00000000000000	0,00000000000000	0,00000000000000	0,00000000000000	0,00000000000000	0,00000000000000
55,70000	0,00000000000000	0,00000000000000	0,00000000000000	0,00000000000000	0,00000000000000	0,00000000000000	0,00000000000000
55,90000	0,00000000000000	0,00000000000000	0,00000000000000	0,00000000000000	0,00000000000000	0,00000000000000	0,00000000000000
56,10000	0,00000000000000	0,00000000000000	0,00000000000000	0,00000000000000	0,00000000000000	0,00000000000000	0,00000000000000
56,30000	0,00000000000000	0,00000000000000	0,00000000000000	0,00000000000000	0,00000000000000	0,00000000000000	0,00000000000000
56,50000	0,00000000000000	0,00000000000000	0,00000000000000	0,00000000000000	0,00000000000000	0,00000000000000	0,00000000000000
56,70000	0,00000000000000	0,00000000000000	0,00000000000000	0,00000000000000	0,00000000000000	0,00000000000000	0,00000000000000
56,90000	0,00000000000000	0,00000000000000	0,00000000000000	0,00000000000000	0,00000000000000	0,00000000000000	0,00000000000000
57,10000	0,00000000000000	0,00000000000000	0,00000000000000	0,00000000000000	0,00000000000000	0,01098901098901	0,00000000000000
57,30000	0,00000000000000	0,00000000000000	0,00000000000000	0,00000000000000	0,00000000000000	0,00000000000000	0,00000000000000
57,50000	0,00000000000000	0,00000000000000	0,00000000000000	0,00000000000000	0,00000000000000	0,00000000000000	0,00000000000000
57,70000	0,00000000000000	0,00000000000000	0,00000000000000	0,00000000000000	0,00000000000000	0,00000000000000	0,00000000000000
57,90000	0,00000000000000	0,00000000000000	0,00000000000000	0,00000000000000	0,00000000000000	0,00000000000000	0,00000000000000
58,10000	0,00000000000000	0,00000000000000	0,00000000000000	0,00000000000000	0,00000000000000	0,00000000000000	0,00000000000000
58,30000	0,00000000000000	0,00000000000000	0,00000000000000	0,00000000000000	0,00000000000000	0,01098901098901	0,00000000000000
58,50000	0,00000000000000	0,00000000000000	0,00000000000000	0,00000000000000	0,00000000000000	0,00000000000000	0,00000000000000
58,70000	0,00000000000000	0,00000000000000	0,00000000000000	0,00000000000000	0,00000000000000	0,00000000000000	0,00000000000000
58,90000	0,00000000000000	0,00000000000000	0,00000000000000	0,00000000000000	0,00000000000000	0,00000000000000	0,00000000000000
59,10000	0,00000000000000	0,00000000000000	0,00000000000000	0,00000000000000	0,00000000000000	0,00000000000000	0,00000000000000
59,30000	0,00000000000000	0,00000000000000	0,00000000000000	0,00000000000000	0,00000000000000	0,00000000000000	0,00000000000000
59,50000	0,00000000000000	0,00000000000000	0,00000000000000	0,00000000000000	0,00000000000000	0,00000000000000	0,00000000000000
59,70000	0,00000000000000	0,00000000000000	0,00000000000000	0,00000000000000	0,00000000000000	0,00000000000000	0,00000000000000
59,90000	0,00000000000000	0,00000000000000	0,00000000000000	0,00000000000000	0,00000000000000	0,00000000000000	0,00000000000000
60,10000	0,00000000000000	0,00000000000000	0,00000000000000	0,00000000000000	0,00000000000000	0,00000000000000	0,00000000000000
60,30000	0,00000000000000	0,00000000000000	0,00000000000000	0,00000000000000	0,01136363636364	0,00000000000000	0,00000000000000
60,50000	0,00000000000000	0,00000000000000	0,00000000000000	0,00000000000000	0,00000000000000	0,00000000000000	0,00000000000000
60,70000	0,00000000000000	0,00000000000000	0,00000000000000	0,00000000000000	0,00000000000000	0,00000000000000	0,00000000000000
60,90000	0,00000000000000	0,00000000000000	0,00000000000000	0,00000000000000	0,00000000000000	0,00000000000000	0,00000000000000
61,10000	0,00000000000000	0,00000000000000	0,00000000000000	0,00000000000000	0,01136363636364	0,00000000000000	0,00000000000000
61,30000	0,00000000000000	0,00000000000000	0,00000000000000	0,00000000000000	0,00000000000000	0,00000000000000	0,00000000000000
61,50000	0,00000000000000	0,00000000000000	0,00000000000000	0,00000000000000	0,00000000000000	0,00000000000000	0,00000000000000
61,70000	0,00000000000000	0,00000000000000	0,00000000000000	0,00000000000000	0,00000000000000	0,00000000000000	0,00000000000000
61,90000	0,00000000000000	0,00000000000000	0,00000000000000	0,00000000000000	0,00000000000000	0,00000000000000	0,00000000000000
62,10000	0,00000000000000	0,00000000000000	0,00000000000000	0,00000000000000	0,00000000000000	0,00000000000000	0,00000000000000
62,30000	0,00000000000000	0,00000000000000	0,00000000000000	0,00000000000000	0,00000000000000	0,01098901098901	0,00000000000000
62,50000	0,00000000000000	0,00000000000000	0,00000000000000	0,00000000000000	0,00000000000000	0,00000000000000	0,00000000000000
62,70000	0,00000000000000	0,00000000000000	0,00000000000000	0,00000000000000	0,00000000000000	0,00000000000000	0,00000000000000
62,90000	0,00000000000000	0,00000000000000	0,00000000000000	0,00000000000000	0,00000000000000	0,00000000000000	0,00000000000000
63,10000	0,00000000000000	0,00000000000000	0,00000000000000	0,00000000000000	0,00000000000000	0,00000000000000	0,00000000000000
63,30000	0,00000000000000	0,00000000000000	0,00000000000000	0,00000000000000	0,00000000000000	0,00000000000000	0,00000000000000
63,50000	0,00000000000000	0,00000000000000	0,00000000000000	0,00000000000000	0,00000000000000	0,00000000000000	0,00000000000000
63,70000	0,00000000000000	0,00000000000000	0,00000000000000	0,00000000000000	0,00000000000000	0,00000000000000	0,00000000000000
63,90000	0,00000000000000	0,00000000000000	0,00000000000000	0,00000000000000	0,00000000000000	0,00000000000000	0,00000000000000
64,10000	0,00000000000000	0,00000000000000	0,00000000000000	0,00000000000000	0,00000000000000	0,00000000000000	0,00000000000000
64,30000	0,00000000000000	0,00000000000000	0,00000000000000	0,00000000000000	0,00000000000000	0,00000000000000	0,00000000000000
64,50000	0,00000000000000	0,00000000000000	0,00000000000000	0,00000000000000	0,00000000000000	0,00000000000000	0,00000000000000
64,70000	0,00000000000000	0,00000000000000	0,00000000000000	0,00000000000000	0,00000000000000	0,00000000000000	0,00000000000000
64,90000	0,00000000000000	0,00000000000000	0,00000000000000	0,00000000000000	0,00000000000000	0,00000000000000	0,00000000000000
65,10000	0,00000000000000	0,00000000000000	0,00000000000000	0,00000000000000	0,00000000000000	0,00000000000000	0,00000000000000
65,30000	0,00000000000000	0,00000000000000	0,00000000000000	0,00000000000000	0,00000000000000	0,00000000000000	0,00000000000000
65,50000	0,00000000000000	0,00000000000000	0,00000000000000	0,00000000000000	0,00000000000000	0,00000000000000	0,00000000000000
65,70000	0,00000000000000	0,00000000000000	0,00000000000000	0,00000000000000	0,00000000000000	0,00000000000000	0,00000000000000
65,90000	0,00000000000000	0,00000000000000	0,00000000000000	0,00000000000000	0,00000000000000	0,00000000000000	0,00000000000000
66,10000	0,00000000000000	0,00000000000000	0,00000000000000	0,00000000000000	0,00000000000000	0,00000000000000	0,00000000000000
66,30000	0,00000000000000	0,00000000000000	0,00000000000000	0,00000000000000	0,00000000000000	0,00000000000000	0,00000000000000
66,50000	0,00000000000000	0,00000000000000	0,00000000000000	0,00000000000000	0,00000000000000	0,00000000000000	0,00000000000000
66,70000	0,00000000000000	0,00000000000000	0,00000000000000	0,00000000000000	0,00000000000000	0,00000000000000	0,00000000000000
66,90000	0,00000000000000	0,00000000000000	0,00000000000000	0,00000000000000	0,00000000000000	0,01098901098901	0,00000000000000
67,10000	0,00000000000000	0,00000000000000	0,00000000000000	0,00000000000000	0,00000000000000	0,00000000000000	0,00000000000000
67,30000	0,00000000000000	0,00000000000000	0,00000000000000	0,00000000000000	0,00000000000000	0,00000000000000	0,00000000000000
67,50000	0,00000000000000	0,00000000000000	0,00000000000000	0,00000000000000	0,00000000000000	0,00000000000000	0,00000000000000
67,70000	0,00000000000000	0,00000000000000	0,00000000000000	0,00000000000000	0,00000000000000	0,00000000000000	0,00000000000000
67,90000	0,00000000000000	0,00000000000000	0,00000000000000	0,00000000000000	0,00000000000000	0,00000000000000	0,00000000000000
68,10000	0,00000000000000	0,00000000000000	0,00000000000000	0,00000000000000	0,00000000000000	0,00000000000000	0,00000000000000
68,30000	0,00000000000000	0,00000000000000	0,00000000000000	0,00000000000000	0,00000000000000	0,00000000000000	0,00000000000000
68,50000	0,00000000000000	0,00000000000000	0,00000000000000	0,00000000000000	0,00000000000000	0,01098901098901	0,00000000000000
68,70000	0,00000000000000	0,00000000000000	0,00000000000000	0,00000000000000	0,01136363636364	0,00000000000000	0,00000000000000
68,90000	0,00000000000000	0,00000000000000	0,00000000000000	0,00000000000000	0,00000000000000	0,00000000000000	0,00000000000000
69,10000	0,00000000000000	0,00000000000000	0,00000000000000	0,00000000000000	0,00000000000000	0,00000000000000	0,00000000000000
69,30000	0,00000000000000	0,00000000000000	0,00000000000000	0,00000000000000	0,00000000000000	0,00000000000000	0,00000000000000
69,50000	0,00000000000000	0,00000000000000	0,00000000000000	0,00000000000000	0,00000000000000	0,00000000000000	0,00000000000000
69,70000	0,00000000000000	0,00000000000000	0,00000000000000	0,00000000000000	0,00000000000000	0,00000000000000	0,00000000000000
69,90000	0,00000000000000	0,00000000000000	0,00000000000000	0,00000000000000	0,00000000000000	0,00000000000000	0,00000000000000
70,10000	0,00000000000000	0,00000000000000	0,00000000000000	0,00000000000000	0,00000000000000	0,00000000000000	0,00000000000000
70,30000	0,00000000000000	0,00000000000000	0,00000000000000	0,00000000000000	0,00000000000000	0,00000000000000	0,00000000000000
70,50000	0,00000000000000	0,00000000000000	0,00000000000000	0,00000000000000	0,00000000000000	0,00000000000000	0,00000000000000
70,70000	0,00000000000000	0,00000000000000	0,00000000000000	0,00000000000000	0,00000000000000	0,01098901098901	0,00000000000000
70,90000	0,00000000000000	0,00000000000000	0,00000000000000	0,00000000000000	0,00000000000000	0,00000000000000	0,00000000000000
71,10000	0,00000000000000	0,00000000000000	0,00000000000000	0,00000000000000	0,00000000000000	0,00000000000000	0,00000000000000
71,30000	0,00000000000000	0,00000000000000	0,00000000000000	0,00000000000000	0,00000000000000	0,00000000000000	0,00000000000000
71,50000	0,00000000000000	0,00000000000000	0,00000000000000	0,00000000000000	0,01136363636364	0,00000000000000	0,00000000000000
71,70000	0,00000000000000	0,00000000000000	0,00000000000000	0,00000000000000	0,00000000000000	0,01098901098901	0,00000000000000
71,90000	0,00000000000000	0,00000000000000	0,00000000000000	0,00000000000000	0,00000000000000	0,00000000000000	0,00000000000000
72,10000	0,00000000000000	0,00000000000000	0,00000000000000	0,00000000000000	0,00000000000000	0,00000000000000	0,00000000000000
72,30000	0,00000000000000	0,00000000000000	0,00000000000000	0,00000000000000	0,00000000000000	0,00000000000000	0,00000000000000
72,50000	0,00000000000000	0,00000000000000	0,00000000000000	0,00000000000000	0,00000000000000	0,00000000000000	0,00000000000000
72,70000	0,00000000000000	0,00000000000000	0,00000000000000	0,00000000000000	0,00000000000000	0,00000000000000	0,00000000000000
72,90000	0,00000000000000	0,00000000000000	0,00000000000000	0,00000000000000	0,00000000000000	0,00000000000000	0,00000000000000
73,10000	0,00000000000000	0,00000000000000	0,00000000000000	0,00000000000000	0,00000000000000	0,00000000000000	0,00000000000000
73,30000	0,00000000000000	0,00000000000000	0,00000000000000	0,00000000000000	0,00000000000000	0,00000000000000	0,00000000000000
73,50000	0,00000000000000	0,00000000000000	0,00000000000000	0,00000000000000	0,00000000000000	0,00000000000000	0,00000000000000
73,70000	0,00000000000000	0,00000000000000	0,00000000000000	0,00000000000000	0,00000000000000	0,00000000000000	0,00000000000000
73,90000	0,00000000000000	0,00000000000000	0,00000000000000	0,00000000000000	0,00000000000000	0,00000000000000	0,00000000000000
74,10000	0,00000000000000	0,00000000000000	0,00000000000000	0,00000000000000	0,00000000000000	0,01098901098901	0,00000000000000
74,30000	0,00000000000000	0,00000000000000	0,00000000000000	0,00000000000000	0,00000000000000	0,00000000000000	0,00000000000000
74,50000	0,00000000000000	0,00000000000000	0,00000000000000	0,00000000000000	0,00000000000000	0,00000000000000	0,00000000000000
74,70000	0,00000000000000	0,00000000000000	0,00000000000000	0,00000000000000	0,00000000000000	0,00000000000000	0,00000000000000
74,90000	0,00000000000000	0,00000000000000	0,00000000000000	0,00000000000000	0,00000000000000	0,00000000000000	0,00000000000000
75,10000	0,00000000000000	0,00000000000000	0,00000000000000	0,00000000000000	0,00000000000000	0,00000000000000	0,00000000000000
75,30000	0,00000000000000	0,00000000000000	0,00000000000000	0,00000000000000	0,00000000000000	0,00000000000000	0,00000000000000
75,50000	0,00000000000000	0,00000000000000	0,00000000000000	0,00000000000000	0,00000000000000	0,00000000000000	0,00000000000000
75,70000	0,00000000000000	0,00000000000000	0,00000000000000	0,00000000000000	0,01136363636364	0,00000000000000	0,00000000000000
75,90000	0,00000000000000	0,00000000000000	0,00000000000000	0,00000000000000	0,00000000000000	0,00000000000000	0,00000000000000
76,10000	0,00000000000000	0,00000000000000	0,00000000000000	0,00000000000000	0,00000000000000	0,00000000000000	0,00000000000000
76,30000	0,00000000000000	0,00000000000000	0,00000000000000	0,00000000000000	0,00000000000000	0,00000000000000	0,00000000000000
76,50000	0,00000000000000	0,00000000000000	0,00000000000000	0,00000000000000	0,00000000000000	0,00000000000000	0,00000000000000
76,70000	0,00000000000000	0,00000000000000	0,00000000000000	0,00000000000000	0,00000000000000	0,00000000000000	0,00000000000000
76,90000	0,00000000000000	0,00000000000000	0,00000000000000	0,00000000000000	0,00000000000000	0,00000000000000	0,00000000000000
77,10000	0,00000000000000	0,00000000000000	0,00000000000000	0,00000000000000	0,00000000000000	0,00000000000000	0,00000000000000
77,30000	0,00000000000000	0,00000000000000	0,00000000000000	0,00000000000000	0,00000000000000	0,00000000000000	0,00000000000000
77,50000	0,00000000000000	0,00000000000000	0,00000000000000	0,00000000000000	0,00000000000000	0,00000000000000	0,00000000000000
77,70000	0,00000000000000	0,00000000000000	0,00000000000000	0,00000000000000	0,00000000000000	0,01098901098901	0,00000000000000
77,90000	0,00000000000000	0,00000000000000	0,00000000000000	0,00000000000000	0,01136363636364	0,00000000000000	0,00000000000000
78,10000	0,00000000000000	0,00000000000000	0,00000000000000	0,00000000000000	0,00000000000000	0,00000000000000	0,00000000000000
78,30000	0,00000000000000	0,00000000000000	0,00000000000000	0,00000000000000	0,00000000000000	0,00000000000000	0,00000000000000
78,50000	0,00000000000000	0,00000000000000	0,00000000000000	0,00000000000000	0,00000000000000	0,00000000000000	0,00000000000000
78,70000	0,00000000000000	0,00000000000000	0,00000000000000	0,00000000000000	0,00000000000000	0,00000000000000	0,00000000000000
78,90000	0,00000000000000	0,00000000000000	0,00000000000000	0,00000000000000	0,00000000000000	0,00000000000000	0,00000000000000
79,10000	0,00000000000000	0,00000000000000	0,00000000000000	0,00000000000000	0,00000000000000	0,00000000000000	0,00000000000000
79,30000	0,00000000000000	0,00000000000000	0,00000000000000	0,00000000000000	0,00000000000000	0,00000000000000	0,00000000000000
79,50000	0,00000000000000	0,00000000000000	0,00000000000000	0,00000000000000	0,00000000000000	0,00000000000000	0,00000000000000
79,70000	0,00000000000000	0,00000000000000	0,00000000000000	0,00000000000000	0,00000000000000	0,00000000000000	0,00000000000000
79,90000	0,00000000000000	0,00000000000000	0,00000000000000	0,00000000000000	0,00000000000000	0,00000000000000	0,00000000000000
80,10000	0,00000000000000	0,00000000000000	0,00000000000000	0,00000000000000	0,00000000000000	0,00000000000000	0,00000000000000
80,30000	0,00000000000000	0,00000000000000	0,00000000000000	0,00000000000000	0,01136363636364	0,00000000000000	0,00000000000000
80,50000	0,00000000000000	0,00000000000000	0,00000000000000	0,00000000000000	0,00000000000000	0,00000000000000	0,00000000000000
80,70000	0,00000000000000	0,00000000000000	0,00000000000000	0,00000000000000	0,00000000000000	0,00000000000000	0,00000000000000
80,90000	0,00000000000000	0,00000000000000	0,00000000000000	0,00000000000000	0,00000000000000	0,00000000000000	0,00000000000000
81,10000	0,00000000000000	0,00000000000000	0,00000000000000	0,00000000000000	0,00000000000000	0,00000000000000	0,00000000000000
81,30000	0,00000000000000	0,00000000000000	0,00000000000000	0,00000000000000	0,00000000000000	0,00000000000000	0,00000000000000
81,50000	0,00000000000000	0,00000000000000	0,00000000000000	0,00000000000000	0,00000000000000	0,00000000000000	0,00000000000000
81,70000	0,00000000000000	0,00000000000000	0,00000000000000	0,00000000000000	0,00000000000000	0,00000000000000	0,00000000000000
81,90000	0,00000000000000	0,00000000000000	0,00000000000000	0,00000000000000	0,00000000000000	0,00000000000000	0,00000000000000
82,10000	0,00000000000000	0,00000000000000	0,00000000000000	0,00000000000000	0,00000000000000	0,00000000000000	0,00000000000000
82,30000	0,00000000000000	0,00000000000000	0,00000000000000	0,00000000000000	0,00000000000000	0,00000000000000	0,00000000000000
82,50000	0,00000000000000	0,00000000000000	0,00000000000000	0,00000000000000	0,00000000000000	0,00000000000000	0,00000000000000
82,70000	0,00000000000000	0,00000000000000	0,00000000000000	0,00000000000000	0,00000000000000	0,00000000000000	0,00000000000000
82,90000	0,00000000000000	0,00000000000000	0,00000000000000	0,00000000000000	0,00000000000000	0,00000000000000	0,00000000000000
83,10000	0,00000000000000	0,00000000000000	0,00000000000000	0,00000000000000	0,00000000000000	0,00000000000000	0,00000000000000
83,30000	0,00000000000000	0,00000000000000	0,00000000000000	0,00000000000000	0,00000000000000	0,00000000000000	0,00000000000000
83,50000	0,00000000000000	0,00000000000000	0,00000000000000	0,00000000000000	0,00000000000000	0,00000000000000	0,00000000000000
83,70000	0,00000000000000	0,00000000000000	0,00000000000000	0,00000000000000	0,00000000000000	0,00000000000000	0,00000000000000
83,90000	0,00000000000000	0,00000000000000	0,00000000000000	0,00000000000000	0,00000000000000	0,00000000000000	0,00000000000000
84,10000	0,00000000000000	0,00000000000000	0,00000000000000	0,00000000000000	0,00000000000000	0,00000000000000	0,00000000000000
84,30000	0,00000000000000	0,00000000000000	0,00000000000000	0,00000000000000	0,00000000000000	0,00000000000000	0,00000000000000
84,50000	0,00000000000000	0,00000000000000	0,00000000000000	0,00000000000000	0,00000000000000	0,00000000000000	0,00000000000000
84,70000	0,00000000000000	0,00000000000000	0,00000000000000	0,00000000000000	0,00000000000000	0,00000000000000	0,00000000000000
84,90000	0,00000000000000	0,00000000000000	0,00000000000000	0,00000000000000	0,00000000000000	0,00000000000000	0,00000000000000
85,10000	0,00000000000000	0,00000000000000	0,00000000000000	0,00000000000000	0,01136363636364	0,00000000000000	0,00000000000000
85,30000	0,00000000000000	0,00000000000000	0,00000000000000	0,00000000000000	0,01136363636364	0,00000000000000	0,00000000000000
85,50000	0,00000000000000	0,00000000000000	0,00000000000000	0,00000000000000	0,00000000000000	0,00000000000000	0,00000000000000
85,70000	0,00000000000000	0,00000000000000	0,00000000000000	0,00000000000000	0,00000000000000	0,00000000000000	0,00000000000000
85,90000	0,00000000000000	0,00000000000000	0,00000000000000	0,00000000000000	0,00000000000000	0,00000000000000	0,00000000000000
86,10000	0,00000000000000	0,00000000000000	0,00000000000000	0,00000000000000	0,00000000000000	0,00000000000000	0,00000000000000
86,30000	0,00000000000000	0,00000000000000	0,00000000000000	0,00000000000000	0,00000000000000	0,00000000000000	0,00000000000000
86,50000	0,00000000000000	0,00000000000000	0,00000000000000	0,00000000000000	0,00000000000000	0,00000000000000	0,00000000000000
86,70000	0,00000000000000	0,00000000000000	0,00000000000000	0,00000000000000	0,00000000000000	0,00000000000000	0,00000000000000
86,90000	0,00000000000000	0,00000000000000	0,00000000000000	0,00000000000000	0,00000000000000	0,00000000000000	0,00000000000000
87,10000	0,00000000000000	0,00000000000000	0,00000000000000	0,00000000000000	0,00000000000000	0,00000000000000	0,00000000000000
87,30000	0,00000000000000	0,00000000000000	0,00000000000000	0,00000000000000	0,00000000000000	0,00000000000000	0,00000000000000
87,50000	0,00000000000000	0,00000000000000	0,00000000000000	0,00000000000000	0,00000000000000	0,00000000000000	0,00000000000000
87,70000	0,00000000000000	0,00000000000000	0,00000000000000	0,00000000000000	0,00000000000000	0,00000000000000	0,00000000000000
87,90000	0,00000000000000	0,00000000000000	0,00000000000000	0,00000000000000	0,00000000000000	0,00000000000000	0,00000000000000
88,10000	0,00000000000000	0,00000000000000	0,00000000000000	0,00000000000000	0,00000000000000	0,00000000000000	0,00000000000000
88,30000	0,00000000000000	0,00000000000000	0,00000000000000	0,00000000000000	0,00000000000000	0,00000000000000	0,00000000000000
88,50000	0,00000000000000	0,00000000000000	0,00000000000000	0,00000000000000	0,00000000000000	0,01098901098901	0,00000000000000
88,70000	0,00000000000000	0,00000000000000	0,00000000000000	0,00000000000000	0,00000000000000	0,00000000000000	0,00000000000000
88,90000	0,00000000000000	0,00000000000000	0,00000000000000	0,00000000000000	0,00000000000000	0,00000000000000	0,00000000000000
89,10000	0,00000000000000	0,00000000000000	0,00000000000000	0,00000000000000	0,01136363636364	0,00000000000000	0,00000000000000
89,30000	0,00000000000000	0,00000000000000	0,00000000000000	0,00000000000000	0,00000000000000	0,00000000000000	0,00000000000000
89,50000	0,00000000000000	0,00000000000000	0,00000000000000	0,00000000000000	0,00000000000000	0,00000000000000	0,00000000000000
89,70000	0,00000000000000	0,00000000000000	0,00000000000000	0,00000000000000	0,00000000000000	0,00000000000000	0,00000000000000
89,90000	0,00000000000000	0,00000000000000	0,00000000000000	0,00000000000000	0,00000000000000	0,00000000000000	0,00000000000000
90,10000	0,00000000000000	0,00000000000000	0,00000000000000	0,00000000000000	0,00000000000000	0,00000000000000	0,00000000000000
90,30000	0,00000000000000	0,00000000000000	0,00000000000000	0,00000000000000	0,00000000000000	0,00000000000000	0,00000000000000
90,50000	0,00000000000000	0,00000000000000	0,00000000000000	0,00000000000000	0,00000000000000	0,00000000000000	0,00000000000000
90,70000	0,00000000000000	0,00000000000000	0,00000000000000	0,00000000000000	0,00000000000000	0,00000000000000	0,00000000000000
90,90000	0,00000000000000	0,00000000000000	0,00000000000000	0,00000000000000	0,01136363636364	0,00000000000000	0,00000000000000
91,10000	0,00000000000000	0,00000000000000	0,00000000000000	0,00000000000000	0,00000000000000	0,00000000000000	0,00000000000000
91,30000	0,00000000000000	0,00000000000000	0,00000000000000	0,00000000000000	0,00000000000000	0,00000000000000	0,00000000000000
91,50000	0,00000000000000	0,00000000000000	0,00000000000000	0,00000000000000	0,00000000000000	0,00000000000000	0,00000000000000
91,70000	0,00000000000000	0,00000000000000	0,00000000000000	0,00000000000000	0,00000000000000	0,00000000000000	0,00000000000000
91,90000	0,00000000000000	0,00000000000000	0,00000000000000	0,00000000000000	0,00000000000000	0,00000000000000	0,00000000000000
92,10000	0,00000000000000	0,00000000000000	0,00000000000000	0,00000000000000	0,00000000000000	0,00000000000000	0,00000000000000
92,30000	0,00000000000000	0,00000000000000	0,00000000000000	0,00000000000000	0,01136363636364	0,00000000000000	0,00000000000000
92,50000	0,00000000000000	0,00000000000000	0,00000000000000	0,00000000000000	0,00000000000000	0,00000000000000	0,00000000000000
92,70000	0,00000000000000	0,00000000000000	0,00000000000000	0,00000000000000	0,00000000000000	0,00000000000000	0,00000000000000
92,90000	0,00000000000000	0,00000000000000	0,00000000000000	0,00000000000000	0,01136363636364	0,00000000000000	0,00000000000000
93,10000	0,00000000000000	0,00000000000000	0,00000000000000	0,00000000000000	0,00000000000000	0,00000000000000	0,00000000000000
93,30000	0,00000000000000	0,00000000000000	0,00000000000000	0,00000000000000	0,00000000000000	0,00000000000000	0,00000000000000
93,50000	0,00000000000000	0,00000000000000	0,00000000000000	0,00000000000000	0,00000000000000	0,00000000000000	0,00000000000000
93,70000	0,00000000000000	0,00000000000000	0,00000000000000	0,00000000000000	0,00000000000000	0,01098901098901	0,00000000000000
93,90000	0,00000000000000	0,00000000000000	0,00000000000000	0,00000000000000	0,00000000000000	0,00000000000000	0,00000000000000
94,10000	0,00000000000000	0,00000000000000	0,00000000000000	0,00000000000000	0,00000000000000	0,00000000000000	0,00000000000000
94,30000	0,00000000000000	0,00000000000000	0,00000000000000	0,00000000000000	0,00000000000000	0,00000000000000	0,00000000000000
94,50000	0,00000000000000	0,00000000000000	0,00000000000000	0,00000000000000	0,00000000000000	0,00000000000000	0,00000000000000
94,70000	0,00000000000000	0,00000000000000	0,00000000000000	0,00000000000000	0,01136363636364	0,00000000000000	0,00000000000000
94,90000	0,00000000000000	0,00000000000000	0,00000000000000	0,00000000000000	0,00000000000000	0,00000000000000	0,00000000000000
95,10000	0,00000000000000	0,00000000000000	0,00000000000000	0,00000000000000	0,00000000000000	0,00000000000000	0,00000000000000
95,30000	0,00000000000000	0,00000000000000	0,00000000000000	0,00000000000000	0,00000000000000	0,00000000000000	0,00000000000000
95,50000	0,00000000000000	0,00000000000000	0,00000000000000	0,00000000000000	0,00000000000000	0,00000000000000	0,00000000000000
95,70000	0,00000000000000	0,00000000000000	0,00000000000000	0,00000000000000	0,00000000000000	0,00000000000000	0,00000000000000
95,90000	0,00000000000000	0,00000000000000	0,00000000000000	0,00000000000000	0,00000000000000	0,01098901098901	0,00000000000000
96,10000	0,00000000000000	0,00000000000000	0,00000000000000	0,00000000000000	0,00000000000000	0,00000000000000	0,00000000000000
96,30000	0,00000000000000	0,00000000000000	0,00000000000000	0,00000000000000	0,01136363636364	0,01098901098901	0,00000000000000
96,50000	0,00000000000000	0,00000000000000	0,00000000000000	0,00000000000000	0,00000000000000	0,00000000000000	0,00000000000000
96,70000	0,00000000000000	0,00000000000000	0,00000000000000	0,00000000000000	0,01136363636364	0,01098901098901	0,00000000000000
96,90000	0,00000000000000	0,00000000000000	0,00000000000000	0,00000000000000	0,00000000000000	0,00000000000000	0,00000000000000
97,10000	0,00000000000000	0,00000000000000	0,00000000000000	0,00000000000000	0,00000000000000	0,00000000000000	0,00000000000000
97,30000	0,00000000000000	0,00000000000000	0,00000000000000	0,00000000000000	0,00000000000000	0,00000000000000	0,00000000000000
97,50000	0,00000000000000	0,00000000000000	0,00000000000000	0,00000000000000	0,00000000000000	0,00000000000000	0,00000000000000
97,70000	0,00000000000000	0,00000000000000	0,00000000000000	0,00000000000000	0,00000000000000	0,01098901098901	0,00000000000000
97,90000	0,00000000000000	0,00000000000000	0,00000000000000	0,00000000000000	0,00000000000000	0,00000000000000	0,00000000000000
98,10000	0,00000000000000	0,00000000000000	0,00000000000000	0,00000000000000	0,00000000000000	0,00000000000000	0,00000000000000
98,30000	0,00000000000000	0,00000000000000	0,00000000000000	0,00000000000000	0,00000000000000	0,00000000000000	0,00000000000000
98,50000	0,00000000000000	0,00000000000000	0,00000000000000	0,00000000000000	0,00000000000000	0,00000000000000	0,00000000000000
98,70000	0,00000000000000	0,00000000000000	0,00000000000000	0,00000000000000	0,00000000000000	0,00000000000000	0,00000000000000
98,90000	0,00000000000000	0,00000000000000	0,00000000000000	0,00000000000000	0,00000000000000	0,00000000000000	0,00000000000000
99,10000	0,00000000000000	0,00000000000000	0,00000000000000	0,00000000000000	0,00000000000000	0,00000000000000	0,00000000000000
99,30000	0,00000000000000	0,00000000000000	0,00000000000000	0,00000000000000	0,00000000000000	0,00000000000000	0,00000000000000
99,50000	0,00000000000000	0,00000000000000	0,00000000000000	0,00000000000000	0,00000000000000	0,00000000000000	0,00000000000000
99,70000	0,00000000000000	0,00000000000000	0,00000000000000	0,00000000000000	0,00000000000000	0,00000000000000	0,00000000000000
99,90000	0,00000000000000	0,00000000000000	0,00000000000000	0,00000000000000	0,00000000000000	0,00000000000000	0,00000000000000
100,10000	0,00000000000000	0,00000000000000	0,00000000000000	0,00000000000000	0,01136363636364	0,00000000000000	0,00000000000000
100,30000	0,00000000000000	0,00000000000000	0,00000000000000	0,00000000000000	0,00000000000000	0,00000000000000	0,00000000000000
100,50000	0,00000000000000	0,00000000000000	0,00000000000000	0,00000000000000	0,00000000000000	0,00000000000000	0,00000000000000
100,70000	0,00000000000000	0,00000000000000	0,00000000000000	0,00000000000000	0,00000000000000	0,00000000000000	0,00000000000000
100,90000	0,00000000000000	0,00000000000000	0,00000000000000	0,00000000000000	0,00000000000000	0,00000000000000	0,00000000000000
101,10000	0,00000000000000	0,00000000000000	0,00000000000000	0,00000000000000	0,01136363636364	0,00000000000000	0,00000000000000
101,30000	0,00000000000000	0,00000000000000	0,00000000000000	0,00000000000000	0,00000000000000	0,00000000000000	0,00000000000000
101,50000	0,00000000000000	0,00000000000000	0,00000000000000	0,00000000000000	0,00000000000000	0,00000000000000	0,00000000000000
101,70000	0,00000000000000	0,00000000000000	0,00000000000000	0,00000000000000	0,00000000000000	0,00000000000000	0,00000000000000
101,90000	0,00000000000000	0,00000000000000	0,00000000000000	0,00000000000000	0,00000000000000	0,00000000000000	0,00000000000000
102,10000	0,00000000000000	0,00000000000000	0,00000000000000	0,00000000000000	0,00000000000000	0,01098901098901	0,00000000000000
102,30000	0,00000000000000	0,00000000000000	0,00000000000000	0,00000000000000	0,00000000000000	0,00000000000000	0,00000000000000
102,50000	0,00000000000000	0,00000000000000	0,00000000000000	0,00000000000000	0,00000000000000	0,00000000000000	0,00000000000000
102,70000	0,00000000000000	0,00000000000000	0,00000000000000	0,00000000000000	0,00000000000000	0,00000000000000	0,00000000000000
102,90000	0,00000000000000	0,00000000000000	0,00000000000000	0,00000000000000	0,00000000000000	0,00000000000000	0,00000000000000
103,10000	0,00000000000000	0,00000000000000	0,00000000000000	0,00000000000000	0,00000000000000	0,00000000000000	0,00000000000000
103,30000	0,00000000000000	0,00000000000000	0,00000000000000	0,00000000000000	0,00000000000000	0,00000000000000	0,00943396226415
103,50000	0,00000000000000	0,00000000000000	0,00000000000000	0,00000000000000	0,00000000000000	0,00000000000000	0,00000000000000
103,70000	0,00000000000000	0,00000000000000	0,00000000000000	0,00000000000000	0,00000000000000	0,00000000000000	0,00000000000000
103,90000	0,00000000000000	0,00000000000000	0,00000000000000	0,00000000000000	0,00000000000000	0,00000000000000	0,00000000000000
104,10000	0,00000000000000	0,00000000000000	0,00000000000000	0,00000000000000	0,00000000000000	0,00000000000000	0,00000000000000
104,30000	0,00000000000000	0,00000000000000	0,00000000000000	0,00000000000000	0,00000000000000	0,00000000000000	0,00000000000000
104,50000	0,00000000000000	0,00000000000000	0,00000000000000	0,00000000000000	0,00000000000000	0,00000000000000	0,00000000000000
104,70000	0,00000000000000	0,00000000000000	0,00000000000000	0,00000000000000	0,00000000000000	0,00000000000000	0,00000000000000
104,90000	0,00000000000000	0,00000000000000	0,00000000000000	0,00000000000000	0,00000000000000	0,01098901098901	0,00000000000000
105,10000	0,00000000000000	0,00000000000000	0,00000000000000	0,00000000000000	0,01136363636364	0,00000000000000	0,00000000000000
105,30000	0,00000000000000	0,00000000000000	0,00000000000000	0,00000000000000	0,00000000000000	0,00000000000000	0,00000000000000
105,50000	0,00000000000000	0,00000000000000	0,00000000000000	0,00000000000000	0,00000000000000	0,00000000000000	0,00000000000000
105,70000	0,00000000000000	0,00000000000000	0,00000000000000	0,00000000000000	0,00000000000000	0,00000000000000	0,00000000000000
105,90000	0,00000000000000	0,00000000000000	0,00000000000000	0,00000000000000	0,00000000000000	0,00000000000000	0,00000000000000
106,10000	0,00000000000000	0,00000000000000	0,00000000000000	0,00000000000000	0,00000000000000	0,00000000000000	0,00000000000000
106,30000	0,00000000000000	0,00000000000000	0,00000000000000	0,00000000000000	0,00000000000000	0,00000000000000	0,00000000000000
106,50000	0,00000000000000	0,00000000000000	0,00000000000000	0,00000000000000	0,00000000000000	0,00000000000000	0,00000000000000
106,70000	0,00000000000000	0,00000000000000	0,00000000000000	0,00000000000000	0,00000000000000	0,00000000000000	0,00000000000000
106,90000	0,00000000000000	0,00000000000000	0,00000000000000	0,00000000000000	0,00000000000000	0,00000000000000	0,00000000000000
107,10000	0,00000000000000	0,00000000000000	0,00000000000000	0,00000000000000	0,00000000000000	0,00000000000000	0,00943396226415
107,30000	0,00000000000000	0,00000000000000	0,00000000000000	0,00000000000000	0,00000000000000	0,00000000000000	0,00000000000000
107,50000	0,00000000000000	0,00000000000000	0,00000000000000	0,00000000000000	0,00000000000000	0,00000000000000	0,00000000000000
107,70000	0,00000000000000	0,00000000000000	0,00000000000000	0,00000000000000	0,00000000000000	0,00000000000000	0,00000000000000
107,90000	0,00000000000000	0,00000000000000	0,00000000000000	0,00000000000000	0,00000000000000	0,00000000000000	0,00000000000000
108,10000	0,00000000000000	0,00000000000000	0,00000000000000	0,00000000000000	0,00000000000000	0,00000000000000	0,00000000000000
108,30000	0,00000000000000	0,00000000000000	0,00000000000000	0,00000000000000	0,00000000000000	0,01098901098901	0,00000000000000
108,50000	0,00000000000000	0,00000000000000	0,00000000000000	0,00000000000000	0,00000000000000	0,00000000000000	0,00000000000000
108,70000	0,00000000000000	0,00000000000000	0,00000000000000	0,00000000000000	0,00000000000000	0,00000000000000	0,00000000000000
108,90000	0,00000000000000	0,00000000000000	0,00000000000000	0,00000000000000	0,00000000000000	0,00000000000000	0,00000000000000
109,10000	0,00000000000000	0,00000000000000	0,00000000000000	0,00000000000000	0,00000000000000	0,00000000000000	0,00000000000000
109,30000	0,00000000000000	0,00000000000000	0,00000000000000	0,00000000000000	0,00000000000000	0,00000000000000	0,00000000000000
109,50000	0,00000000000000	0,00000000000000	0,00000000000000	0,00000000000000	0,00000000000000	0,00000000000000	0,00000000000000
109,70000	0,00000000000000	0,00000000000000	0,00000000000000	0,00000000000000	0,00000000000000	0,00000000000000	0,00000000000000
109,90000	0,00000000000000	0,00000000000000	0,00000000000000	0,00000000000000	0,00000000000000	0,00000000000000	0,00000000000000
110,10000	0,00000000000000	0,00000000000000	0,00000000000000	0,00000000000000	0,00000000000000	0,00000000000000	0,00000000000000
110,30000	0,00000000000000	0,00000000000000	0,00000000000000	0,00000000000000	0,00000000000000	0,00000000000000	0,00000000000000
110,50000	0,00000000000000	0,00000000000000	0,00000000000000	0,00000000000000	0,00000000000000	0,00000000000000	0,00000000000000
110,70000	0,00000000000000	0,00000000000000	0,00000000000000	0,00000000000000	0,00000000000000	0,00000000000000	0,00000000000000
110,90000	0,00000000000000	0,00000000000000	0,00000000000000	0,00000000000000	0,00000000000000	0,00000000000000	0,00000000000000
111,10000	0,00000000000000	0,00000000000000	0,00000000000000	0,00000000000000	0,00000000000000	0,00000000000000	0,00000000000000
111,30000	0,00000000000000	0,00000000000000	0,00000000000000	0,00000000000000	0,00000000000000	0,00000000000000	0,00000000000000
111,50000	0,00000000000000	0,00000000000000	0,00000000000000	0,00000000000000	0,00000000000000	0,00000000000000	0,00000000000000
111,70000	0,00000000000000	0,00000000000000	0,00000000000000	0,00000000000000	0,00000000000000	0,00000000000000	0,00000000000000
111,90000	0,00000000000000	0,00000000000000	0,00000000000000	0,00000000000000	0,00000000000000	0,00000000000000	0,00000000000000
112,10000	0,00000000000000	0,00000000000000	0,00000000000000	0,00000000000000	0,01136363636364	0,00000000000000	0,00000000000000
112,30000	0,00000000000000	0,00000000000000	0,00000000000000	0,00000000000000	0,00000000000000	0,00000000000000	0,00000000000000
112,50000	0,00000000000000	0,00000000000000	0,00000000000000	0,00000000000000	0,00000000000000	0,00000000000000	0,00000000000000
112,70000	0,00000000000000	0,00000000000000	0,00000000000000	0,00000000000000	0,00000000000000	0,00000000000000	0,00000000000000
112,90000	0,00000000000000	0,00000000000000	0,00000000000000	0,00000000000000	0,00000000000000	0,00000000000000	0,00000000000000
113,10000	0,00000000000000	0,00000000000000	0,00000000000000	0,00000000000000	0,00000000000000	0,00000000000000	0,00000000000000
113,30000	0,00000000000000	0,00000000000000	0,00000000000000	0,00000000000000	0,00000000000000	0,00000000000000	0,00000000000000
113,50000	0,00000000000000	0,00000000000000	0,00000000000000	0,00000000000000	0,00000000000000	0,00000000000000	0,00000000000000
113,70000	0,00000000000000	0,00000000000000	0,00000000000000	0,00000000000000	0,00000000000000	0,00000000000000	0,00000000000000
113,90000	0,00000000000000	0,00000000000000	0,00000000000000	0,00000000000000	0,00000000000000	0,00000000000000	0,00000000000000
114,10000	0,00000000000000	0,00000000000000	0,00000000000000	0,00000000000000	0,00000000000000	0,00000000000000	0,00000000000000
114,30000	0,00000000000000	0,00000000000000	0,00000000000000	0,00000000000000	0,00000000000000	0,00000000000000	0,00000000000000
114,50000	0,00000000000000	0,00000000000000	0,00000000000000	0,00000000000000	0,01136363636364	0,00000000000000	0,00000000000000
114,70000	0,00000000000000	0,00000000000000	0,00000000000000	0,00000000000000	0,00000000000000	0,00000000000000	0,00000000000000
114,90000	0,00000000000000	0,00000000000000	0,00000000000000	0,00000000000000	0,00000000000000	0,00000000000000	0,00000000000000
115,10000	0,00000000000000	0,00000000000000	0,00000000000000	0,00000000000000	0,01136363636364	0,00000000000000	0,00000000000000
115,30000	0,00000000000000	0,00000000000000	0,00000000000000	0,00000000000000	0,00000000000000	0,00000000000000	0,00000000000000
115,50000	0,00000000000000	0,00000000000000	0,00000000000000	0,00000000000000	0,00000000000000	0,00000000000000	0,00000000000000
115,70000	0,00000000000000	0,00000000000000	0,00000000000000	0,00000000000000	0,00000000000000	0,00000000000000	0,00000000000000
115,90000	0,00000000000000	0,00000000000000	0,00000000000000	0,00000000000000	0,00000000000000	0,00000000000000	0,00000000000000
116,10000	0,00000000000000	0,00000000000000	0,00000000000000	0,00000000000000	0,00000000000000	0,00000000000000	0,00000000000000
116,30000	0,00000000000000	0,00000000000000	0,00000000000000	0,00000000000000	0,00000000000000	0,00000000000000	0,00000000000000
116,50000	0,00000000000000	0,00000000000000	0,00000000000000	0,00000000000000	0,00000000000000	0,00000000000000	0,00000000000000
116,70000	0,00000000000000	0,00000000000000	0,00000000000000	0,00000000000000	0,00000000000000	0,00000000000000	0,00000000000000
116,90000	0,00000000000000	0,00000000000000	0,00000000000000	0,00000000000000	0,00000000000000	0,00000000000000	0,00000000000000
117,10000	0,00000000000000	0,00000000000000	0,00000000000000	0,00000000000000	0,01136363636364	0,00000000000000	0,00000000000000
117,30000	0,00000000000000	0,00000000000000	0,00000000000000	0,00000000000000	0,00000000000000	0,00000000000000	0,00000000000000
117,50000	0,00000000000000	0,00000000000000	0,00000000000000	0,00000000000000	0,00000000000000	0,00000000000000	0,00000000000000
117,70000	0,00000000000000	0,00000000000000	0,00000000000000	0,00000000000000	0,00000000000000	0,00000000000000	0,00000000000000
117,90000	0,00000000000000	0,00000000000000	0,00000000000000	0,00000000000000	0,00000000000000	0,00000000000000	0,00000000000000
118,10000	0,00000000000000	0,00000000000000	0,00000000000000	0,00000000000000	0,01136363636364	0,00000000000000	0,00000000000000
118,30000	0,00000000000000	0,00000000000000	0,00000000000000	0,00000000000000	0,00000000000000	0,00000000000000	0,00000000000000
118,50000	0,00000000000000	0,00000000000000	0,00000000000000	0,00000000000000	0,00000000000000	0,00000000000000	0,00000000000000
118,70000	0,00000000000000	0,00000000000000	0,00000000000000	0,00000000000000	0,00000000000000	0,00000000000000	0,00000000000000
118,90000	0,00000000000000	0,00000000000000	0,00000000000000	0,00000000000000	0,00000000000000	0,00000000000000	0,00000000000000
119,10000	0,00000000000000	0,00000000000000	0,00000000000000	0,00000000000000	0,00000000000000	0,00000000000000	0,00000000000000
119,30000	0,00000000000000	0,00000000000000	0,00000000000000	0,00000000000000	0,00000000000000	0,00000000000000	0,00000000000000
119,50000	0,00000000000000	0,00000000000000	0,00000000000000	0,00000000000000	0,00000000000000	0,00000000000000	0,00000000000000
119,70000	0,00000000000000	0,00000000000000	0,00000000000000	0,00000000000000	0,00000000000000	0,00000000000000	0,00000000000000
119,90000	0,00000000000000	0,00000000000000	0,00000000000000	0,00000000000000	0,00000000000000	0,00000000000000	0,00000000000000
120,10000	0,00000000000000	0,00000000000000	0,00000000000000	0,00000000000000	0,00000000000000	0,00000000000000	0,00000000000000
120,30000	0,00000000000000	0,00000000000000	0,00000000000000	0,00000000000000	0,00000000000000	0,00000000000000	0,00000000000000
120,50000	0,00000000000000	0,00000000000000	0,00000000000000	0,00000000000000	0,00000000000000	0,00000000000000	0,00000000000000
120,70000	0,00000000000000	0,00000000000000	0,00000000000000	0,00000000000000	0,00000000000000	0,00000000000000	0,00000000000000
120,90000	0,00000000000000	0,00000000000000	0,00000000000000	0,00000000000000	0,00000000000000	0,00000000000000	0,00000000000000
121,10000	0,00000000000000	0,00000000000000	0,00000000000000	0,00000000000000	0,00000000000000	0,00000000000000	0,00000000000000
121,30000	0,00000000000000	0,00000000000000	0,00000000000000	0,00000000000000	0,00000000000000	0,00000000000000	0,00000000000000
121,50000	0,00000000000000	0,00000000000000	0,00000000000000	0,00000000000000	0,00000000000000	0,00000000000000	0,00000000000000
121,70000	0,00000000000000	0,00000000000000	0,00000000000000	0,00000000000000	0,00000000000000	0,00000000000000	0,00000000000000
121,90000	0,00000000000000	0,00000000000000	0,00000000000000	0,00000000000000	0,00000000000000	0,00000000000000	0,00000000000000
122,10000	0,00000000000000	0,00000000000000	0,00000000000000	0,00000000000000	0,00000000000000	0,00000000000000	0,00000000000000
122,30000	0,00000000000000	0,00000000000000	0,00000000000000	0,00000000000000	0,00000000000000	0,00000000000000	0,00000000000000
122,50000	0,00000000000000	0,00000000000000	0,00000000000000	0,00000000000000	0,00000000000000	0,00000000000000	0,00000000000000
122,70000	0,00000000000000	0,00000000000000	0,00000000000000	0,00000000000000	0,00000000000000	0,00000000000000	0,00000000000000
122,90000	0,00000000000000	0,00000000000000	0,00000000000000	0,00000000000000	0,00000000000000	0,00000000000000	0,00000000000000
123,10000	0,00000000000000	0,00000000000000	0,00000000000000	0,00000000000000	0,01136363636364	0,00000000000000	0,00000000000000
123,30000	0,00000000000000	0,00000000000000	0,00000000000000	0,00000000000000	0,00000000000000	0,00000000000000	0,00000000000000
123,50000	0,00000000000000	0,00000000000000	0,00000000000000	0,00000000000000	0,00000000000000	0,00000000000000	0,00000000000000
123,70000	0,00000000000000	0,00000000000000	0,00000000000000	0,00000000000000	0,00000000000000	0,00000000000000	0,00000000000000
123,90000	0,00000000000000	0,00000000000000	0,00000000000000	0,00000000000000	0,00000000000000	0,00000000000000	0,00000000000000
124,10000	0,00000000000000	0,00000000000000	0,00000000000000	0,00000000000000	0,00000000000000	0,00000000000000	0,00000000000000
124,30000	0,00000000000000	0,00000000000000	0,00000000000000	0,00000000000000	0,00000000000000	0,00000000000000	0,00000000000000
124,50000	0,00000000000000	0,00000000000000	0,00000000000000	0,00000000000000	0,00000000000000	0,00000000000000	0,00000000000000
124,70000	0,00000000000000	0,00000000000000	0,00000000000000	0,00000000000000	0,00000000000000	0,00000000000000	0,00000000000000
124,90000	0,00000000000000	0,00000000000000	0,00000000000000	0,00000000000000	0,00000000000000	0,00000000000000	0,00000000000000
125,10000	0,00000000000000	0,00000000000000	0,00000000000000	0,00000000000000	0,00000000000000	0,00000000000000	0,00000000000000
125,30000	0,00000000000000	0,00000000000000	0,00000000000000	0,00000000000000	0,00000000000000	0,00000000000000	0,00000000000000
125,50000	0,00000000000000	0,00000000000000	0,00000000000000	0,00000000000000	0,00000000000000	0,00000000000000	0,00000000000000
125,70000	0,00000000000000	0,00000000000000	0,00000000000000	0,00000000000000	0,00000000000000	0,00000000000000	0,00943396226415
125,90000	0,00000000000000	0,00000000000000	0,00000000000000	0,00000000000000	0,00000000000000	0,00000000000000	0,00000000000000
126,10000	0,00000000000000	0,00000000000000	0,00000000000000	0,00000000000000	0,00000000000000	0,00000000000000	0,00000000000000
126,30000	0,00000000000000	0,00000000000000	0,00000000000000	0,00000000000000	0,00000000000000	0,00000000000000	0,00000000000000
126,50000	0,00000000000000	0,00000000000000	0,00000000000000	0,00000000000000	0,00000000000000	0,00000000000000	0,00000000000000
126,70000	0,00000000000000	0,00000000000000	0,00000000000000	0,00000000000000	0,00000000000000	0,00000000000000	0,00000000000000
126,90000	0,00000000000000	0,00000000000000	0,00000000000000	0,00000000000000	0,00000000000000	0,00000000000000	0,00000000000000
127,10000	0,00000000000000	0,00000000000000	0,00000000000000	0,00000000000000	0,00000000000000	0,00000000000000	0,00943396226415
127,30000	0,00000000000000	0,00000000000000	0,00000000000000	0,00000000000000	0,00000000000000	0,00000000000000	0,00000000000000
127,50000	0,00000000000000	0,00000000000000	0,00000000000000	0,00000000000000	0,00000000000000	0,00000000000000	0,00000000000000
127,70000	0,00000000000000	0,00000000000000	0,00000000000000	0,00000000000000	0,00000000000000	0,00000000000000	0,00000000000000
127,90000	0,00000000000000	0,00000000000000	0,00000000000000	0,00000000000000	0,00000000000000	0,00000000000000	0,00000000000000
128,10000	0,00000000000000	0,00000000000000	0,00000000000000	0,00000000000000	0,00000000000000	0,00000000000000	0,00943396226415
128,30000	0,00000000000000	0,00000000000000	0,00000000000000	0,00000000000000	0,00000000000000	0,00000000000000	0,00000000000000
128,50000	0,00000000000000	0,00000000000000	0,00000000000000	0,00000000000000	0,00000000000000	0,00000000000000	0,00000000000000
128,70000	0,00000000000000	0,00000000000000	0,00000000000000	0,00000000000000	0,00000000000000	0,00000000000000	0,00000000000000
128,90000	0,00000000000000	0,00000000000000	0,00000000000000	0,00000000000000	0,00000000000000	0,00000000000000	0,00000000000000
129,10000	0,00000000000000	0,00000000000000	0,00000000000000	0,00000000000000	0,00000000000000	0,00000000000000	0,00000000000000
129,30000	0,00000000000000	0,00000000000000	0,00000000000000	0,00000000000000	0,00000000000000	0,00000000000000	0,00000000000000
129,50000	0,00000000000000	0,00000000000000	0,00000000000000	0,00000000000000	0,00000000000000	0,00000000000000	0,00000000000000
129,70000	0,00000000000000	0,00000000000000	0,00000000000000	0,00000000000000	0,00000000000000	0,00000000000000	0,00000000000000
129,90000	0,00000000000000	0,00000000000000	0,00000000000000	0,00000000000000	0,00000000000000	0,00000000000000	0,00000000000000
130,10000	0,00000000000000	0,00000000000000	0,00000000000000	0,00000000000000	0,00000000000000	0,00000000000000	0,00943396226415
130,30000	0,00000000000000	0,00000000000000	0,00000000000000	0,00000000000000	0,00000000000000	0,00000000000000	0,00000000000000
130,50000	0,00000000000000	0,00000000000000	0,00000000000000	0,00000000000000	0,00000000000000	0,00000000000000	0,00000000000000
130,70000	0,00000000000000	0,00000000000000	0,00000000000000	0,00000000000000	0,00000000000000	0,00000000000000	0,00000000000000
130,90000	0,00000000000000	0,00000000000000	0,00000000000000	0,00000000000000	0,00000000000000	0,00000000000000	0,00000000000000
131,10000	0,00000000000000	0,00000000000000	0,00000000000000	0,00000000000000	0,00000000000000	0,00000000000000	0,00000000000000
131,30000	0,00000000000000	0,00000000000000	0,00000000000000	0,00000000000000	0,00000000000000	0,00000000000000	0,00000000000000
131,50000	0,00000000000000	0,00000000000000	0,00000000000000	0,00000000000000	0,00000000000000	0,00000000000000	0,00000000000000
131,70000	0,00000000000000	0,00000000000000	0,00000000000000	0,00000000000000	0,00000000000000	0,00000000000000	0,00000000000000
131,90000	0,00000000000000	0,00000000000000	0,00000000000000	0,00000000000000	0,00000000000000	0,00000000000000	0,00000000000000
132,10000	0,00000000000000	0,00000000000000	0,00000000000000	0,00000000000000	0,00000000000000	0,00000000000000	0,00000000000000
132,30000	0,00000000000000	0,00000000000000	0,00000000000000	0,00000000000000	0,00000000000000	0,00000000000000	0,00000000000000
132,50000	0,00000000000000	0,00000000000000	0,00000000000000	0,00000000000000	0,00000000000000	0,00000000000000	0,00000000000000
132,70000	0,00000000000000	0,00000000000000	0,00000000000000	0,00000000000000	0,00000000000000	0,00000000000000	0,00000000000000
132,90000	0,00000000000000	0,00000000000000	0,00000000000000	0,00000000000000	0,00000000000000	0,00000000000000	0,00000000000000
133,10000	0,00000000000000	0,00000000000000	0,00000000000000	0,00000000000000	0,00000000000000	0,00000000000000	0,00943396226415
133,30000	0,00000000000000	0,00000000000000	0,00000000000000	0,00000000000000	0,00000000000000	0,00000000000000	0,00000000000000
133,50000	0,00000000000000	0,00000000000000	0,00000000000000	0,00000000000000	0,00000000000000	0,00000000000000	0,00000000000000
133,70000	0,00000000000000	0,00000000000000	0,00000000000000	0,00000000000000	0,00000000000000	0,01098901098901	0,00000000000000
133,90000	0,00000000000000	0,00000000000000	0,00000000000000	0,00000000000000	0,00000000000000	0,00000000000000	0,00000000000000
134,10000	0,00000000000000	0,00000000000000	0,00000000000000	0,00000000000000	0,00000000000000	0,00000000000000	0,00000000000000
134,30000	0,00000000000000	0,00000000000000	0,00000000000000	0,00000000000000	0,00000000000000	0,00000000000000	0,00000000000000
134,50000	0,00000000000000	0,00000000000000	0,00000000000000	0,00000000000000	0,00000000000000	0,00000000000000	0,00000000000000
134,70000	0,00000000000000	0,00000000000000	0,00000000000000	0,00000000000000	0,00000000000000	0,00000000000000	0,00000000000000
134,90000	0,00000000000000	0,00000000000000	0,00000000000000	0,00000000000000	0,00000000000000	0,00000000000000	0,00000000000000
135,10000	0,00000000000000	0,00000000000000	0,00000000000000	0,00000000000000	0,00000000000000	0,00000000000000	0,00000000000000
135,30000	0,00000000000000	0,00000000000000	0,00000000000000	0,00000000000000	0,00000000000000	0,00000000000000	0,00000000000000
135,50000	0,00000000000000	0,00000000000000	0,00000000000000	0,00000000000000	0,00000000000000	0,00000000000000	0,00000000000000
135,70000	0,00000000000000	0,00000000000000	0,00000000000000	0,00000000000000	0,00000000000000	0,00000000000000	0,00000000000000
135,90000	0,00000000000000	0,00000000000000	0,00000000000000	0,00000000000000	0,00000000000000	0,00000000000000	0,00000000000000
136,10000	0,00000000000000	0,00000000000000	0,00000000000000	0,00000000000000	0,00000000000000	0,00000000000000	0,00000000000000
136,30000	0,00000000000000	0,00000000000000	0,00000000000000	0,00000000000000	0,00000000000000	0,00000000000000	0,00000000000000
136,50000	0,00000000000000	0,00000000000000	0,00000000000000	0,00000000000000	0,00000000000000	0,00000000000000	0,00000000000000
136,70000	0,00000000000000	0,00000000000000	0,00000000000000	0,00000000000000	0,00000000000000	0,00000000000000	0,00000000000000
136,90000	0,00000000000000	0,00000000000000	0,00000000000000	0,00000000000000	0,00000000000000	0,00000000000000	0,00000000000000
137,10000	0,00000000000000	0,00000000000000	0,00000000000000	0,00000000000000	0,00000000000000	0,00000000000000	0,00000000000000
137,30000	0,00000000000000	0,00000000000000	0,00000000000000	0,00000000000000	0,01136363636364	0,00000000000000	0,00000000000000
137,50000	0,00000000000000	0,00000000000000	0,00000000000000	0,00000000000000	0,00000000000000	0,00000000000000	0,00000000000000
137,70000	0,00000000000000	0,00000000000000	0,00000000000000	0,00000000000000	0,00000000000000	0,00000000000000	0,00000000000000
137,90000	0,00000000000000	0,00000000000000	0,00000000000000	0,00000000000000	0,00000000000000	0,00000000000000	0,00000000000000
138,10000	0,00000000000000	0,00000000000000	0,00000000000000	0,00000000000000	0,01136363636364	0,00000000000000	0,00943396226415
138,30000	0,00000000000000	0,00000000000000	0,00000000000000	0,00000000000000	0,00000000000000	0,00000000000000	0,00000000000000
138,50000	0,00000000000000	0,00000000000000	0,00000000000000	0,00000000000000	0,00000000000000	0,00000000000000	0,00000000000000
138,70000	0,00000000000000	0,00000000000000	0,00000000000000	0,00000000000000	0,00000000000000	0,00000000000000	0,00000000000000
138,90000	0,00000000000000	0,00000000000000	0,00000000000000	0,00000000000000	0,00000000000000	0,00000000000000	0,00000000000000
139,10000	0,00000000000000	0,00000000000000	0,00000000000000	0,00000000000000	0,00000000000000	0,00000000000000	0,00943396226415
139,30000	0,00000000000000	0,00000000000000	0,00000000000000	0,00000000000000	0,00000000000000	0,00000000000000	0,00000000000000
139,50000	0,00000000000000	0,00000000000000	0,00000000000000	0,00000000000000	0,00000000000000	0,00000000000000	0,00000000000000
139,70000	0,00000000000000	0,00000000000000	0,00000000000000	0,00000000000000	0,00000000000000	0,00000000000000	0,00000000000000
139,90000	0,00000000000000	0,00000000000000	0,00000000000000	0,00000000000000	0,00000000000000	0,00000000000000	0,00000000000000
140,10000	0,00000000000000	0,00000000000000	0,00000000000000	0,00000000000000	0,01136363636364	0,00000000000000	0,00943396226415
140,30000	0,00000000000000	0,00000000000000	0,00000000000000	0,00000000000000	0,00000000000000	0,00000000000000	0,00000000000000
140,50000	0,00000000000000	0,00000000000000	0,00000000000000	0,00000000000000	0,00000000000000	0,00000000000000	0,00000000000000
140,70000	0,00000000000000	0,00000000000000	0,00000000000000	0,00000000000000	0,00000000000000	0,00000000000000	0,00000000000000
140,90000	0,00000000000000	0,00000000000000	0,00000000000000	0,00000000000000	0,00000000000000	0,00000000000000	0,00000000000000
141,10000	0,00000000000000	0,00000000000000	0,00000000000000	0,00000000000000	0,00000000000000	0,00000000000000	0,00000000000000
141,30000	0,00000000000000	0,00000000000000	0,00000000000000	0,00000000000000	0,00000000000000	0,00000000000000	0,00000000000000
141,50000	0,00000000000000	0,00000000000000	0,00000000000000	0,00000000000000	0,00000000000000	0,00000000000000	0,00000000000000
141,70000	0,00000000000000	0,00000000000000	0,00000000000000	0,00000000000000	0,00000000000000	0,00000000000000	0,00000000000000
141,90000	0,00000000000000	0,00000000000000	0,00000000000000	0,00000000000000	0,00000000000000	0,00000000000000	0,00000000000000
142,10000	0,00000000000000	0,00000000000000	0,00000000000000	0,00000000000000	0,00000000000000	0,00000000000000	0,00000000000000
142,30000	0,00000000000000	0,00000000000000	0,00000000000000	0,00000000000000	0,00000000000000	0,00000000000000	0,00000000000000
142,50000	0,00000000000000	0,00000000000000	0,00000000000000	0,00000000000000	0,00000000000000	0,01098901098901	0,00000000000000
142,70000	0,00000000000000	0,00000000000000	0,00000000000000	0,00000000000000	0,00000000000000	0,00000000000000	0,00000000000000
142,90000	0,00000000000000	0,00000000000000	0,00000000000000	0,00000000000000	0,00000000000000	0,00000000000000	0,00000000000000
143,10000	0,00000000000000	0,00000000000000	0,00000000000000	0,00000000000000	0,00000000000000	0,00000000000000	0,00000000000000
143,30000	0,00000000000000	0,00000000000000	0,00000000000000	0,00000000000000	0,00000000000000	0,00000000000000	0,00000000000000
143,50000	0,00000000000000	0,00000000000000	0,00000000000000	0,00000000000000	0,00000000000000	0,00000000000000	0,00000000000000
143,70000	0,00000000000000	0,00000000000000	0,00000000000000	0,00000000000000	0,00000000000000	0,00000000000000	0,00000000000000
143,90000	0,00000000000000	0,00000000000000	0,00000000000000	0,00000000000000	0,00000000000000	0,00000000000000	0,00000000000000
144,10000	0,00000000000000	0,00000000000000	0,00000000000000	0,00000000000000	0,00000000000000	0,00000000000000	0,00000000000000
144,30000	0,00000000000000	0,00000000000000	0,00000000000000	0,00000000000000	0,00000000000000	0,00000000000000	0,00000000000000
144,50000	0,00000000000000	0,00000000000000	0,00000000000000	0,00000000000000	0,00000000000000	0,00000000000000	0,00000000000000
144,70000	0,00000000000000	0,00000000000000	0,00000000000000	0,00000000000000	0,00000000000000	0,00000000000000	0,00000000000000
144,90000	0,00000000000000	0,00000000000000	0,00000000000000	0,00000000000000	0,00000000000000	0,01098901098901	0,00943396226415
145,10000	0,00000000000000	0,00000000000000	0,00000000000000	0,00000000000000	0,00000000000000	0,00000000000000	0,00943396226415
145,30000	0,00000000000000	0,00000000000000	0,00000000000000	0,00000000000000	0,00000000000000	0,00000000000000	0,00000000000000
145,50000	0,00000000000000	0,00000000000000	0,00000000000000	0,00000000000000	0,00000000000000	0,00000000000000	0,00000000000000
145,70000	0,00000000000000	0,00000000000000	0,00000000000000	0,00000000000000	0,00000000000000	0,00000000000000	0,00000000000000
145,90000	0,00000000000000	0,00000000000000	0,00000000000000	0,00000000000000	0,00000000000000	0,00000000000000	0,00000000000000
146,10000	0,00000000000000	0,00000000000000	0,00000000000000	0,00000000000000	0,00000000000000	0,00000000000000	0,00000000000000
146,30000	0,00000000000000	0,00000000000000	0,00000000000000	0,00000000000000	0,00000000000000	0,00000000000000	0,00000000000000
146,50000	0,00000000000000	0,00000000000000	0,00000000000000	0,00000000000000	0,00000000000000	0,00000000000000	0,00000000000000
146,70000	0,00000000000000	0,00000000000000	0,00000000000000	0,00000000000000	0,00000000000000	0,00000000000000	0,00000000000000
146,90000	0,00000000000000	0,00000000000000	0,00000000000000	0,00000000000000	0,00000000000000	0,00000000000000	0,00000000000000
147,10000	0,00000000000000	0,00000000000000	0,00000000000000	0,00000000000000	0,00000000000000	0,00000000000000	0,00000000000000
147,30000	0,00000000000000	0,00000000000000	0,00000000000000	0,00000000000000	0,00000000000000	0,00000000000000	0,00000000000000
147,50000	0,00000000000000	0,00000000000000	0,00000000000000	0,00000000000000	0,00000000000000	0,00000000000000	0,00000000000000
147,70000	0,00000000000000	0,00000000000000	0,00000000000000	0,00000000000000	0,00000000000000	0,00000000000000	0,00000000000000
147,90000	0,00000000000000	0,00000000000000	0,00000000000000	0,00000000000000	0,00000000000000	0,00000000000000	0,00943396226415
148,10000	0,00000000000000	0,00000000000000	0,00000000000000	0,00000000000000	0,00000000000000	0,00000000000000	0,00000000000000
148,30000	0,00000000000000	0,00000000000000	0,00000000000000	0,00000000000000	0,00000000000000	0,00000000000000	0,00000000000000
148,50000	0,00000000000000	0,00000000000000	0,00000000000000	0,00000000000000	0,00000000000000	0,00000000000000	0,00000000000000
148,70000	0,00000000000000	0,00000000000000	0,00000000000000	0,00000000000000	0,00000000000000	0,00000000000000	0,00000000000000
148,90000	0,00000000000000	0,00000000000000	0,00000000000000	0,00000000000000	0,00000000000000	0,00000000000000	0,00000000000000
149,10000	0,00000000000000	0,00000000000000	0,00000000000000	0,00000000000000	0,00000000000000	0,00000000000000	0,00000000000000
149,30000	0,00000000000000	0,00000000000000	0,00000000000000	0,00000000000000	0,00000000000000	0,00000000000000	0,00000000000000
149,50000	0,00000000000000	0,00000000000000	0,00000000000000	0,00000000000000	0,00000000000000	0,00000000000000	0,00000000000000
149,70000	0,00000000000000	0,00000000000000	0,00000000000000	0,00000000000000	0,00000000000000	0,00000000000000	0,00000000000000
149,90000	0,00000000000000	0,00000000000000	0,00000000000000	0,00000000000000	0,00000000000000	0,00000000000000	0,00000000000000
150,10000	0,00000000000000	0,00000000000000	0,00000000000000	0,00000000000000	0,00000000000000	0,00000000000000	0,00000000000000
150,30000	0,00000000000000	0,00000000000000	0,00000000000000	0,00000000000000	0,00000000000000	0,00000000000000	0,00000000000000
150,50000	0,00000000000000	0,00000000000000	0,00000000000000	0,00000000000000	0,00000000000000	0,01098901098901	0,00000000000000
150,70000	0,00000000000000	0,00000000000000	0,00000000000000	0,00000000000000	0,00000000000000	0,00000000000000	0,00000000000000
150,90000	0,00000000000000	0,00000000000000	0,00000000000000	0,00000000000000	0,00000000000000	0,00000000000000	0,00000000000000
151,10000	0,00000000000000	0,00000000000000	0,00000000000000	0,00000000000000	0,00000000000000	0,01098901098901	0,00000000000000
151,30000	0,00000000000000	0,00000000000000	0,00000000000000	0,00000000000000	0,00000000000000	0,00000000000000	0,00000000000000
151,50000	0,00000000000000	0,00000000000000	0,00000000000000	0,00000000000000	0,01136363636364	0,00000000000000	0,00000000000000
151,70000	0,00000000000000	0,00000000000000	0,00000000000000	0,00000000000000	0,00000000000000	0,00000000000000	0,00000000000000
151,90000	0,00000000000000	0,00000000000000	0,00000000000000	0,00000000000000	0,00000000000000	0,00000000000000	0,00000000000000
152,10000	0,00000000000000	0,00000000000000	0,00000000000000	0,00000000000000	0,00000000000000	0,01098901098901	0,00943396226415
152,30000	0,00000000000000	0,00000000000000	0,00000000000000	0,00000000000000	0,00000000000000	0,00000000000000	0,00000000000000
152,50000	0,00000000000000	0,00000000000000	0,00000000000000	0,00000000000000	0,00000000000000	0,00000000000000	0,00000000000000
152,70000	0,00000000000000	0,00000000000000	0,00000000000000	0,00000000000000	0,00000000000000	0,00000000000000	0,00000000000000
152,90000	0,00000000000000	0,00000000000000	0,00000000000000	0,00000000000000	0,00000000000000	0,00000000000000	0,00000000000000
153,10000	0,00000000000000	0,00000000000000	0,00000000000000	0,00000000000000	0,00000000000000	0,00000000000000	0,00000000000000
153,30000	0,00000000000000	0,00000000000000	0,00000000000000	0,00000000000000	0,01136363636364	0,00000000000000	0,00000000000000
153,50000	0,00000000000000	0,00000000000000	0,00000000000000	0,00000000000000	0,00000000000000	0,00000000000000	0,00000000000000
153,70000	0,00000000000000	0,00000000000000	0,00000000000000	0,00000000000000	0,01136363636364	0,00000000000000	0,00000000000000
153,90000	0,00000000000000	0,00000000000000	0,00000000000000	0,00000000000000	0,00000000000000	0,00000000000000	0,00000000000000
154,10000	0,00000000000000	0,00000000000000	0,00000000000000	0,00000000000000	0,00000000000000	0,00000000000000	0,00943396226415
154,30000	0,00000000000000	0,00000000000000	0,00000000000000	0,00000000000000	0,00000000000000	0,00000000000000	0,00000000000000
154,50000	0,00000000000000	0,00000000000000	0,00000000000000	0,00000000000000	0,00000000000000	0,00000000000000	0,00000000000000
154,70000	0,00000000000000	0,00000000000000	0,00000000000000	0,00000000000000	0,00000000000000	0,00000000000000	0,00000000000000
154,90000	0,00000000000000	0,00000000000000	0,00000000000000	0,00000000000000	0,00000000000000	0,00000000000000	0,00000000000000
155,10000	0,00000000000000	0,00000000000000	0,00000000000000	0,00000000000000	0,00000000000000	0,00000000000000	0,00000000000000
155,30000	0,00000000000000	0,00000000000000	0,00000000000000	0,00000000000000	0,00000000000000	0,00000000000000	0,00000000000000
155,50000	0,00000000000000	0,00000000000000	0,00000000000000	0,00000000000000	0,00000000000000	0,00000000000000	0,00000000000000
155,70000	0,00000000000000	0,00000000000000	0,00000000000000	0,00000000000000	0,00000000000000	0,00000000000000	0,00000000000000
155,90000	0,00000000000000	0,00000000000000	0,00000000000000	0,00000000000000	0,00000000000000	0,00000000000000	0,00000000000000
156,10000	0,00000000000000	0,00000000000000	0,00000000000000	0,00000000000000	0,00000000000000	0,00000000000000	0,00943396226415
156,30000	0,00000000000000	0,00000000000000	0,00000000000000	0,00000000000000	0,00000000000000	0,00000000000000	0,00000000000000
156,50000	0,00000000000000	0,00000000000000	0,00000000000000	0,00000000000000	0,00000000000000	0,00000000000000	0,00000000000000
156,70000	0,00000000000000	0,00000000000000	0,00000000000000	0,00000000000000	0,00000000000000	0,00000000000000	0,00943396226415
156,90000	0,00000000000000	0,00000000000000	0,00000000000000	0,00000000000000	0,00000000000000	0,01098901098901	0,00000000000000
157,10000	0,00000000000000	0,00000000000000	0,00000000000000	0,00000000000000	0,00000000000000	0,00000000000000	0,00943396226415
157,30000	0,00000000000000	0,00000000000000	0,00000000000000	0,00000000000000	0,00000000000000	0,00000000000000	0,00000000000000
157,50000	0,00000000000000	0,00000000000000	0,00000000000000	0,00000000000000	0,00000000000000	0,00000000000000	0,00000000000000
157,70000	0,00000000000000	0,00000000000000	0,00000000000000	0,00000000000000	0,00000000000000	0,00000000000000	0,00000000000000
157,90000	0,00000000000000	0,00000000000000	0,00000000000000	0,00000000000000	0,00000000000000	0,00000000000000	0,00000000000000
158,10000	0,00000000000000	0,00000000000000	0,00000000000000	0,00000000000000	0,00000000000000	0,00000000000000	0,01886792452830
158,30000	0,00000000000000	0,00000000000000	0,00000000000000	0,00000000000000	0,01136363636364	0,00000000000000	0,00000000000000
158,50000	0,00000000000000	0,00000000000000	0,00000000000000	0,00000000000000	0,00000000000000	0,00000000000000	0,00000000000000
158,70000	0,00000000000000	0,00000000000000	0,00000000000000	0,00000000000000	0,00000000000000	0,00000000000000	0,00000000000000
158,90000	0,00000000000000	0,00000000000000	0,00000000000000	0,00000000000000	0,00000000000000	0,00000000000000	0,00000000000000
159,10000	0,00000000000000	0,00000000000000	0,00000000000000	0,00000000000000	0,00000000000000	0,00000000000000	0,00000000000000
159,30000	0,00000000000000	0,00000000000000	0,00000000000000	0,00000000000000	0,00000000000000	0,00000000000000	0,00000000000000
159,50000	0,00000000000000	0,00000000000000	0,00000000000000	0,00000000000000	0,00000000000000	0,00000000000000	0,00943396226415
159,70000	0,00000000000000	0,00000000000000	0,00000000000000	0,00000000000000	0,00000000000000	0,00000000000000	0,00000000000000
159,90000	0,00000000000000	0,00000000000000	0,00000000000000	0,00000000000000	0,00000000000000	0,00000000000000	0,00000000000000
160,10000	0,00000000000000	0,00000000000000	0,00000000000000	0,00000000000000	0,00000000000000	0,00000000000000	0,00000000000000
160,30000	0,00000000000000	0,00000000000000	0,00000000000000	0,00000000000000	0,00000000000000	0,00000000000000	0,00000000000000
160,50000	0,00000000000000	0,00000000000000	0,00000000000000	0,00000000000000	0,00000000000000	0,00000000000000	0,00000000000000
160,70000	0,00000000000000	0,00000000000000	0,00000000000000	0,00000000000000	0,00000000000000	0,00000000000000	0,00000000000000
160,90000	0,00000000000000	0,00000000000000	0,00000000000000	0,00000000000000	0,00000000000000	0,00000000000000	0,00000000000000
161,10000	0,00000000000000	0,00000000000000	0,00000000000000	0,00000000000000	0,00000000000000	0,00000000000000	0,00000000000000
161,30000	0,00000000000000	0,00000000000000	0,00000000000000	0,00000000000000	0,00000000000000	0,00000000000000	0,00000000000000
161,50000	0,00000000000000	0,00000000000000	0,00000000000000	0,00000000000000	0,00000000000000	0,00000000000000	0,00000000000000
161,70000	0,00000000000000	0,00000000000000	0,00000000000000	0,00000000000000	0,00000000000000	0,00000000000000	0,00000000000000
161,90000	0,00000000000000	0,00000000000000	0,00000000000000	0,00000000000000	0,00000000000000	0,00000000000000	0,00000000000000
162,10000	0,00000000000000	0,00000000000000	0,00000000000000	0,00000000000000	0,00000000000000	0,00000000000000	0,00000000000000
162,30000	0,00000000000000	0,00000000000000	0,00000000000000	0,00000000000000	0,00000000000000	0,00000000000000	0,00000000000000
162,50000	0,00000000000000	0,00000000000000	0,00000000000000	0,00000000000000	0,00000000000000	0,00000000000000	0,00000000000000
162,70000	0,00000000000000	0,00000000000000	0,00000000000000	0,00000000000000	0,00000000000000	0,00000000000000	0,00000000000000
162,90000	0,00000000000000	0,00000000000000	0,00000000000000	0,00000000000000	0,00000000000000	0,00000000000000	0,00000000000000
163,10000	0,00000000000000	0,00000000000000	0,00000000000000	0,00000000000000	0,00000000000000	0,00000000000000	0,00000000000000
163,30000	0,00000000000000	0,00000000000000	0,00000000000000	0,00000000000000	0,00000000000000	0,00000000000000	0,00000000000000
163,50000	0,00000000000000	0,00000000000000	0,00000000000000	0,00000000000000	0,00000000000000	0,00000000000000	0,00000000000000
163,70000	0,00000000000000	0,00000000000000	0,00000000000000	0,00000000000000	0,00000000000000	0,00000000000000	0,00000000000000
163,90000	0,00000000000000	0,00000000000000	0,00000000000000	0,00000000000000	0,00000000000000	0,00000000000000	0,00000000000000
164,10000	0,00000000000000	0,00000000000000	0,00000000000000	0,00000000000000	0,00000000000000	0,00000000000000	0,00000000000000
164,30000	0,00000000000000	0,00000000000000	0,00000000000000	0,00000000000000	0,00000000000000	0,00000000000000	0,00000000000000
164,50000	0,00000000000000	0,00000000000000	0,00000000000000	0,00000000000000	0,00000000000000	0,00000000000000	0,00000000000000
164,70000	0,00000000000000	0,00000000000000	0,00000000000000	0,00000000000000	0,00000000000000	0,00000000000000	0,00000000000000
164,90000	0,00000000000000	0,00000000000000	0,00000000000000	0,00000000000000	0,00000000000000	0,00000000000000	0,00943396226415
165,10000	0,00000000000000	0,00000000000000	0,00000000000000	0,00000000000000	0,00000000000000	0,00000000000000	0,00000000000000
165,30000	0,00000000000000	0,00000000000000	0,00000000000000	0,00000000000000	0,00000000000000	0,00000000000000	0,00000000000000
165,50000	0,00000000000000	0,00000000000000	0,00000000000000	0,00000000000000	0,00000000000000	0,01098901098901	0,00000000000000
165,70000	0,00000000000000	0,00000000000000	0,00000000000000	0,00000000000000	0,00000000000000	0,00000000000000	0,00000000000000
165,90000	0,00000000000000	0,00000000000000	0,00000000000000	0,00000000000000	0,00000000000000	0,00000000000000	0,00000000000000
166,10000	0,00000000000000	0,00000000000000	0,00000000000000	0,00000000000000	0,00000000000000	0,00000000000000	0,00000000000000
166,30000	0,00000000000000	0,00000000000000	0,00000000000000	0,00000000000000	0,00000000000000	0,00000000000000	0,00000000000000
166,50000	0,00000000000000	0,00000000000000	0,00000000000000	0,00000000000000	0,00000000000000	0,00000000000000	0,00000000000000
166,70000	0,00000000000000	0,00000000000000	0,00000000000000	0,00000000000000	0,00000000000000	0,00000000000000	0,00000000000000
166,90000	0,00000000000000	0,00000000000000	0,00000000000000	0,00000000000000	0,00000000000000	0,00000000000000	0,00000000000000
167,10000	0,00000000000000	0,00000000000000	0,00000000000000	0,00000000000000	0,00000000000000	0,00000000000000	0,00000000000000
167,30000	0,00000000000000	0,00000000000000	0,00000000000000	0,00000000000000	0,00000000000000	0,00000000000000	0,00000000000000
167,50000	0,00000000000000	0,00000000000000	0,00000000000000	0,00000000000000	0,00000000000000	0,00000000000000	0,00000000000000
167,70000	0,00000000000000	0,00000000000000	0,00000000000000	0,00000000000000	0,00000000000000	0,00000000000000	0,00000000000000
167,90000	0,00000000000000	0,00000000000000	0,00000000000000	0,00000000000000	0,00000000000000	0,00000000000000	0,00000000000000
168,10000	0,00000000000000	0,00000000000000	0,00000000000000	0,00000000000000	0,00000000000000	0,01098901098901	0,00000000000000
168,30000	0,00000000000000	0,00000000000000	0,00000000000000	0,00000000000000	0,00000000000000	0,00000000000000	0,00000000000000
168,50000	0,00000000000000	0,00000000000000	0,00000000000000	0,00000000000000	0,00000000000000	0,00000000000000	0,00000000000000
168,70000	0,00000000000000	0,00000000000000	0,00000000000000	0,00000000000000	0,00000000000000	0,00000000000000	0,00943396226415
168,90000	0,00000000000000	0,00000000000000	0,00000000000000	0,00000000000000	0,00000000000000	0,00000000000000	0,00000000000000
169,10000	0,00000000000000	0,00000000000000	0,00000000000000	0,00000000000000	0,00000000000000	0,00000000000000	0,00000000000000
169,30000	0,00000000000000	0,00000000000000	0,00000000000000	0,00000000000000	0,00000000000000	0,00000000000000	0,00000000000000
169,50000	0,00000000000000	0,00000000000000	0,00000000000000	0,00000000000000	0,00000000000000	0,00000000000000	0,00000000000000
169,70000	0,00000000000000	0,00000000000000	0,00000000000000	0,00000000000000	0,00000000000000	0,00000000000000	0,00943396226415
169,90000	0,00000000000000	0,00000000000000	0,00000000000000	0,00000000000000	0,00000000000000	0,00000000000000	0,00000000000000
170,10000	0,00000000000000	0,00000000000000	0,00000000000000	0,00000000000000	0,01136363636364	0,00000000000000	0,00000000000000
170,30000	0,00000000000000	0,00000000000000	0,00000000000000	0,00000000000000	0,00000000000000	0,00000000000000	0,00000000000000
170,50000	0,00000000000000	0,00000000000000	0,00000000000000	0,00000000000000	0,00000000000000	0,00000000000000	0,00000000000000
170,70000	0,00000000000000	0,00000000000000	0,00000000000000	0,00000000000000	0,00000000000000	0,00000000000000	0,00000000000000
170,90000	0,00000000000000	0,00000000000000	0,00000000000000	0,00000000000000	0,00000000000000	0,00000000000000	0,00000000000000
171,10000	0,00000000000000	0,00000000000000	0,00000000000000	0,00000000000000	0,01136363636364	0,01098901098901	0,00943396226415
171,30000	0,00000000000000	0,00000000000000	0,00000000000000	0,00000000000000	0,00000000000000	0,00000000000000	0,00000000000000
171,50000	0,00000000000000	0,00000000000000	0,00000000000000	0,00000000000000	0,00000000000000	0,00000000000000	0,00000000000000
171,70000	0,00000000000000	0,00000000000000	0,00000000000000	0,00000000000000	0,00000000000000	0,00000000000000	0,00000000000000
171,90000	0,00000000000000	0,00000000000000	0,00000000000000	0,00000000000000	0,00000000000000	0,00000000000000	0,00000000000000
172,10000	0,00000000000000	0,00000000000000	0,00000000000000	0,00000000000000	0,00000000000000	0,00000000000000	0,00943396226415
172,30000	0,00000000000000	0,00000000000000	0,00000000000000	0,00000000000000	0,00000000000000	0,00000000000000	0,00000000000000
172,50000	0,00000000000000	0,00000000000000	0,00000000000000	0,00000000000000	0,00000000000000	0,00000000000000	0,00000000000000
172,70000	0,00000000000000	0,00000000000000	0,00000000000000	0,00000000000000	0,00000000000000	0,01098901098901	0,00000000000000
172,90000	0,00000000000000	0,00000000000000	0,00000000000000	0,00000000000000	0,00000000000000	0,00000000000000	0,00000000000000
173,10000	0,00000000000000	0,00000000000000	0,00000000000000	0,00000000000000	0,00000000000000	0,00000000000000	0,00000000000000
173,30000	0,00000000000000	0,00000000000000	0,00000000000000	0,00000000000000	0,00000000000000	0,00000000000000	0,00000000000000
173,50000	0,00000000000000	0,00000000000000	0,00000000000000	0,00000000000000	0,00000000000000	0,00000000000000	0,00000000000000
173,70000	0,00000000000000	0,00000000000000	0,00000000000000	0,00000000000000	0,00000000000000	0,00000000000000	0,00000000000000
173,90000	0,00000000000000	0,00000000000000	0,00000000000000	0,00000000000000	0,00000000000000	0,00000000000000	0,00000000000000
174,10000	0,00000000000000	0,00000000000000	0,00000000000000	0,00000000000000	0,00000000000000	0,00000000000000	0,00000000000000
174,30000	0,00000000000000	0,00000000000000	0,00000000000000	0,00000000000000	0,00000000000000	0,00000000000000	0,00000000000000
174,50000	0,00000000000000	0,00000000000000	0,00000000000000	0,00000000000000	0,00000000000000	0,00000000000000	0,00000000000000
174,70000	0,00000000000000	0,00000000000000	0,00000000000000	0,00000000000000	0,00000000000000	0,00000000000000	0,00000000000000
174,90000	0,00000000000000	0,00000000000000	0,00000000000000	0,00000000000000	0,00000000000000	0,00000000000000	0,00000000000000
175,10000	0,00000000000000	0,00000000000000	0,00000000000000	0,00000000000000	0,01136363636364	0,00000000000000	0,00000000000000
175,30000	0,00000000000000	0,00000000000000	0,00000000000000	0,00000000000000	0,00000000000000	0,00000000000000	0,00000000000000
175,50000	0,00000000000000	0,00000000000000	0,00000000000000	0,00000000000000	0,00000000000000	0,00000000000000	0,00000000000000
175,70000	0,00000000000000	0,00000000000000	0,00000000000000	0,00000000000000	0,00000000000000	0,00000000000000	0,00000000000000
175,90000	0,00000000000000	0,00000000000000	0,00000000000000	0,00000000000000	0,00000000000000	0,00000000000000	0,00000000000000
176,10000	0,00000000000000	0,00000000000000	0,00000000000000	0,00000000000000	0,00000000000000	0,00000000000000	0,00000000000000
176,30000	0,00000000000000	0,00000000000000	0,00000000000000	0,00000000000000	0,00000000000000	0,00000000000000	0,00000000000000
176,50000	0,00000000000000	0,00000000000000	0,00000000000000	0,00000000000000	0,00000000000000	0,00000000000000	0,00000000000000
176,70000	0,00000000000000	0,00000000000000	0,00000000000000	0,00000000000000	0,00000000000000	0,00000000000000	0,00000000000000
176,90000	0,00000000000000	0,00000000000000	0,00000000000000	0,00000000000000	0,00000000000000	0,00000000000000	0,00000000000000
177,10000	0,00000000000000	0,00000000000000	0,00000000000000	0,00000000000000	0,00000000000000	0,00000000000000	0,00000000000000
177,30000	0,00000000000000	0,00000000000000	0,00000000000000	0,00000000000000	0,00000000000000	0,00000000000000	0,00000000000000
177,50000	0,00000000000000	0,00000000000000	0,00000000000000	0,00000000000000	0,00000000000000	0,01098901098901	0,00000000000000
177,70000	0,00000000000000	0,00000000000000	0,00000000000000	0,00000000000000	0,00000000000000	0,00000000000000	0,00000000000000
177,90000	0,00000000000000	0,00000000000000	0,00000000000000	0,00000000000000	0,00000000000000	0,00000000000000	0,00000000000000
178,10000	0,00000000000000	0,00000000000000	0,00000000000000	0,00000000000000	0,00000000000000	0,00000000000000	0,00000000000000
178,30000	0,00000000000000	0,00000000000000	0,00000000000000	0,00000000000000	0,00000000000000	0,01098901098901	0,00000000000000
178,50000	0,00000000000000	0,00000000000000	0,00000000000000	0,00000000000000	0,00000000000000	0,00000000000000	0,00000000000000
178,70000	0,00000000000000	0,00000000000000	0,00000000000000	0,00000000000000	0,00000000000000	0,00000000000000	0,00000000000000
178,90000	0,00000000000000	0,00000000000000	0,00000000000000	0,00000000000000	0,00000000000000	0,00000000000000	0,00000000000000
179,10000	0,00000000000000	0,00000000000000	0,00000000000000	0,00000000000000	0,00000000000000	0,00000000000000	0,00000000000000
179,30000	0,00000000000000	0,00000000000000	0,00000000000000	0,00000000000000	0,00000000000000	0,00000000000000	0,00000000000000
179,50000	0,00000000000000	0,00000000000000	0,00000000000000	0,00000000000000	0,00000000000000	0,00000000000000	0,00000000000000
179,70000	0,00000000000000	0,00000000000000	0,00000000000000	0,00000000000000	0,00000000000000	0,00000000000000	0,00000000000000
179,90000	0,00000000000000	0,00000000000000	0,00000000000000	0,00000000000000	0,00000000000000	0,00000000000000	0,00000000000000
180,10000	0,00000000000000	0,00000000000000	0,00000000000000	0,00000000000000	0,00000000000000	0,00000000000000	0,00000000000000
180,30000	0,00000000000000	0,00000000000000	0,00000000000000	0,00000000000000	0,00000000000000	0,00000000000000	0,00000000000000
180,50000	0,00000000000000	0,00000000000000	0,00000000000000	0,00000000000000	0,00000000000000	0,00000000000000	0,00000000000000
180,70000	0,00000000000000	0,00000000000000	0,00000000000000	0,00000000000000	0,00000000000000	0,00000000000000	0,00000000000000
180,90000	0,00000000000000	0,00000000000000	0,00000000000000	0,00000000000000	0,00000000000000	0,00000000000000	0,00000000000000
181,10000	0,00000000000000	0,00000000000000	0,00000000000000	0,00000000000000	0,00000000000000	0,00000000000000	0,00000000000000
181,30000	0,00000000000000	0,00000000000000	0,00000000000000	0,00000000000000	0,00000000000000	0,00000000000000	0,00000000000000
181,50000	0,00000000000000	0,00000000000000	0,00000000000000	0,00000000000000	0,00000000000000	0,00000000000000	0,00000000000000
181,70000	0,00000000000000	0,00000000000000	0,00000000000000	0,00000000000000	0,00000000000000	0,00000000000000	0,00000000000000
181,90000	0,00000000000000	0,00000000000000	0,00000000000000	0,00000000000000	0,00000000000000	0,00000000000000	0,00000000000000
182,10000	0,00000000000000	0,00000000000000	0,00000000000000	0,00000000000000	0,00000000000000	0,00000000000000	0,00000000000000
182,30000	0,00000000000000	0,00000000000000	0,00000000000000	0,00000000000000	0,00000000000000	0,00000000000000	0,00000000000000
182,50000	0,00000000000000	0,00000000000000	0,00000000000000	0,00000000000000	0,00000000000000	0,00000000000000	0,00000000000000
182,70000	0,00000000000000	0,00000000000000	0,00000000000000	0,00000000000000	0,00000000000000	0,00000000000000	0,00000000000000
182,90000	0,00000000000000	0,00000000000000	0,00000000000000	0,00000000000000	0,00000000000000	0,00000000000000	0,00000000000000
183,10000	0,00000000000000	0,00000000000000	0,00000000000000	0,00000000000000	0,00000000000000	0,00000000000000	0,00943396226415
183,30000	0,00000000000000	0,00000000000000	0,00000000000000	0,00000000000000	0,00000000000000	0,00000000000000	0,00000000000000
183,50000	0,00000000000000	0,00000000000000	0,00000000000000	0,00000000000000	0,00000000000000	0,00000000000000	0,00000000000000
183,70000	0,00000000000000	0,00000000000000	0,00000000000000	0,00000000000000	0,00000000000000	0,00000000000000	0,00000000000000
183,90000	0,00000000000000	0,00000000000000	0,00000000000000	0,00000000000000	0,00000000000000	0,00000000000000	0,00000000000000
184,10000	0,00000000000000	0,00000000000000	0,00000000000000	0,00000000000000	0,00000000000000	0,00000000000000	0,00000000000000
184,30000	0,00000000000000	0,00000000000000	0,00000000000000	0,00000000000000	0,00000000000000	0,00000000000000	0,00000000000000
184,50000	0,00000000000000	0,00000000000000	0,00000000000000	0,00000000000000	0,00000000000000	0,00000000000000	0,00000000000000
184,70000	0,00000000000000	0,00000000000000	0,00000000000000	0,00000000000000	0,00000000000000	0,00000000000000	0,00000000000000
184,90000	0,00000000000000	0,00000000000000	0,00000000000000	0,00000000000000	0,00000000000000	0,00000000000000	0,00000000000000
185,10000	0,00000000000000	0,00000000000000	0,00000000000000	0,00000000000000	0,00000000000000	0,00000000000000	0,00000000000000
185,30000	0,00000000000000	0,00000000000000	0,00000000000000	0,00000000000000	0,00000000000000	0,00000000000000	0,00943396226415
185,50000	0,00000000000000	0,00000000000000	0,00000000000000	0,00000000000000	0,00000000000000	0,00000000000000	0,00000000000000
185,70000	0,00000000000000	0,00000000000000	0,00000000000000	0,00000000000000	0,00000000000000	0,00000000000000	0,00000000000000
185,90000	0,00000000000000	0,00000000000000	0,00000000000000	0,00000000000000	0,00000000000000	0,00000000000000	0,00000000000000
186,10000	0,00000000000000	0,00000000000000	0,00000000000000	0,00000000000000	0,00000000000000	0,00000000000000	0,00000000000000
186,30000	0,00000000000000	0,00000000000000	0,00000000000000	0,00000000000000	0,00000000000000	0,00000000000000	0,00000000000000
186,50000	0,00000000000000	0,00000000000000	0,00000000000000	0,00000000000000	0,00000000000000	0,00000000000000	0,00000000000000
186,70000	0,00000000000000	0,00000000000000	0,00000000000000	0,00000000000000	0,00000000000000	0,00000000000000	0,00000000000000
186,90000	0,00000000000000	0,00000000000000	0,00000000000000	0,00000000000000	0,00000000000000	0,00000000000000	0,00000000000000
187,10000	0,00000000000000	0,00000000000000	0,00000000000000	0,00000000000000	0,00000000000000	0,00000000000000	0,00000000000000
187,30000	0,00000000000000	0,00000000000000	0,00000000000000	0,00000000000000	0,00000000000000	0,00000000000000	0,00000000000000
187,50000	0,00000000000000	0,00000000000000	0,00000000000000	0,00000000000000	0,00000000000000	0,00000000000000	0,00000000000000
187,70000	0,00000000000000	0,00000000000000	0,00000000000000	0,00000000000000	0,00000000000000	0,00000000000000	0,00000000000000
187,90000	0,00000000000000	0,00000000000000	0,00000000000000	0,00000000000000	0,00000000000000	0,00000000000000	0,00943396226415
188,10000	0,00000000000000	0,00000000000000	0,00000000000000	0,00000000000000	0,00000000000000	0,01098901098901	0,00000000000000
188,30000	0,00000000000000	0,00000000000000	0,00000000000000	0,00000000000000	0,00000000000000	0,00000000000000	0,00000000000000
188,50000	0,00000000000000	0,00000000000000	0,00000000000000	0,00000000000000	0,00000000000000	0,00000000000000	0,00000000000000
188,70000	0,00000000000000	0,00000000000000	0,00000000000000	0,00000000000000	0,00000000000000	0,00000000000000	0,00000000000000
188,90000	0,00000000000000	0,00000000000000	0,00000000000000	0,00000000000000	0,00000000000000	0,00000000000000	0,00000000000000
189,10000	0,00000000000000	0,00000000000000	0,00000000000000	0,00000000000000	0,00000000000000	0,00000000000000	0,00943396226415
189,30000	0,00000000000000	0,00000000000000	0,00000000000000	0,00000000000000	0,00000000000000	0,00000000000000	0,00000000000000
189,50000	0,00000000000000	0,00000000000000	0,00000000000000	0,00000000000000	0,00000000000000	0,00000000000000	0,00000000000000
189,70000	0,00000000000000	0,00000000000000	0,00000000000000	0,00000000000000	0,00000000000000	0,00000000000000	0,00000000000000
189,90000	0,00000000000000	0,00000000000000	0,00000000000000	0,00000000000000	0,00000000000000	0,00000000000000	0,00000000000000
190,10000	0,00000000000000	0,00000000000000	0,00000000000000	0,00000000000000	0,00000000000000	0,00000000000000	0,00000000000000
190,30000	0,00000000000000	0,00000000000000	0,00000000000000	0,00000000000000	0,00000000000000	0,00000000000000	0,00000000000000
190,50000	0,00000000000000	0,00000000000000	0,00000000000000	0,00000000000000	0,00000000000000	0,00000000000000	0,00000000000000
190,70000	0,00000000000000	0,00000000000000	0,00000000000000	0,00000000000000	0,00000000000000	0,00000000000000	0,00000000000000
190,90000	0,00000000000000	0,00000000000000	0,00000000000000	0,00000000000000	0,00000000000000	0,00000000000000	0,00000000000000
191,10000	0,00000000000000	0,00000000000000	0,00000000000000	0,00000000000000	0,00000000000000	0,00000000000000	0,00000000000000
191,30000	0,00000000000000	0,00000000000000	0,00000000000000	0,00000000000000	0,00000000000000	0,00000000000000	0,00000000000000
191,50000	0,00000000000000	0,00000000000000	0,00000000000000	0,00000000000000	0,00000000000000	0,00000000000000	0,00000000000000
191,70000	0,00000000000000	0,00000000000000	0,00000000000000	0,00000000000000	0,00000000000000	0,01098901098901	0,00000000000000
191,90000	0,00000000000000	0,00000000000000	0,00000000000000	0,00000000000000	0,00000000000000	0,00000000000000	0,00000000000000
192,10000	0,00000000000000	0,00000000000000	0,00000000000000	0,00000000000000	0,00000000000000	0,00000000000000	0,00000000000000
192,30000	0,00000000000000	0,00000000000000	0,00000000000000	0,00000000000000	0,00000000000000	0,00000000000000	0,00000000000000
192,50000	0,00000000000000	0,00000000000000	0,00000000000000	0,00000000000000	0,00000000000000	0,00000000000000	0,00000000000000
192,70000	0,00000000000000	0,00000000000000	0,00000000000000	0,00000000000000	0,00000000000000	0,00000000000000	0,00000000000000
192,90000	0,00000000000000	0,00000000000000	0,00000000000000	0,00000000000000	0,00000000000000	0,00000000000000	0,00000000000000
193,10000	0,00000000000000	0,00000000000000	0,00000000000000	0,00000000000000	0,01136363636364	0,00000000000000	0,00000000000000
193,30000	0,00000000000000	0,00000000000000	0,00000000000000	0,00000000000000	0,00000000000000	0,00000000000000	0,00000000000000
193,50000	0,00000000000000	0,00000000000000	0,00000000000000	0,00000000000000	0,00000000000000	0,00000000000000	0,00000000000000
193,70000	0,00000000000000	0,00000000000000	0,00000000000000	0,00000000000000	0,00000000000000	0,01098901098901	0,00000000000000
193,90000	0,00000000000000	0,00000000000000	0,00000000000000	0,00000000000000	0,00000000000000	0,00000000000000	0,00000000000000
194,10000	0,00000000000000	0,00000000000000	0,00000000000000	0,00000000000000	0,00000000000000	0,00000000000000	0,00000000000000
194,30000	0,00000000000000	0,00000000000000	0,00000000000000	0,00000000000000	0,00000000000000	0,00000000000000	0,00000000000000
194,50000	0,00000000000000	0,00000000000000	0,00000000000000	0,00000000000000	0,00000000000000	0,00000000000000	0,00000000000000
194,70000	0,00000000000000	0,00000000000000	0,00000000000000	0,00000000000000	0,00000000000000	0,00000000000000	0,00000000000000
194,90000	0,00000000000000	0,00000000000000	0,00000000000000	0,00000000000000	0,00000000000000	0,00000000000000	0,00000000000000
195,10000	0,00000000000000	0,00000000000000	0,00000000000000	0,00000000000000	0,00000000000000	0,00000000000000	0,00000000000000
195,30000	0,00000000000000	0,00000000000000	0,00000000000000	0,00000000000000	0,00000000000000	0,00000000000000	0,00000000000000
195,50000	0,00000000000000	0,00000000000000	0,00000000000000	0,00000000000000	0,00000000000000	0,00000000000000	0,00000000000000
195,70000	0,00000000000000	0,00000000000000	0,00000000000000	0,00000000000000	0,00000000000000	0,00000000000000	0,00000000000000
195,90000	0,00000000000000	0,00000000000000	0,00000000000000	0,00000000000000	0,00000000000000	0,00000000000000	0,00000000000000
196,10000	0,00000000000000	0,00000000000000	0,00000000000000	0,00000000000000	0,00000000000000	0,00000000000000	0,00000000000000
196,30000	0,00000000000000	0,00000000000000	0,00000000000000	0,00000000000000	0,00000000000000	0,00000000000000	0,00000000000000
196,50000	0,00000000000000	0,00000000000000	0,00000000000000	0,00000000000000	0,00000000000000	0,01098901098901	0,00000000000000
196,70000	0,00000000000000	0,00000000000000	0,00000000000000	0,00000000000000	0,00000000000000	0,00000000000000	0,00000000000000
196,90000	0,00000000000000	0,00000000000000	0,00000000000000	0,00000000000000	0,00000000000000	0,00000000000000	0,00000000000000
197,10000	0,00000000000000	0,00000000000000	0,00000000000000	0,00000000000000	0,00000000000000	0,00000000000000	0,00000000000000
197,30000	0,00000000000000	0,00000000000000	0,00000000000000	0,00000000000000	0,00000000000000	0,00000000000000	0,00000000000000
197,50000	0,00000000000000	0,00000000000000	0,00000000000000	0,00000000000000	0,00000000000000	0,00000000000000	0,00000000000000
197,70000	0,00000000000000	0,00000000000000	0,00000000000000	0,00000000000000	0,00000000000000	0,00000000000000	0,00000000000000
197,90000	0,00000000000000	0,00000000000000	0,00000000000000	0,00000000000000	0,00000000000000	0,00000000000000	0,00000000000000
198,10000	0,00000000000000	0,00000000000000	0,00000000000000	0,00000000000000	0,00000000000000	0,00000000000000	0,00943396226415
198,30000	0,00000000000000	0,00000000000000	0,00000000000000	0,00000000000000	0,00000000000000	0,00000000000000	0,00000000000000
198,50000	0,00000000000000	0,00000000000000	0,00000000000000	0,00000000000000	0,00000000000000	0,00000000000000	0,00000000000000
198,70000	0,00000000000000	0,00000000000000	0,00000000000000	0,00000000000000	0,00000000000000	0,00000000000000	0,00000000000000
198,90000	0,00000000000000	0,00000000000000	0,00000000000000	0,00000000000000	0,00000000000000	0,00000000000000	0,00000000000000
199,10000	0,00000000000000	0,00000000000000	0,00000000000000	0,00000000000000	0,00000000000000	0,00000000000000	0,00000000000000
199,30000	0,00000000000000	0,00000000000000	0,00000000000000	0,00000000000000	0,00000000000000	0,00000000000000	0,00000000000000
199,50000	0,00000000000000	0,00000000000000	0,00000000000000	0,00000000000000	0,00000000000000	0,00000000000000	0,00000000000000
199,70000	0,00000000000000	0,00000000000000	0,00000000000000	0,00000000000000	0,00000000000000	0,00000000000000	0,00943396226415
199,90000	0,00000000000000	0,00000000000000	0,00000000000000	0,00000000000000	0,00000000000000	0,00000000000000	0,00000000000000
200,10000	0,00000000000000	0,00000000000000	0,00000000000000	0,00000000000000	0,00000000000000	0,00000000000000	0,00000000000000
200,30000	0,00000000000000	0,00000000000000	0,00000000000000	0,00000000000000	0,00000000000000	0,00000000000000	0,00000000000000
200,50000	0,00000000000000	0,00000000000000	0,00000000000000	0,00000000000000	0,00000000000000	0,00000000000000	0,00000000000000
200,70000	0,00000000000000	0,00000000000000	0,00000000000000	0,00000000000000	0,00000000000000	0,00000000000000	0,00000000000000
200,90000	0,00000000000000	0,00000000000000	0,00000000000000	0,00000000000000	0,00000000000000	0,00000000000000	0,00000000000000
201,10000	0,00000000000000	0,00000000000000	0,00000000000000	0,00000000000000	0,00000000000000	0,00000000000000	0,00000000000000
201,30000	0,00000000000000	0,00000000000000	0,00000000000000	0,00000000000000	0,00000000000000	0,00000000000000	0,00000000000000
201,50000	0,00000000000000	0,00000000000000	0,00000000000000	0,00000000000000	0,00000000000000	0,00000000000000	0,00943396226415
201,70000	0,00000000000000	0,00000000000000	0,00000000000000	0,00000000000000	0,00000000000000	0,00000000000000	0,00000000000000
201,90000	0,00000000000000	0,00000000000000	0,00000000000000	0,00000000000000	0,00000000000000	0,00000000000000	0,00000000000000
202,10000	0,00000000000000	0,00000000000000	0,00000000000000	0,00000000000000	0,00000000000000	0,00000000000000	0,00943396226415
202,30000	0,00000000000000	0,00000000000000	0,00000000000000	0,00000000000000	0,00000000000000	0,00000000000000	0,00000000000000
202,50000	0,00000000000000	0,00000000000000	0,00000000000000	0,00000000000000	0,00000000000000	0,00000000000000	0,00000000000000
202,70000	0,00000000000000	0,00000000000000	0,00000000000000	0,00000000000000	0,00000000000000	0,00000000000000	0,00000000000000
202,90000	0,00000000000000	0,00000000000000	0,00000000000000	0,00000000000000	0,00000000000000	0,00000000000000	0,00000000000000
203,10000	0,00000000000000	0,00000000000000	0,00000000000000	0,00000000000000	0,00000000000000	0,00000000000000	0,00000000000000
203,30000	0,00000000000000	0,00000000000000	0,00000000000000	0,00000000000000	0,00000000000000	0,00000000000000	0,00000000000000
203,50000	0,00000000000000	0,00000000000000	0,00000000000000	0,00000000000000	0,00000000000000	0,00000000000000	0,00000000000000
203,70000	0,00000000000000	0,00000000000000	0,00000000000000	0,00000000000000	0,00000000000000	0,00000000000000	0,00000000000000
203,90000	0,00000000000000	0,00000000000000	0,00000000000000	0,00000000000000	0,00000000000000	0,00000000000000	0,00000000000000
204,10000	0,00000000000000	0,00000000000000	0,00000000000000	0,00000000000000	0,00000000000000	0,00000000000000	0,00000000000000
204,30000	0,00000000000000	0,00000000000000	0,00000000000000	0,00000000000000	0,00000000000000	0,00000000000000	0,00000000000000
204,50000	0,00000000000000	0,00000000000000	0,00000000000000	0,00000000000000	0,00000000000000	0,00000000000000	0,00000000000000
204,70000	0,00000000000000	0,00000000000000	0,00000000000000	0,00000000000000	0,00000000000000	0,00000000000000	0,00000000000000
204,90000	0,00000000000000	0,00000000000000	0,00000000000000	0,00000000000000	0,00000000000000	0,00000000000000	0,00000000000000
205,10000	0,00000000000000	0,00000000000000	0,00000000000000	0,00000000000000	0,00000000000000	0,00000000000000	0,00000000000000
205,30000	0,00000000000000	0,00000000000000	0,00000000000000	0,00000000000000	0,00000000000000	0,00000000000000	0,00000000000000
205,50000	0,00000000000000	0,00000000000000	0,00000000000000	0,00000000000000	0,00000000000000	0,00000000000000	0,00943396226415
205,70000	0,00000000000000	0,00000000000000	0,00000000000000	0,00000000000000	0,00000000000000	0,00000000000000	0,00943396226415
205,90000	0,00000000000000	0,00000000000000	0,00000000000000	0,00000000000000	0,00000000000000	0,00000000000000	0,00000000000000
206,10000	0,00000000000000	0,00000000000000	0,00000000000000	0,00000000000000	0,00000000000000	0,00000000000000	0,00000000000000
206,30000	0,00000000000000	0,00000000000000	0,00000000000000	0,00000000000000	0,00000000000000	0,00000000000000	0,00000000000000
206,50000	0,00000000000000	0,00000000000000	0,00000000000000	0,00000000000000	0,00000000000000	0,00000000000000	0,00000000000000
206,70000	0,00000000000000	0,00000000000000	0,00000000000000	0,00000000000000	0,00000000000000	0,00000000000000	0,00000000000000
206,90000	0,00000000000000	0,00000000000000	0,00000000000000	0,00000000000000	0,00000000000000	0,00000000000000	0,00000000000000
207,10000	0,00000000000000	0,00000000000000	0,00000000000000	0,00000000000000	0,00000000000000	0,00000000000000	0,00000000000000
207,30000	0,00000000000000	0,00000000000000	0,00000000000000	0,00000000000000	0,00000000000000	0,00000000000000	0,00000000000000
207,50000	0,00000000000000	0,00000000000000	0,00000000000000	0,00000000000000	0,00000000000000	0,00000000000000	0,00000000000000
207,70000	0,00000000000000	0,00000000000000	0,00000000000000	0,00000000000000	0,00000000000000	0,00000000000000	0,00000000000000
207,90000	0,00000000000000	0,00000000000000	0,00000000000000	0,00000000000000	0,00000000000000	0,00000000000000	0,00000000000000
208,10000	0,00000000000000	0,00000000000000	0,00000000000000	0,00000000000000	0,00000000000000	0,00000000000000	0,00000000000000
208,30000	0,00000000000000	0,00000000000000	0,00000000000000	0,00000000000000	0,00000000000000	0,00000000000000	0,00000000000000
208,50000	0,00000000000000	0,00000000000000	0,00000000000000	0,00000000000000	0,01136363636364	0,00000000000000	0,00000000000000
208,70000	0,00000000000000	0,00000000000000	0,00000000000000	0,00000000000000	0,00000000000000	0,00000000000000	0,00000000000000
208,90000	0,00000000000000	0,00000000000000	0,00000000000000	0,00000000000000	0,00000000000000	0,00000000000000	0,00000000000000
209,10000	0,00000000000000	0,00000000000000	0,00000000000000	0,00000000000000	0,00000000000000	0,00000000000000	0,00000000000000
209,30000	0,00000000000000	0,00000000000000	0,00000000000000	0,00000000000000	0,00000000000000	0,00000000000000	0,00000000000000
209,50000	0,00000000000000	0,00000000000000	0,00000000000000	0,00000000000000	0,00000000000000	0,00000000000000	0,00000000000000
209,70000	0,00000000000000	0,00000000000000	0,00000000000000	0,00000000000000	0,00000000000000	0,00000000000000	0,00000000000000
209,90000	0,00000000000000	0,00000000000000	0,00000000000000	0,00000000000000	0,00000000000000	0,00000000000000	0,00000000000000
210,10000	0,00000000000000	0,00000000000000	0,00000000000000	0,00000000000000	0,00000000000000	0,00000000000000	0,00000000000000
210,30000	0,00000000000000	0,00000000000000	0,00000000000000	0,00000000000000	0,00000000000000	0,00000000000000	0,00000000000000
210,50000	0,00000000000000	0,00000000000000	0,00000000000000	0,00000000000000	0,00000000000000	0,00000000000000	0,00000000000000
210,70000	0,00000000000000	0,00000000000000	0,00000000000000	0,00000000000000	0,00000000000000	0,00000000000000	0,00000000000000
210,90000	0,00000000000000	0,00000000000000	0,00000000000000	0,00000000000000	0,00000000000000	0,00000000000000	0,00000000000000
211,10000	0,00000000000000	0,00000000000000	0,00000000000000	0,00000000000000	0,00000000000000	0,00000000000000	0,00000000000000
211,30000	0,00000000000000	0,00000000000000	0,00000000000000	0,00000000000000	0,00000000000000	0,00000000000000	0,00000000000000
211,50000	0,00000000000000	0,00000000000000	0,00000000000000	0,00000000000000	0,00000000000000	0,00000000000000	0,00000000000000
211,70000	0,00000000000000	0,00000000000000	0,00000000000000	0,00000000000000	0,00000000000000	0,00000000000000	0,00000000000000
211,90000	0,00000000000000	0,00000000000000	0,00000000000000	0,00000000000000	0,00000000000000	0,00000000000000	0,00000000000000
212,10000	0,00000000000000	0,00000000000000	0,00000000000000	0,00000000000000	0,00000000000000	0,00000000000000	0,00000000000000
212,30000	0,00000000000000	0,00000000000000	0,00000000000000	0,00000000000000	0,00000000000000	0,01098901098901	0,00000000000000
212,50000	0,00000000000000	0,00000000000000	0,00000000000000	0,00000000000000	0,00000000000000	0,01098901098901	0,00000000000000
212,70000	0,00000000000000	0,00000000000000	0,00000000000000	0,00000000000000	0,00000000000000	0,00000000000000	0,00000000000000
212,90000	0,00000000000000	0,00000000000000	0,00000000000000	0,00000000000000	0,00000000000000	0,00000000000000	0,00000000000000
213,10000	0,00000000000000	0,00000000000000	0,00000000000000	0,00000000000000	0,00000000000000	0,00000000000000	0,00943396226415
213,30000	0,00000000000000	0,00000000000000	0,00000000000000	0,00000000000000	0,00000000000000	0,00000000000000	0,00000000000000
213,50000	0,00000000000000	0,00000000000000	0,00000000000000	0,00000000000000	0,00000000000000	0,00000000000000	0,00000000000000
213,70000	0,00000000000000	0,00000000000000	0,00000000000000	0,00000000000000	0,00000000000000	0,00000000000000	0,00000000000000
213,90000	0,00000000000000	0,00000000000000	0,00000000000000	0,00000000000000	0,00000000000000	0,00000000000000	0,00943396226415
214,10000	0,00000000000000	0,00000000000000	0,00000000000000	0,00000000000000	0,00000000000000	0,00000000000000	0,00000000000000
214,30000	0,00000000000000	0,00000000000000	0,00000000000000	0,00000000000000	0,00000000000000	0,00000000000000	0,00000000000000
214,50000	0,00000000000000	0,00000000000000	0,00000000000000	0,00000000000000	0,00000000000000	0,00000000000000	0,00000000000000
214,70000	0,00000000000000	0,00000000000000	0,00000000000000	0,00000000000000	0,00000000000000	0,00000000000000	0,00000000000000
214,90000	0,00000000000000	0,00000000000000	0,00000000000000	0,00000000000000	0,00000000000000	0,00000000000000	0,00000000000000
215,10000	0,00000000000000	0,00000000000000	0,00000000000000	0,00000000000000	0,00000000000000	0,00000000000000	0,00000000000000
215,30000	0,00000000000000	0,00000000000000	0,00000000000000	0,00000000000000	0,00000000000000	0,01098901098901	0,00000000000000
215,50000	0,00000000000000	0,00000000000000	0,00000000000000	0,00000000000000	0,00000000000000	0,00000000000000	0,00000000000000
215,70000	0,00000000000000	0,00000000000000	0,00000000000000	0,00000000000000	0,00000000000000	0,00000000000000	0,00000000000000
215,90000	0,00000000000000	0,00000000000000	0,00000000000000	0,00000000000000	0,00000000000000	0,00000000000000	0,00000000000000
216,10000	0,00000000000000	0,00000000000000	0,00000000000000	0,00000000000000	0,00000000000000	0,00000000000000	0,00000000000000
216,30000	0,00000000000000	0,00000000000000	0,00000000000000	0,00000000000000	0,00000000000000	0,00000000000000	0,00000000000000
216,50000	0,00000000000000	0,00000000000000	0,00000000000000	0,00000000000000	0,00000000000000	0,00000000000000	0,00000000000000
216,70000	0,00000000000000	0,00000000000000	0,00000000000000	0,00000000000000	0,00000000000000	0,00000000000000	0,00000000000000
216,90000	0,00000000000000	0,00000000000000	0,00000000000000	0,00000000000000	0,00000000000000	0,00000000000000	0,00000000000000
217,10000	0,00000000000000	0,00000000000000	0,00000000000000	0,00000000000000	0,00000000000000	0,00000000000000	0,00000000000000
217,30000	0,00000000000000	0,00000000000000	0,00000000000000	0,00000000000000	0,00000000000000	0,00000000000000	0,00000000000000
217,50000	0,00000000000000	0,00000000000000	0,00000000000000	0,00000000000000	0,00000000000000	0,00000000000000	0,00000000000000
217,70000	0,00000000000000	0,00000000000000	0,00000000000000	0,00000000000000	0,00000000000000	0,00000000000000	0,00000000000000
217,90000	0,00000000000000	0,00000000000000	0,00000000000000	0,00000000000000	0,00000000000000	0,00000000000000	0,00000000000000
218,10000	0,00000000000000	0,00000000000000	0,00000000000000	0,00000000000000	0,00000000000000	0,00000000000000	0,00000000000000
218,30000	0,00000000000000	0,00000000000000	0,00000000000000	0,00000000000000	0,00000000000000	0,00000000000000	0,00000000000000
218,50000	0,00000000000000	0,00000000000000	0,00000000000000	0,00000000000000	0,00000000000000	0,00000000000000	0,00000000000000
218,70000	0,00000000000000	0,00000000000000	0,00000000000000	0,00000000000000	0,00000000000000	0,00000000000000	0,00000000000000
218,90000	0,00000000000000	0,00000000000000	0,00000000000000	0,00000000000000	0,00000000000000	0,00000000000000	0,00000000000000
219,10000	0,00000000000000	0,00000000000000	0,00000000000000	0,00000000000000	0,00000000000000	0,00000000000000	0,00000000000000
219,30000	0,00000000000000	0,00000000000000	0,00000000000000	0,00000000000000	0,00000000000000	0,00000000000000	0,00000000000000
219,50000	0,00000000000000	0,00000000000000	0,00000000000000	0,00000000000000	0,00000000000000	0,00000000000000	0,00000000000000
219,70000	0,00000000000000	0,00000000000000	0,00000000000000	0,00000000000000	0,00000000000000	0,00000000000000	0,00000000000000
219,90000	0,00000000000000	0,00000000000000	0,00000000000000	0,00000000000000	0,00000000000000	0,00000000000000	0,00000000000000
220,10000	0,00000000000000	0,00000000000000	0,00000000000000	0,00000000000000	0,00000000000000	0,00000000000000	0,00000000000000
220,30000	0,00000000000000	0,00000000000000	0,00000000000000	0,00000000000000	0,00000000000000	0,00000000000000	0,00000000000000
220,50000	0,00000000000000	0,00000000000000	0,00000000000000	0,00000000000000	0,00000000000000	0,00000000000000	0,00000000000000
220,70000	0,00000000000000	0,00000000000000	0,00000000000000	0,00000000000000	0,00000000000000	0,00000000000000	0,00000000000000
220,90000	0,00000000000000	0,00000000000000	0,00000000000000	0,00000000000000	0,00000000000000	0,00000000000000	0,00000000000000
221,10000	0,00000000000000	0,00000000000000	0,00000000000000	0,00000000000000	0,00000000000000	0,00000000000000	0,00000000000000
221,30000	0,00000000000000	0,00000000000000	0,00000000000000	0,00000000000000	0,00000000000000	0,01098901098901	0,00000000000000
221,50000	0,00000000000000	0,00000000000000	0,00000000000000	0,00000000000000	0,00000000000000	0,00000000000000	0,00000000000000
221,70000	0,00000000000000	0,00000000000000	0,00000000000000	0,00000000000000	0,00000000000000	0,00000000000000	0,00000000000000
221,90000	0,00000000000000	0,00000000000000	0,00000000000000	0,00000000000000	0,00000000000000	0,00000000000000	0,00000000000000
222,10000	0,00000000000000	0,00000000000000	0,00000000000000	0,00000000000000	0,00000000000000	0,01098901098901	0,00000000000000
222,30000	0,00000000000000	0,00000000000000	0,00000000000000	0,00000000000000	0,00000000000000	0,00000000000000	0,00000000000000
222,50000	0,00000000000000	0,00000000000000	0,00000000000000	0,00000000000000	0,00000000000000	0,00000000000000	0,00000000000000
222,70000	0,00000000000000	0,00000000000000	0,00000000000000	0,00000000000000	0,00000000000000	0,00000000000000	0,00000000000000
222,90000	0,00000000000000	0,00000000000000	0,00000000000000	0,00000000000000	0,00000000000000	0,00000000000000	0,00000000000000
223,10000	0,00000000000000	0,00000000000000	0,00000000000000	0,00000000000000	0,00000000000000	0,00000000000000	0,00000000000000
223,30000	0,00000000000000	0,00000000000000	0,00000000000000	0,00000000000000	0,00000000000000	0,00000000000000	0,00000000000000
223,50000	0,00000000000000	0,00000000000000	0,00000000000000	0,00000000000000	0,00000000000000	0,00000000000000	0,00000000000000
223,70000	0,00000000000000	0,00000000000000	0,00000000000000	0,00000000000000	0,00000000000000	0,00000000000000	0,00000000000000
223,90000	0,00000000000000	0,00000000000000	0,00000000000000	0,00000000000000	0,00000000000000	0,00000000000000	0,00000000000000
224,10000	0,00000000000000	0,00000000000000	0,00000000000000	0,00000000000000	0,00000000000000	0,00000000000000	0,00000000000000
224,30000	0,00000000000000	0,00000000000000	0,00000000000000	0,00000000000000	0,00000000000000	0,00000000000000	0,00000000000000
224,50000	0,00000000000000	0,00000000000000	0,00000000000000	0,00000000000000	0,00000000000000	0,00000000000000	0,00000000000000
224,70000	0,00000000000000	0,00000000000000	0,00000000000000	0,00000000000000	0,00000000000000	0,00000000000000	0,00000000000000
224,90000	0,00000000000000	0,00000000000000	0,00000000000000	0,00000000000000	0,00000000000000	0,00000000000000	0,00000000000000
225,10000	0,00000000000000	0,00000000000000	0,00000000000000	0,00000000000000	0,00000000000000	0,00000000000000	0,00000000000000
225,30000	0,00000000000000	0,00000000000000	0,00000000000000	0,00000000000000	0,00000000000000	0,00000000000000	0,00000000000000
225,50000	0,00000000000000	0,00000000000000	0,00000000000000	0,00000000000000	0,00000000000000	0,00000000000000	0,00000000000000
225,70000	0,00000000000000	0,00000000000000	0,00000000000000	0,00000000000000	0,00000000000000	0,00000000000000	0,00000000000000
225,90000	0,00000000000000	0,00000000000000	0,00000000000000	0,00000000000000	0,00000000000000	0,00000000000000	0,00000000000000
226,10000	0,00000000000000	0,00000000000000	0,00000000000000	0,00000000000000	0,00000000000000	0,00000000000000	0,00000000000000
226,30000	0,00000000000000	0,00000000000000	0,00000000000000	0,00000000000000	0,00000000000000	0,00000000000000	0,00000000000000
226,50000	0,00000000000000	0,00000000000000	0,00000000000000	0,00000000000000	0,00000000000000	0,00000000000000	0,00000000000000
226,70000	0,00000000000000	0,00000000000000	0,00000000000000	0,00000000000000	0,00000000000000	0,00000000000000	0,00000000000000
226,90000	0,00000000000000	0,00000000000000	0,00000000000000	0,00000000000000	0,00000000000000	0,00000000000000	0,00000000000000
227,10000	0,00000000000000	0,00000000000000	0,00000000000000	0,00000000000000	0,00000000000000	0,00000000000000	0,00000000000000
227,30000	0,00000000000000	0,00000000000000	0,00000000000000	0,00000000000000	0,00000000000000	0,00000000000000	0,00000000000000
227,50000	0,00000000000000	0,00000000000000	0,00000000000000	0,00000000000000	0,00000000000000	0,00000000000000	0,00000000000000
227,70000	0,00000000000000	0,00000000000000	0,00000000000000	0,00000000000000	0,00000000000000	0,00000000000000	0,00000000000000
227,90000	0,00000000000000	0,00000000000000	0,00000000000000	0,00000000000000	0,00000000000000	0,00000000000000	0,00000000000000
228,10000	0,00000000000000	0,00000000000000	0,00000000000000	0,00000000000000	0,01136363636364	0,00000000000000	0,00000000000000
228,30000	0,00000000000000	0,00000000000000	0,00000000000000	0,00000000000000	0,00000000000000	0,00000000000000	0,00000000000000
228,50000	0,00000000000000	0,00000000000000	0,00000000000000	0,00000000000000	0,00000000000000	0,01098901098901	0,00000000000000
228,70000	0,00000000000000	0,00000000000000	0,00000000000000	0,00000000000000	0,00000000000000	0,00000000000000	0,00000000000000
228,90000	0,00000000000000	0,00000000000000	0,00000000000000	0,00000000000000	0,00000000000000	0,00000000000000	0,00000000000000
229,10000	0,00000000000000	0,00000000000000	0,00000000000000	0,00000000000000	0,00000000000000	0,00000000000000	0,00000000000000
229,30000	0,00000000000000	0,00000000000000	0,00000000000000	0,00000000000000	0,00000000000000	0,00000000000000	0,00000000000000
229,50000	0,00000000000000	0,00000000000000	0,00000000000000	0,00000000000000	0,00000000000000	0,00000000000000	0,00000000000000
229,70000	0,00000000000000	0,00000000000000	0,00000000000000	0,00000000000000	0,00000000000000	0,00000000000000	0,00000000000000
229,90000	0,00000000000000	0,00000000000000	0,00000000000000	0,00000000000000	0,00000000000000	0,00000000000000	0,00000000000000
230,10000	0,00000000000000	0,00000000000000	0,00000000000000	0,00000000000000	0,00000000000000	0,00000000000000	0,00000000000000
230,30000	0,00000000000000	0,00000000000000	0,00000000000000	0,00000000000000	0,00000000000000	0,00000000000000	0,00000000000000
230,50000	0,00000000000000	0,00000000000000	0,00000000000000	0,00000000000000	0,00000000000000	0,00000000000000	0,00000000000000
230,70000	0,00000000000000	0,00000000000000	0,00000000000000	0,00000000000000	0,00000000000000	0,00000000000000	0,00000000000000
230,90000	0,00000000000000	0,00000000000000	0,00000000000000	0,00000000000000	0,00000000000000	0,00000000000000	0,00000000000000
231,10000	0,00000000000000	0,00000000000000	0,00000000000000	0,00000000000000	0,00000000000000	0,00000000000000	0,00000000000000
231,30000	0,00000000000000	0,00000000000000	0,00000000000000	0,00000000000000	0,00000000000000	0,00000000000000	0,00000000000000
231,50000	0,00000000000000	0,00000000000000	0,00000000000000	0,00000000000000	0,00000000000000	0,00000000000000	0,00000000000000
231,70000	0,00000000000000	0,00000000000000	0,00000000000000	0,00000000000000	0,00000000000000	0,00000000000000	0,00000000000000
231,90000	0,00000000000000	0,00000000000000	0,00000000000000	0,00000000000000	0,00000000000000	0,00000000000000	0,00000000000000
232,10000	0,00000000000000	0,00000000000000	0,00000000000000	0,00000000000000	0,00000000000000	0,00000000000000	0,00000000000000
232,30000	0,00000000000000	0,00000000000000	0,00000000000000	0,00000000000000	0,00000000000000	0,00000000000000	0,00000000000000
232,50000	0,00000000000000	0,00000000000000	0,00000000000000	0,00000000000000	0,00000000000000	0,00000000000000	0,00000000000000
232,70000	0,00000000000000	0,00000000000000	0,00000000000000	0,00000000000000	0,00000000000000	0,00000000000000	0,00943396226415
232,90000	0,00000000000000	0,00000000000000	0,00000000000000	0,00000000000000	0,00000000000000	0,00000000000000	0,00000000000000
233,10000	0,00000000000000	0,00000000000000	0,00000000000000	0,00000000000000	0,00000000000000	0,00000000000000	0,00000000000000
233,30000	0,00000000000000	0,00000000000000	0,00000000000000	0,00000000000000	0,00000000000000	0,00000000000000	0,00943396226415
233,50000	0,00000000000000	0,00000000000000	0,00000000000000	0,00000000000000	0,00000000000000	0,00000000000000	0,00000000000000
233,70000	0,00000000000000	0,00000000000000	0,00000000000000	0,00000000000000	0,00000000000000	0,00000000000000	0,00000000000000
233,90000	0,00000000000000	0,00000000000000	0,00000000000000	0,00000000000000	0,00000000000000	0,00000000000000	0,00000000000000
234,10000	0,00000000000000	0,00000000000000	0,00000000000000	0,00000000000000	0,00000000000000	0,01098901098901	0,00000000000000
234,30000	0,00000000000000	0,00000000000000	0,00000000000000	0,00000000000000	0,00000000000000	0,00000000000000	0,00000000000000
234,50000	0,00000000000000	0,00000000000000	0,00000000000000	0,00000000000000	0,00000000000000	0,00000000000000	0,00000000000000
234,70000	0,00000000000000	0,00000000000000	0,00000000000000	0,00000000000000	0,00000000000000	0,00000000000000	0,00000000000000
234,90000	0,00000000000000	0,00000000000000	0,00000000000000	0,00000000000000	0,00000000000000	0,00000000000000	0,00000000000000
235,10000	0,00000000000000	0,00000000000000	0,00000000000000	0,00000000000000	0,00000000000000	0,00000000000000	0,00000000000000
235,30000	0,00000000000000	0,00000000000000	0,00000000000000	0,00000000000000	0,00000000000000	0,00000000000000	0,00000000000000
235,50000	0,00000000000000	0,00000000000000	0,00000000000000	0,00000000000000	0,00000000000000	0,00000000000000	0,00000000000000
235,70000	0,00000000000000	0,00000000000000	0,00000000000000	0,00000000000000	0,00000000000000	0,00000000000000	0,00000000000000
235,90000	0,00000000000000	0,00000000000000	0,00000000000000	0,00000000000000	0,00000000000000	0,00000000000000	0,00000000000000
236,10000	0,00000000000000	0,00000000000000	0,00000000000000	0,00000000000000	0,00000000000000	0,00000000000000	0,00000000000000
236,30000	0,00000000000000	0,00000000000000	0,00000000000000	0,00000000000000	0,00000000000000	0,00000000000000	0,00000000000000
236,50000	0,00000000000000	0,00000000000000	0,00000000000000	0,00000000000000	0,00000000000000	0,00000000000000	0,00000000000000
236,70000	0,00000000000000	0,00000000000000	0,00000000000000	0,00000000000000	0,00000000000000	0,00000000000000	0,00000000000000
236,90000	0,00000000000000	0,00000000000000	0,00000000000000	0,00000000000000	0,00000000000000	0,00000000000000	0,00000000000000
237,10000	0,00000000000000	0,00000000000000	0,00000000000000	0,00000000000000	0,00000000000000	0,00000000000000	0,00000000000000
237,30000	0,00000000000000	0,00000000000000	0,00000000000000	0,00000000000000	0,00000000000000	0,00000000000000	0,00000000000000
237,50000	0,00000000000000	0,00000000000000	0,00000000000000	0,00000000000000	0,00000000000000	0,00000000000000	0,00000000000000
237,70000	0,00000000000000	0,00000000000000	0,00000000000000	0,00000000000000	0,00000000000000	0,00000000000000	0,00000000000000
237,90000	0,00000000000000	0,00000000000000	0,00000000000000	0,00000000000000	0,00000000000000	0,00000000000000	0,00000000000000
238,10000	0,00000000000000	0,00000000000000	0,00000000000000	0,00000000000000	0,00000000000000	0,00000000000000	0,00000000000000
238,30000	0,00000000000000	0,00000000000000	0,00000000000000	0,00000000000000	0,00000000000000	0,00000000000000	0,00943396226415
238,50000	0,00000000000000	0,00000000000000	0,00000000000000	0,00000000000000	0,00000000000000	0,00000000000000	0,00000000000000
238,70000	0,00000000000000	0,00000000000000	0,00000000000000	0,00000000000000	0,00000000000000	0,00000000000000	0,00000000000000
238,90000	0,00000000000000	0,00000000000000	0,00000000000000	0,00000000000000	0,00000000000000	0,00000000000000	0,00000000000000
239,10000	0,00000000000000	0,00000000000000	0,00000000000000	0,00000000000000	0,00000000000000	0,00000000000000	0,00000000000000
239,30000	0,00000000000000	0,00000000000000	0,00000000000000	0,00000000000000	0,00000000000000	0,00000000000000	0,00000000000000
239,50000	0,00000000000000	0,00000000000000	0,00000000000000	0,00000000000000	0,00000000000000	0,00000000000000	0,00000000000000
239,70000	0,00000000000000	0,00000000000000	0,00000000000000	0,00000000000000	0,00000000000000	0,00000000000000	0,00000000000000
239,90000	0,00000000000000	0,00000000000000	0,00000000000000	0,00000000000000	0,00000000000000	0,00000000000000	0,00000000000000
240,10000	0,00000000000000	0,00000000000000	0,00000000000000	0,00000000000000	0,00000000000000	0,00000000000000	0,00000000000000
240,30000	0,00000000000000	0,00000000000000	0,00000000000000	0,00000000000000	0,00000000000000	0,00000000000000	0,00000000000000
240,50000	0,00000000000000	0,00000000000000	0,00000000000000	0,00000000000000	0,00000000000000	0,00000000000000	0,00000000000000
240,70000	0,00000000000000	0,00000000000000	0,00000000000000	0,00000000000000	0,00000000000000	0,00000000000000	0,00000000000000
240,90000	0,00000000000000	0,00000000000000	0,00000000000000	0,00000000000000	0,00000000000000	0,00000000000000	0,00000000000000
241,10000	0,00000000000000	0,00000000000000	0,00000000000000	0,00000000000000	0,00000000000000	0,00000000000000	0,00000000000000
241,30000	0,00000000000000	0,00000000000000	0,00000000000000	0,00000000000000	0,00000000000000	0,00000000000000	0,00000000000000
241,50000	0,00000000000000	0,00000000000000	0,00000000000000	0,00000000000000	0,00000000000000	0,00000000000000	0,00000000000000
241,70000	0,00000000000000	0,00000000000000	0,00000000000000	0,00000000000000	0,00000000000000	0,00000000000000	0,00000000000000
241,90000	0,00000000000000	0,00000000000000	0,00000000000000	0,00000000000000	0,00000000000000	0,00000000000000	0,00000000000000
242,10000	0,00000000000000	0,00000000000000	0,00000000000000	0,00000000000000	0,00000000000000	0,00000000000000	0,00943396226415
242,30000	0,00000000000000	0,00000000000000	0,00000000000000	0,00000000000000	0,00000000000000	0,00000000000000	0,00000000000000
242,50000	0,00000000000000	0,00000000000000	0,00000000000000	0,00000000000000	0,00000000000000	0,00000000000000	0,00000000000000
242,70000	0,00000000000000	0,00000000000000	0,00000000000000	0,00000000000000	0,00000000000000	0,00000000000000	0,00000000000000
242,90000	0,00000000000000	0,00000000000000	0,00000000000000	0,00000000000000	0,00000000000000	0,00000000000000	0,00000000000000
243,10000	0,00000000000000	0,00000000000000	0,00000000000000	0,00000000000000	0,00000000000000	0,01098901098901	0,00000000000000
243,30000	0,00000000000000	0,00000000000000	0,00000000000000	0,00000000000000	0,01136363636364	0,00000000000000	0,00000000000000
243,50000	0,00000000000000	0,00000000000000	0,00000000000000	0,00000000000000	0,00000000000000	0,00000000000000	0,00000000000000
243,70000	0,00000000000000	0,00000000000000	0,00000000000000	0,00000000000000	0,00000000000000	0,00000000000000	0,00000000000000
243,90000	0,00000000000000	0,00000000000000	0,00000000000000	0,00000000000000	0,00000000000000	0,00000000000000	0,00000000000000
244,10000	0,00000000000000	0,00000000000000	0,00000000000000	0,00000000000000	0,00000000000000	0,00000000000000	0,00000000000000
244,30000	0,00000000000000	0,00000000000000	0,00000000000000	0,00000000000000	0,00000000000000	0,00000000000000	0,00000000000000
244,50000	0,00000000000000	0,00000000000000	0,00000000000000	0,00000000000000	0,00000000000000	0,00000000000000	0,00000000000000
244,70000	0,00000000000000	0,00000000000000	0,00000000000000	0,00000000000000	0,00000000000000	0,00000000000000	0,00000000000000
244,90000	0,00000000000000	0,00000000000000	0,00000000000000	0,00000000000000	0,00000000000000	0,00000000000000	0,00000000000000
245,10000	0,00000000000000	0,00000000000000	0,00000000000000	0,00000000000000	0,00000000000000	0,00000000000000	0,00000000000000
245,30000	0,00000000000000	0,00000000000000	0,00000000000000	0,00000000000000	0,00000000000000	0,00000000000000	0,00000000000000
245,50000	0,00000000000000	0,00000000000000	0,00000000000000	0,00000000000000	0,00000000000000	0,00000000000000	0,00000000000000
245,70000	0,00000000000000	0,00000000000000	0,00000000000000	0,00000000000000	0,00000000000000	0,00000000000000	0,00000000000000
245,90000	0,00000000000000	0,00000000000000	0,00000000000000	0,00000000000000	0,00000000000000	0,00000000000000	0,00000000000000
246,10000	0,00000000000000	0,00000000000000	0,00000000000000	0,00000000000000	0,00000000000000	0,00000000000000	0,00000000000000
246,30000	0,00000000000000	0,00000000000000	0,00000000000000	0,00000000000000	0,00000000000000	0,00000000000000	0,00000000000000
246,50000	0,00000000000000	0,00000000000000	0,00000000000000	0,00000000000000	0,00000000000000	0,00000000000000	0,00000000000000
246,70000	0,00000000000000	0,00000000000000	0,00000000000000	0,00000000000000	0,00000000000000	0,00000000000000	0,00000000000000
246,90000	0,00000000000000	0,00000000000000	0,00000000000000	0,00000000000000	0,00000000000000	0,00000000000000	0,00000000000000
247,10000	0,00000000000000	0,00000000000000	0,00000000000000	0,00000000000000	0,01136363636364	0,00000000000000	0,00000000000000
247,30000	0,00000000000000	0,00000000000000	0,00000000000000	0,00000000000000	0,00000000000000	0,00000000000000	0,00000000000000
247,50000	0,00000000000000	0,00000000000000	0,00000000000000	0,00000000000000	0,00000000000000	0,00000000000000	0,00000000000000
247,70000	0,00000000000000	0,00000000000000	0,00000000000000	0,00000000000000	0,00000000000000	0,00000000000000	0,00000000000000
247,90000	0,00000000000000	0,00000000000000	0,00000000000000	0,00000000000000	0,00000000000000	0,00000000000000	0,00000000000000
248,10000	0,00000000000000	0,00000000000000	0,00000000000000	0,00000000000000	0,00000000000000	0,00000000000000	0,00000000000000
248,30000	0,00000000000000	0,00000000000000	0,00000000000000	0,00000000000000	0,00000000000000	0,00000000000000	0,00000000000000
248,50000	0,00000000000000	0,00000000000000	0,00000000000000	0,00000000000000	0,00000000000000	0,00000000000000	0,00000000000000
248,70000	0,00000000000000	0,00000000000000	0,00000000000000	0,00000000000000	0,00000000000000	0,00000000000000	0,00000000000000
248,90000	0,00000000000000	0,00000000000000	0,00000000000000	0,00000000000000	0,00000000000000	0,00000000000000	0,00000000000000
249,10000	0,00000000000000	0,00000000000000	0,00000000000000	0,00000000000000	0,00000000000000	0,01098901098901	0,00000000000000
249,30000	0,00000000000000	0,00000000000000	0,00000000000000	0,00000000000000	0,00000000000000	0,00000000000000	0,00000000000000
249,50000	0,00000000000000	0,00000000000000	0,00000000000000	0,00000000000000	0,00000000000000	0,00000000000000	0,00000000000000
249,70000	0,00000000000000	0,00000000000000	0,00000000000000	0,00000000000000	0,00000000000000	0,00000000000000	0,00000000000000
249,90000	0,00000000000000	0,00000000000000	0,00000000000000	0,00000000000000	0,00000000000000	0,00000000000000	0,00000000000000
250,10000	0,00000000000000	0,00000000000000	0,00000000000000	0,00000000000000	0,00000000000000	0,00000000000000	0,00000000000000
250,30000	0,00000000000000	0,00000000000000	0,00000000000000	0,00000000000000	0,00000000000000	0,00000000000000	0,00000000000000
250,50000	0,00000000000000	0,00000000000000	0,00000000000000	0,00000000000000	0,00000000000000	0,00000000000000	0,00000000000000
250,70000	0,00000000000000	0,00000000000000	0,00000000000000	0,00000000000000	0,00000000000000	0,00000000000000	0,00000000000000
250,90000	0,00000000000000	0,00000000000000	0,00000000000000	0,00000000000000	0,00000000000000	0,00000000000000	0,00000000000000
251,10000	0,00000000000000	0,00000000000000	0,00000000000000	0,00000000000000	0,00000000000000	0,00000000000000	0,00000000000000
251,30000	0,00000000000000	0,00000000000000	0,00000000000000	0,00000000000000	0,00000000000000	0,00000000000000	0,00000000000000
251,50000	0,00000000000000	0,00000000000000	0,00000000000000	0,00000000000000	0,00000000000000	0,00000000000000	0,00000000000000
251,70000	0,00000000000000	0,00000000000000	0,00000000000000	0,00000000000000	0,00000000000000	0,00000000000000	0,00000000000000
251,90000	0,00000000000000	0,00000000000000	0,00000000000000	0,00000000000000	0,00000000000000	0,00000000000000	0,00000000000000
252,10000	0,00000000000000	0,00000000000000	0,00000000000000	0,00000000000000	0,00000000000000	0,00000000000000	0,00000000000000
252,30000	0,00000000000000	0,00000000000000	0,00000000000000	0,00000000000000	0,00000000000000	0,00000000000000	0,00000000000000
252,50000	0,00000000000000	0,00000000000000	0,00000000000000	0,00000000000000	0,00000000000000	0,00000000000000	0,00943396226415
252,70000	0,00000000000000	0,00000000000000	0,00000000000000	0,00000000000000	0,00000000000000	0,01098901098901	0,00000000000000
252,90000	0,00000000000000	0,00000000000000	0,00000000000000	0,00000000000000	0,00000000000000	0,00000000000000	0,00000000000000
253,10000	0,00000000000000	0,00000000000000	0,00000000000000	0,00000000000000	0,00000000000000	0,00000000000000	0,00000000000000
253,30000	0,00000000000000	0,00000000000000	0,00000000000000	0,00000000000000	0,00000000000000	0,00000000000000	0,00000000000000
253,50000	0,00000000000000	0,00000000000000	0,00000000000000	0,00000000000000	0,00000000000000	0,00000000000000	0,00000000000000
253,70000	0,00000000000000	0,00000000000000	0,00000000000000	0,00000000000000	0,00000000000000	0,00000000000000	0,00000000000000
253,90000	0,00000000000000	0,00000000000000	0,00000000000000	0,00000000000000	0,00000000000000	0,00000000000000	0,00000000000000
254,10000	0,00000000000000	0,00000000000000	0,00000000000000	0,00000000000000	0,00000000000000	0,00000000000000	0,00000000000000
254,30000	0,00000000000000	0,00000000000000	0,00000000000000	0,00000000000000	0,01136363636364	0,00000000000000	0,00000000000000
254,50000	0,00000000000000	0,00000000000000	0,00000000000000	0,00000000000000	0,00000000000000	0,00000000000000	0,00000000000000
254,70000	0,00000000000000	0,00000000000000	0,00000000000000	0,00000000000000	0,00000000000000	0,00000000000000	0,00000000000000
254,90000	0,00000000000000	0,00000000000000	0,00000000000000	0,00000000000000	0,00000000000000	0,00000000000000	0,00000000000000
255,10000	0,00000000000000	0,00000000000000	0,00000000000000	0,00000000000000	0,00000000000000	0,00000000000000	0,00000000000000
255,30000	0,00000000000000	0,00000000000000	0,00000000000000	0,00000000000000	0,00000000000000	0,00000000000000	0,00000000000000
255,50000	0,00000000000000	0,00000000000000	0,00000000000000	0,00000000000000	0,00000000000000	0,00000000000000	0,00000000000000
255,70000	0,00000000000000	0,00000000000000	0,00000000000000	0,00000000000000	0,00000000000000	0,00000000000000	0,00000000000000
255,90000	0,00000000000000	0,00000000000000	0,00000000000000	0,00000000000000	0,00000000000000	0,00000000000000	0,00000000000000
256,10000	0,00000000000000	0,00000000000000	0,00000000000000	0,00000000000000	0,00000000000000	0,00000000000000	0,00000000000000
256,30000	0,00000000000000	0,00000000000000	0,00000000000000	0,00000000000000	0,00000000000000	0,00000000000000	0,00000000000000
256,50000	0,00000000000000	0,00000000000000	0,00000000000000	0,00000000000000	0,00000000000000	0,00000000000000	0,00000000000000
256,70000	0,00000000000000	0,00000000000000	0,00000000000000	0,00000000000000	0,00000000000000	0,00000000000000	0,00000000000000
256,90000	0,00000000000000	0,00000000000000	0,00000000000000	0,00000000000000	0,00000000000000	0,00000000000000	0,00000000000000
257,10000	0,00000000000000	0,00000000000000	0,00000000000000	0,00000000000000	0,00000000000000	0,00000000000000	0,00000000000000
257,30000	0,00000000000000	0,00000000000000	0,00000000000000	0,00000000000000	0,00000000000000	0,00000000000000	0,00000000000000
257,50000	0,00000000000000	0,00000000000000	0,00000000000000	0,00000000000000	0,00000000000000	0,00000000000000	0,00000000000000
257,70000	0,00000000000000	0,00000000000000	0,00000000000000	0,00000000000000	0,00000000000000	0,00000000000000	0,00000000000000
257,90000	0,00000000000000	0,00000000000000	0,00000000000000	0,00000000000000	0,00000000000000	0,00000000000000	0,00000000000000
258,10000	0,00000000000000	0,00000000000000	0,00000000000000	0,00000000000000	0,00000000000000	0,00000000000000	0,00000000000000
258,30000	0,00000000000000	0,00000000000000	0,00000000000000	0,00000000000000	0,00000000000000	0,00000000000000	0,00000000000000
258,50000	0,00000000000000	0,00000000000000	0,00000000000000	0,00000000000000	0,00000000000000	0,00000000000000	0,00000000000000
258,70000	0,00000000000000	0,00000000000000	0,00000000000000	0,00000000000000	0,00000000000000	0,00000000000000	0,00000000000000
258,90000	0,00000000000000	0,00000000000000	0,00000000000000	0,00000000000000	0,01136363636364	0,00000000000000	0,00000000000000
259,10000	0,00000000000000	0,00000000000000	0,00000000000000	0,00000000000000	0,00000000000000	0,00000000000000	0,00000000000000
259,30000	0,00000000000000	0,00000000000000	0,00000000000000	0,00000000000000	0,00000000000000	0,00000000000000	0,00000000000000
259,50000	0,00000000000000	0,00000000000000	0,00000000000000	0,00000000000000	0,00000000000000	0,00000000000000	0,00000000000000
259,70000	0,00000000000000	0,00000000000000	0,00000000000000	0,00000000000000	0,00000000000000	0,00000000000000	0,00000000000000
259,90000	0,00000000000000	0,00000000000000	0,00000000000000	0,00000000000000	0,00000000000000	0,00000000000000	0,00000000000000
260,10000	0,00000000000000	0,00000000000000	0,00000000000000	0,00000000000000	0,00000000000000	0,00000000000000	0,00000000000000
260,30000	0,00000000000000	0,00000000000000	0,00000000000000	0,00000000000000	0,00000000000000	0,00000000000000	0,00000000000000
260,50000	0,00000000000000	0,00000000000000	0,00000000000000	0,00000000000000	0,00000000000000	0,00000000000000	0,00000000000000
260,70000	0,00000000000000	0,00000000000000	0,00000000000000	0,00000000000000	0,00000000000000	0,00000000000000	0,00000000000000
260,90000	0,00000000000000	0,00000000000000	0,00000000000000	0,00000000000000	0,00000000000000	0,00000000000000	0,00000000000000
261,10000	0,00000000000000	0,00000000000000	0,00000000000000	0,00000000000000	0,00000000000000	0,00000000000000	0,00943396226415
261,30000	0,00000000000000	0,00000000000000	0,00000000000000	0,00000000000000	0,00000000000000	0,00000000000000	0,00000000000000
261,50000	0,00000000000000	0,00000000000000	0,00000000000000	0,00000000000000	0,00000000000000	0,01098901098901	0,00000000000000
261,70000	0,00000000000000	0,00000000000000	0,00000000000000	0,00000000000000	0,00000000000000	0,01098901098901	0,00000000000000
261,90000	0,00000000000000	0,00000000000000	0,00000000000000	0,00000000000000	0,00000000000000	0,00000000000000	0,00000000000000
262,10000	0,00000000000000	0,00000000000000	0,00000000000000	0,00000000000000	0,00000000000000	0,00000000000000	0,00000000000000
262,30000	0,00000000000000	0,00000000000000	0,00000000000000	0,00000000000000	0,00000000000000	0,00000000000000	0,00000000000000
262,50000	0,00000000000000	0,00000000000000	0,00000000000000	0,00000000000000	0,00000000000000	0,00000000000000	0,00000000000000
262,70000	0,00000000000000	0,00000000000000	0,00000000000000	0,00000000000000	0,00000000000000	0,00000000000000	0,00000000000000
262,90000	0,00000000000000	0,00000000000000	0,00000000000000	0,00000000000000	0,00000000000000	0,00000000000000	0,00000000000000
263,10000	0,00000000000000	0,00000000000000	0,00000000000000	0,00000000000000	0,00000000000000	0,00000000000000	0,00000000000000
263,30000	0,00000000000000	0,00000000000000	0,00000000000000	0,00000000000000	0,00000000000000	0,00000000000000	0,00000000000000
263,50000	0,00000000000000	0,00000000000000	0,00000000000000	0,00000000000000	0,00000000000000	0,00000000000000	0,00000000000000
263,70000	0,00000000000000	0,00000000000000	0,00000000000000	0,00000000000000	0,00000000000000	0,00000000000000	0,00000000000000
263,90000	0,00000000000000	0,00000000000000	0,00000000000000	0,00000000000000	0,00000000000000	0,00000000000000	0,00000000000000
264,10000	0,00000000000000	0,00000000000000	0,00000000000000	0,00000000000000	0,00000000000000	0,00000000000000	0,00000000000000
264,30000	0,00000000000000	0,00000000000000	0,00000000000000	0,00000000000000	0,00000000000000	0,00000000000000	0,00000000000000
264,50000	0,00000000000000	0,00000000000000	0,00000000000000	0,00000000000000	0,00000000000000	0,00000000000000	0,00000000000000
264,70000	0,00000000000000	0,00000000000000	0,00000000000000	0,00000000000000	0,00000000000000	0,00000000000000	0,00000000000000
264,90000	0,00000000000000	0,00000000000000	0,00000000000000	0,00000000000000	0,01136363636364	0,00000000000000	0,00000000000000
265,10000	0,00000000000000	0,00000000000000	0,00000000000000	0,00000000000000	0,00000000000000	0,00000000000000	0,00000000000000
265,30000	0,00000000000000	0,00000000000000	0,00000000000000	0,00000000000000	0,00000000000000	0,00000000000000	0,00000000000000
265,50000	0,00000000000000	0,00000000000000	0,00000000000000	0,00000000000000	0,00000000000000	0,00000000000000	0,00000000000000
265,70000	0,00000000000000	0,00000000000000	0,00000000000000	0,00000000000000	0,00000000000000	0,00000000000000	0,00000000000000
265,90000	0,00000000000000	0,00000000000000	0,00000000000000	0,00000000000000	0,00000000000000	0,00000000000000	0,00000000000000
266,10000	0,00000000000000	0,00000000000000	0,00000000000000	0,00000000000000	0,00000000000000	0,00000000000000	0,00000000000000
266,30000	0,00000000000000	0,00000000000000	0,00000000000000	0,00000000000000	0,00000000000000	0,00000000000000	0,00000000000000
266,50000	0,00000000000000	0,00000000000000	0,00000000000000	0,00000000000000	0,00000000000000	0,00000000000000	0,00000000000000
266,70000	0,00000000000000	0,00000000000000	0,00000000000000	0,00000000000000	0,00000000000000	0,00000000000000	0,00000000000000
266,90000	0,00000000000000	0,00000000000000	0,00000000000000	0,00000000000000	0,00000000000000	0,00000000000000	0,00000000000000
267,10000	0,00000000000000	0,00000000000000	0,00000000000000	0,00000000000000	0,00000000000000	0,00000000000000	0,00000000000000
267,30000	0,00000000000000	0,00000000000000	0,00000000000000	0,00000000000000	0,00000000000000	0,00000000000000	0,00000000000000
267,50000	0,00000000000000	0,00000000000000	0,00000000000000	0,00000000000000	0,00000000000000	0,00000000000000	0,00000000000000
267,70000	0,00000000000000	0,00000000000000	0,00000000000000	0,00000000000000	0,00000000000000	0,00000000000000	0,00000000000000
267,90000	0,00000000000000	0,00000000000000	0,00000000000000	0,00000000000000	0,00000000000000	0,00000000000000	0,00000000000000
268,10000	0,00000000000000	0,00000000000000	0,00000000000000	0,00000000000000	0,00000000000000	0,00000000000000	0,00000000000000
268,30000	0,00000000000000	0,00000000000000	0,00000000000000	0,00000000000000	0,00000000000000	0,00000000000000	0,00000000000000
268,50000	0,00000000000000	0,00000000000000	0,00000000000000	0,00000000000000	0,00000000000000	0,00000000000000	0,00000000000000
268,70000	0,00000000000000	0,00000000000000	0,00000000000000	0,00000000000000	0,00000000000000	0,00000000000000	0,00943396226415
268,90000	0,00000000000000	0,00000000000000	0,00000000000000	0,00000000000000	0,00000000000000	0,00000000000000	0,00000000000000
269,10000	0,00000000000000	0,00000000000000	0,00000000000000	0,00000000000000	0,00000000000000	0,00000000000000	0,00000000000000
269,30000	0,00000000000000	0,00000000000000	0,00000000000000	0,00000000000000	0,00000000000000	0,00000000000000	0,00000000000000
269,50000	0,00000000000000	0,00000000000000	0,00000000000000	0,00000000000000	0,00000000000000	0,01098901098901	0,00000000000000
269,70000	0,00000000000000	0,00000000000000	0,00000000000000	0,00000000000000	0,00000000000000	0,00000000000000	0,00000000000000
269,90000	0,00000000000000	0,00000000000000	0,00000000000000	0,00000000000000	0,00000000000000	0,00000000000000	0,00000000000000
270,10000	0,00000000000000	0,00000000000000	0,00000000000000	0,00000000000000	0,00000000000000	0,00000000000000	0,00000000000000
270,30000	0,00000000000000	0,00000000000000	0,00000000000000	0,00000000000000	0,00000000000000	0,00000000000000	0,00000000000000
270,50000	0,00000000000000	0,00000000000000	0,00000000000000	0,00000000000000	0,00000000000000	0,00000000000000	0,00000000000000
270,70000	0,00000000000000	0,00000000000000	0,00000000000000	0,00000000000000	0,00000000000000	0,00000000000000	0,00000000000000
270,90000	0,00000000000000	0,00000000000000	0,00000000000000	0,00000000000000	0,00000000000000	0,00000000000000	0,00000000000000
271,10000	0,00000000000000	0,00000000000000	0,00000000000000	0,00000000000000	0,00000000000000	0,00000000000000	0,00000000000000
271,30000	0,00000000000000	0,00000000000000	0,00000000000000	0,00000000000000	0,00000000000000	0,00000000000000	0,00000000000000
271,50000	0,00000000000000	0,00000000000000	0,00000000000000	0,00000000000000	0,00000000000000	0,00000000000000	0,00000000000000
271,70000	0,00000000000000	0,00000000000000	0,00000000000000	0,00000000000000	0,00000000000000	0,00000000000000	0,00000000000000
271,90000	0,00000000000000	0,00000000000000	0,00000000000000	0,00000000000000	0,00000000000000	0,00000000000000	0,00000000000000
272,10000	0,00000000000000	0,00000000000000	0,00000000000000	0,00000000000000	0,00000000000000	0,00000000000000	0,00000000000000
272,30000	0,00000000000000	0,00000000000000	0,00000000000000	0,00000000000000	0,00000000000000	0,00000000000000	0,00000000000000
272,50000	0,00000000000000	0,00000000000000	0,00000000000000	0,00000000000000	0,00000000000000	0,00000000000000	0,00000000000000
272,70000	0,00000000000000	0,00000000000000	0,00000000000000	0,00000000000000	0,00000000000000	0,00000000000000	0,00000000000000
272,90000	0,00000000000000	0,00000000000000	0,00000000000000	0,00000000000000	0,00000000000000	0,00000000000000	0,00000000000000
273,10000	0,00000000000000	0,00000000000000	0,00000000000000	0,00000000000000	0,00000000000000	0,00000000000000	0,00000000000000
273,30000	0,00000000000000	0,00000000000000	0,00000000000000	0,00000000000000	0,00000000000000	0,00000000000000	0,00000000000000
273,50000	0,00000000000000	0,00000000000000	0,00000000000000	0,00000000000000	0,00000000000000	0,00000000000000	0,00000000000000
273,70000	0,00000000000000	0,00000000000000	0,00000000000000	0,00000000000000	0,00000000000000	0,00000000000000	0,00000000000000
273,90000	0,00000000000000	0,00000000000000	0,00000000000000	0,00000000000000	0,00000000000000	0,00000000000000	0,00000000000000
274,10000	0,00000000000000	0,00000000000000	0,00000000000000	0,00000000000000	0,00000000000000	0,00000000000000	0,00000000000000
274,30000	0,00000000000000	0,00000000000000	0,00000000000000	0,00000000000000	0,00000000000000	0,00000000000000	0,00943396226415
274,50000	0,00000000000000	0,00000000000000	0,00000000000000	0,00000000000000	0,00000000000000	0,00000000000000	0,00000000000000
274,70000	0,00000000000000	0,00000000000000	0,00000000000000	0,00000000000000	0,00000000000000	0,00000000000000	0,00000000000000
274,90000	0,00000000000000	0,00000000000000	0,00000000000000	0,00000000000000	0,00000000000000	0,00000000000000	0,00000000000000
275,10000	0,00000000000000	0,00000000000000	0,00000000000000	0,00000000000000	0,00000000000000	0,00000000000000	0,00000000000000
275,30000	0,00000000000000	0,00000000000000	0,00000000000000	0,00000000000000	0,00000000000000	0,00000000000000	0,00000000000000
275,50000	0,00000000000000	0,00000000000000	0,00000000000000	0,00000000000000	0,00000000000000	0,00000000000000	0,00000000000000
275,70000	0,00000000000000	0,00000000000000	0,00000000000000	0,00000000000000	0,00000000000000	0,00000000000000	0,00000000000000
275,90000	0,00000000000000	0,00000000000000	0,00000000000000	0,00000000000000	0,00000000000000	0,00000000000000	0,00000000000000
276,10000	0,00000000000000	0,00000000000000	0,00000000000000	0,00000000000000	0,00000000000000	0,00000000000000	0,00000000000000
276,30000	0,00000000000000	0,00000000000000	0,00000000000000	0,00000000000000	0,00000000000000	0,00000000000000	0,00000000000000
276,50000	0,00000000000000	0,00000000000000	0,00000000000000	0,00000000000000	0,00000000000000	0,00000000000000	0,00000000000000
276,70000	0,00000000000000	0,00000000000000	0,00000000000000	0,00000000000000	0,00000000000000	0,00000000000000	0,00000000000000
276,90000	0,00000000000000	0,00000000000000	0,00000000000000	0,00000000000000	0,00000000000000	0,00000000000000	0,00000000000000
277,10000	0,00000000000000	0,00000000000000	0,00000000000000	0,00000000000000	0,00000000000000	0,00000000000000	0,00000000000000
277,30000	0,00000000000000	0,00000000000000	0,00000000000000	0,00000000000000	0,00000000000000	0,00000000000000	0,00000000000000
277,50000	0,00000000000000	0,00000000000000	0,00000000000000	0,00000000000000	0,00000000000000	0,00000000000000	0,00000000000000
277,70000	0,00000000000000	0,00000000000000	0,00000000000000	0,00000000000000	0,00000000000000	0,00000000000000	0,00000000000000
277,90000	0,00000000000000	0,00000000000000	0,00000000000000	0,00000000000000	0,00000000000000	0,00000000000000	0,00000000000000
278,10000	0,00000000000000	0,00000000000000	0,00000000000000	0,00000000000000	0,00000000000000	0,00000000000000	0,00000000000000
278,30000	0,00000000000000	0,00000000000000	0,00000000000000	0,00000000000000	0,00000000000000	0,00000000000000	0,00943396226415
278,50000	0,00000000000000	0,00000000000000	0,00000000000000	0,00000000000000	0,00000000000000	0,00000000000000	0,00000000000000
278,70000	0,00000000000000	0,00000000000000	0,00000000000000	0,00000000000000	0,00000000000000	0,00000000000000	0,00000000000000
278,90000	0,00000000000000	0,00000000000000	0,00000000000000	0,00000000000000	0,00000000000000	0,00000000000000	0,00000000000000
279,10000	0,00000000000000	0,00000000000000	0,00000000000000	0,00000000000000	0,00000000000000	0,00000000000000	0,00000000000000
279,30000	0,00000000000000	0,00000000000000	0,00000000000000	0,00000000000000	0,00000000000000	0,00000000000000	0,00000000000000
279,50000	0,00000000000000	0,00000000000000	0,00000000000000	0,00000000000000	0,00000000000000	0,00000000000000	0,00000000000000
279,70000	0,00000000000000	0,00000000000000	0,00000000000000	0,00000000000000	0,00000000000000	0,00000000000000	0,00000000000000
279,90000	0,00000000000000	0,00000000000000	0,00000000000000	0,00000000000000	0,00000000000000	0,00000000000000	0,00000000000000
280,10000	0,00000000000000	0,00000000000000	0,00000000000000	0,00000000000000	0,00000000000000	0,00000000000000	0,00000000000000
280,30000	0,00000000000000	0,00000000000000	0,00000000000000	0,00000000000000	0,00000000000000	0,00000000000000	0,00000000000000
280,50000	0,00000000000000	0,00000000000000	0,00000000000000	0,00000000000000	0,00000000000000	0,00000000000000	0,00000000000000
280,70000	0,00000000000000	0,00000000000000	0,00000000000000	0,00000000000000	0,00000000000000	0,00000000000000	0,00000000000000
280,90000	0,00000000000000	0,00000000000000	0,00000000000000	0,00000000000000	0,00000000000000	0,00000000000000	0,00000000000000
281,10000	0,00000000000000	0,00000000000000	0,00000000000000	0,00000000000000	0,00000000000000	0,00000000000000	0,00000000000000
281,30000	0,00000000000000	0,00000000000000	0,00000000000000	0,00000000000000	0,00000000000000	0,00000000000000	0,00000000000000
281,50000	0,00000000000000	0,00000000000000	0,00000000000000	0,00000000000000	0,00000000000000	0,00000000000000	0,00000000000000
281,70000	0,00000000000000	0,00000000000000	0,00000000000000	0,00000000000000	0,00000000000000	0,00000000000000	0,00000000000000
281,90000	0,00000000000000	0,00000000000000	0,00000000000000	0,00000000000000	0,00000000000000	0,00000000000000	0,00000000000000
282,10000	0,00000000000000	0,00000000000000	0,00000000000000	0,00000000000000	0,00000000000000	0,00000000000000	0,00000000000000
282,30000	0,00000000000000	0,00000000000000	0,00000000000000	0,00000000000000	0,00000000000000	0,00000000000000	0,00000000000000
282,50000	0,00000000000000	0,00000000000000	0,00000000000000	0,00000000000000	0,00000000000000	0,00000000000000	0,00000000000000
282,70000	0,00000000000000	0,00000000000000	0,00000000000000	0,00000000000000	0,00000000000000	0,00000000000000	0,00000000000000
282,90000	0,00000000000000	0,00000000000000	0,00000000000000	0,00000000000000	0,00000000000000	0,00000000000000	0,00000000000000
283,10000	0,00000000000000	0,00000000000000	0,00000000000000	0,00000000000000	0,00000000000000	0,00000000000000	0,00000000000000
283,30000	0,00000000000000	0,00000000000000	0,00000000000000	0,00000000000000	0,00000000000000	0,00000000000000	0,00943396226415
283,50000	0,00000000000000	0,00000000000000	0,00000000000000	0,00000000000000	0,00000000000000	0,00000000000000	0,00000000000000
283,70000	0,00000000000000	0,00000000000000	0,00000000000000	0,00000000000000	0,00000000000000	0,00000000000000	0,00000000000000
283,90000	0,00000000000000	0,00000000000000	0,00000000000000	0,00000000000000	0,00000000000000	0,00000000000000	0,00000000000000
284,10000	0,00000000000000	0,00000000000000	0,00000000000000	0,00000000000000	0,00000000000000	0,00000000000000	0,00000000000000
284,30000	0,00000000000000	0,00000000000000	0,00000000000000	0,00000000000000	0,00000000000000	0,00000000000000	0,00000000000000
284,50000	0,00000000000000	0,00000000000000	0,00000000000000	0,00000000000000	0,00000000000000	0,00000000000000	0,00000000000000
284,70000	0,00000000000000	0,00000000000000	0,00000000000000	0,00000000000000	0,00000000000000	0,00000000000000	0,00000000000000
284,90000	0,00000000000000	0,00000000000000	0,00000000000000	0,00000000000000	0,00000000000000	0,00000000000000	0,00000000000000
285,10000	0,00000000000000	0,00000000000000	0,00000000000000	0,00000000000000	0,00000000000000	0,00000000000000	0,00000000000000
285,30000	0,00000000000000	0,00000000000000	0,00000000000000	0,00000000000000	0,00000000000000	0,00000000000000	0,00000000000000
285,50000	0,00000000000000	0,00000000000000	0,00000000000000	0,00000000000000	0,00000000000000	0,00000000000000	0,00000000000000
285,70000	0,00000000000000	0,00000000000000	0,00000000000000	0,00000000000000	0,00000000000000	0,00000000000000	0,00000000000000
285,90000	0,00000000000000	0,00000000000000	0,00000000000000	0,00000000000000	0,00000000000000	0,00000000000000	0,00000000000000
286,10000	0,00000000000000	0,00000000000000	0,00000000000000	0,00000000000000	0,00000000000000	0,00000000000000	0,00943396226415
286,30000	0,00000000000000	0,00000000000000	0,00000000000000	0,00000000000000	0,00000000000000	0,00000000000000	0,00000000000000
286,50000	0,00000000000000	0,00000000000000	0,00000000000000	0,00000000000000	0,00000000000000	0,00000000000000	0,00000000000000
286,70000	0,00000000000000	0,00000000000000	0,00000000000000	0,00000000000000	0,00000000000000	0,00000000000000	0,00000000000000
286,90000	0,00000000000000	0,00000000000000	0,00000000000000	0,00000000000000	0,00000000000000	0,00000000000000	0,00000000000000
287,10000	0,00000000000000	0,00000000000000	0,00000000000000	0,00000000000000	0,00000000000000	0,00000000000000	0,00000000000000
287,30000	0,00000000000000	0,00000000000000	0,00000000000000	0,00000000000000	0,00000000000000	0,00000000000000	0,00000000000000
287,50000	0,00000000000000	0,00000000000000	0,00000000000000	0,00000000000000	0,00000000000000	0,00000000000000	0,00000000000000
287,70000	0,00000000000000	0,00000000000000	0,00000000000000	0,00000000000000	0,00000000000000	0,00000000000000	0,00000000000000
287,90000	0,00000000000000	0,00000000000000	0,00000000000000	0,00000000000000	0,00000000000000	0,00000000000000	0,00000000000000
288,10000	0,00000000000000	0,00000000000000	0,00000000000000	0,00000000000000	0,00000000000000	0,00000000000000	0,00000000000000
288,30000	0,00000000000000	0,00000000000000	0,00000000000000	0,00000000000000	0,00000000000000	0,00000000000000	0,00000000000000
288,50000	0,00000000000000	0,00000000000000	0,00000000000000	0,00000000000000	0,00000000000000	0,00000000000000	0,00000000000000
288,70000	0,00000000000000	0,00000000000000	0,00000000000000	0,00000000000000	0,00000000000000	0,00000000000000	0,00000000000000
288,90000	0,00000000000000	0,00000000000000	0,00000000000000	0,00000000000000	0,00000000000000	0,00000000000000	0,00000000000000
289,10000	0,00000000000000	0,00000000000000	0,00000000000000	0,00000000000000	0,00000000000000	0,00000000000000	0,00000000000000
289,30000	0,00000000000000	0,00000000000000	0,00000000000000	0,00000000000000	0,00000000000000	0,00000000000000	0,00000000000000
289,50000	0,00000000000000	0,00000000000000	0,00000000000000	0,00000000000000	0,00000000000000	0,00000000000000	0,00000000000000
289,70000	0,00000000000000	0,00000000000000	0,00000000000000	0,00000000000000	0,00000000000000	0,00000000000000	0,00000000000000
289,90000	0,00000000000000	0,00000000000000	0,00000000000000	0,00000000000000	0,00000000000000	0,00000000000000	0,00000000000000
290,10000	0,00000000000000	0,00000000000000	0,00000000000000	0,00000000000000	0,00000000000000	0,00000000000000	0,00000000000000
290,30000	0,00000000000000	0,00000000000000	0,00000000000000	0,00000000000000	0,00000000000000	0,00000000000000	0,00000000000000
290,50000	0,00000000000000	0,00000000000000	0,00000000000000	0,00000000000000	0,00000000000000	0,00000000000000	0,00000000000000
290,70000	0,00000000000000	0,00000000000000	0,00000000000000	0,00000000000000	0,00000000000000	0,00000000000000	0,00000000000000
290,90000	0,00000000000000	0,00000000000000	0,00000000000000	0,00000000000000	0,00000000000000	0,00000000000000	0,00000000000000
291,10000	0,00000000000000	0,00000000000000	0,00000000000000	0,00000000000000	0,00000000000000	0,00000000000000	0,00943396226415
291,30000	0,00000000000000	0,00000000000000	0,00000000000000	0,00000000000000	0,00000000000000	0,00000000000000	0,00000000000000
291,50000	0,00000000000000	0,00000000000000	0,00000000000000	0,00000000000000	0,00000000000000	0,00000000000000	0,00000000000000
291,70000	0,00000000000000	0,00000000000000	0,00000000000000	0,00000000000000	0,00000000000000	0,00000000000000	0,00000000000000
291,90000	0,00000000000000	0,00000000000000	0,00000000000000	0,00000000000000	0,00000000000000	0,00000000000000	0,00000000000000
292,10000	0,00000000000000	0,00000000000000	0,00000000000000	0,00000000000000	0,00000000000000	0,00000000000000	0,00000000000000
292,30000	0,00000000000000	0,00000000000000	0,00000000000000	0,00000000000000	0,00000000000000	0,00000000000000	0,00000000000000
292,50000	0,00000000000000	0,00000000000000	0,00000000000000	0,00000000000000	0,00000000000000	0,00000000000000	0,00000000000000
292,70000	0,00000000000000	0,00000000000000	0,00000000000000	0,00000000000000	0,00000000000000	0,00000000000000	0,00000000000000
292,90000	0,00000000000000	0,00000000000000	0,00000000000000	0,00000000000000	0,00000000000000	0,00000000000000	0,00000000000000
293,10000	0,00000000000000	0,00000000000000	0,00000000000000	0,00000000000000	0,00000000000000	0,00000000000000	0,00000000000000
293,30000	0,00000000000000	0,00000000000000	0,00000000000000	0,00000000000000	0,00000000000000	0,00000000000000	0,00000000000000
293,50000	0,00000000000000	0,00000000000000	0,00000000000000	0,00000000000000	0,00000000000000	0,00000000000000	0,00000000000000
293,70000	0,00000000000000	0,00000000000000	0,00000000000000	0,00000000000000	0,00000000000000	0,00000000000000	0,00000000000000
293,90000	0,00000000000000	0,00000000000000	0,00000000000000	0,00000000000000	0,00000000000000	0,00000000000000	0,00000000000000
294,10000	0,00000000000000	0,00000000000000	0,00000000000000	0,00000000000000	0,00000000000000	0,00000000000000	0,00943396226415
294,30000	0,00000000000000	0,00000000000000	0,00000000000000	0,00000000000000	0,00000000000000	0,00000000000000	0,00000000000000
294,50000	0,00000000000000	0,00000000000000	0,00000000000000	0,00000000000000	0,00000000000000	0,00000000000000	0,00000000000000
294,70000	0,00000000000000	0,00000000000000	0,00000000000000	0,00000000000000	0,00000000000000	0,00000000000000	0,00000000000000
294,90000	0,00000000000000	0,00000000000000	0,00000000000000	0,00000000000000	0,00000000000000	0,00000000000000	0,00000000000000
295,10000	0,00000000000000	0,00000000000000	0,00000000000000	0,00000000000000	0,00000000000000	0,00000000000000	0,00000000000000
295,30000	0,00000000000000	0,00000000000000	0,00000000000000	0,00000000000000	0,00000000000000	0,00000000000000	0,00000000000000
295,50000	0,00000000000000	0,00000000000000	0,00000000000000	0,00000000000000	0,00000000000000	0,00000000000000	0,00000000000000
295,70000	0,00000000000000	0,00000000000000	0,00000000000000	0,00000000000000	0,00000000000000	0,00000000000000	0,00000000000000
295,90000	0,00000000000000	0,00000000000000	0,00000000000000	0,00000000000000	0,00000000000000	0,00000000000000	0,00000000000000
296,10000	0,00000000000000	0,00000000000000	0,00000000000000	0,00000000000000	0,00000000000000	0,00000000000000	0,00943396226415
296,30000	0,00000000000000	0,00000000000000	0,00000000000000	0,00000000000000	0,00000000000000	0,00000000000000	0,00000000000000
296,50000	0,00000000000000	0,00000000000000	0,00000000000000	0,00000000000000	0,00000000000000	0,00000000000000	0,00000000000000
296,70000	0,00000000000000	0,00000000000000	0,00000000000000	0,00000000000000	0,00000000000000	0,00000000000000	0,00000000000000
296,90000	0,00000000000000	0,00000000000000	0,00000000000000	0,00000000000000	0,00000000000000	0,00000000000000	0,00000000000000
297,10000	0,00000000000000	0,00000000000000	0,00000000000000	0,00000000000000	0,00000000000000	0,00000000000000	0,00000000000000
297,30000	0,00000000000000	0,00000000000000	0,00000000000000	0,00000000000000	0,00000000000000	0,00000000000000	0,00000000000000
297,50000	0,00000000000000	0,00000000000000	0,00000000000000	0,00000000000000	0,00000000000000	0,00000000000000	0,00000000000000
297,70000	0,00000000000000	0,00000000000000	0,00000000000000	0,00000000000000	0,00000000000000	0,00000000000000	0,00000000000000
297,90000	0,00000000000000	0,00000000000000	0,00000000000000	0,00000000000000	0,00000000000000	0,00000000000000	0,00000000000000
298,10000	0,00000000000000	0,00000000000000	0,00000000000000	0,00000000000000	0,00000000000000	0,00000000000000	0,00000000000000
298,30000	0,00000000000000	0,00000000000000	0,00000000000000	0,00000000000000	0,00000000000000	0,00000000000000	0,00000000000000
298,50000	0,00000000000000	0,00000000000000	0,00000000000000	0,00000000000000	0,00000000000000	0,00000000000000	0,00000000000000
298,70000	0,00000000000000	0,00000000000000	0,00000000000000	0,00000000000000	0,00000000000000	0,00000000000000	0,00000000000000
298,90000	0,00000000000000	0,00000000000000	0,00000000000000	0,00000000000000	0,00000000000000	0,00000000000000	0,00000000000000
299,10000	0,00000000000000	0,00000000000000	0,00000000000000	0,00000000000000	0,00000000000000	0,00000000000000	0,00000000000000
299,30000	0,00000000000000	0,00000000000000	0,00000000000000	0,00000000000000	0,00000000000000	0,00000000000000	0,00000000000000
299,50000	0,00000000000000	0,00000000000000	0,00000000000000	0,00000000000000	0,00000000000000	0,00000000000000	0,00000000000000
299,70000	0,00000000000000	0,00000000000000	0,00000000000000	0,00000000000000	0,00000000000000	0,00000000000000	0,00000000000000
299,90000	0,00000000000000	0,00000000000000	0,00000000000000	0,00000000000000	0,00000000000000	0,01098901098901	0,00000000000000
300,10000	0,00000000000000	0,00000000000000	0,00000000000000	0,00000000000000	0,00000000000000	0,00000000000000	0,00943396226415
300,30000	0,00000000000000	0,00000000000000	0,00000000000000	0,00000000000000	0,00000000000000	0,00000000000000	0,00000000000000
300,50000	0,00000000000000	0,00000000000000	0,00000000000000	0,00000000000000	0,00000000000000	0,00000000000000	0,00000000000000
300,70000	0,00000000000000	0,00000000000000	0,00000000000000	0,00000000000000	0,00000000000000	0,00000000000000	0,00000000000000
300,90000	0,00000000000000	0,00000000000000	0,00000000000000	0,00000000000000	0,00000000000000	0,00000000000000	0,00000000000000
301,10000	0,00000000000000	0,00000000000000	0,00000000000000	0,00000000000000	0,00000000000000	0,00000000000000	0,00000000000000
301,30000	0,00000000000000	0,00000000000000	0,00000000000000	0,00000000000000	0,00000000000000	0,00000000000000	0,00000000000000
301,50000	0,00000000000000	0,00000000000000	0,00000000000000	0,00000000000000	0,00000000000000	0,00000000000000	0,00000000000000
301,70000	0,00000000000000	0,00000000000000	0,00000000000000	0,00000000000000	0,00000000000000	0,00000000000000	0,00000000000000
301,90000	0,00000000000000	0,00000000000000	0,00000000000000	0,00000000000000	0,00000000000000	0,00000000000000	0,00000000000000
302,10000	0,00000000000000	0,00000000000000	0,00000000000000	0,00000000000000	0,00000000000000	0,00000000000000	0,00000000000000
302,30000	0,00000000000000	0,00000000000000	0,00000000000000	0,00000000000000	0,00000000000000	0,00000000000000	0,00000000000000
302,50000	0,00000000000000	0,00000000000000	0,00000000000000	0,00000000000000	0,00000000000000	0,00000000000000	0,00000000000000
302,70000	0,00000000000000	0,00000000000000	0,00000000000000	0,00000000000000	0,00000000000000	0,00000000000000	0,00000000000000
302,90000	0,00000000000000	0,00000000000000	0,00000000000000	0,00000000000000	0,00000000000000	0,00000000000000	0,00000000000000
303,10000	0,00000000000000	0,00000000000000	0,00000000000000	0,00000000000000	0,00000000000000	0,00000000000000	0,00000000000000
303,30000	0,00000000000000	0,00000000000000	0,00000000000000	0,00000000000000	0,00000000000000	0,00000000000000	0,00000000000000
303,50000	0,00000000000000	0,00000000000000	0,00000000000000	0,00000000000000	0,00000000000000	0,00000000000000	0,00000000000000
303,70000	0,00000000000000	0,00000000000000	0,00000000000000	0,00000000000000	0,00000000000000	0,00000000000000	0,00000000000000
303,90000	0,00000000000000	0,00000000000000	0,00000000000000	0,00000000000000	0,00000000000000	0,00000000000000	0,00000000000000
304,10000	0,00000000000000	0,00000000000000	0,00000000000000	0,00000000000000	0,00000000000000	0,00000000000000	0,00000000000000
304,30000	0,00000000000000	0,00000000000000	0,00000000000000	0,00000000000000	0,00000000000000	0,00000000000000	0,00000000000000
304,50000	0,00000000000000	0,00000000000000	0,00000000000000	0,00000000000000	0,00000000000000	0,00000000000000	0,00000000000000
304,70000	0,00000000000000	0,00000000000000	0,00000000000000	0,00000000000000	0,00000000000000	0,00000000000000	0,00000000000000
304,90000	0,00000000000000	0,00000000000000	0,00000000000000	0,00000000000000	0,00000000000000	0,00000000000000	0,00000000000000
305,10000	0,00000000000000	0,00000000000000	0,00000000000000	0,00000000000000	0,00000000000000	0,00000000000000	0,00000000000000
305,30000	0,00000000000000	0,00000000000000	0,00000000000000	0,00000000000000	0,00000000000000	0,00000000000000	0,00000000000000
305,50000	0,00000000000000	0,00000000000000	0,00000000000000	0,00000000000000	0,00000000000000	0,00000000000000	0,00000000000000
305,70000	0,00000000000000	0,00000000000000	0,00000000000000	0,00000000000000	0,00000000000000	0,00000000000000	0,00000000000000
305,90000	0,00000000000000	0,00000000000000	0,00000000000000	0,00000000000000	0,00000000000000	0,00000000000000	0,00000000000000
306,10000	0,00000000000000	0,00000000000000	0,00000000000000	0,00000000000000	0,00000000000000	0,00000000000000	0,00000000000000
306,30000	0,00000000000000	0,00000000000000	0,00000000000000	0,00000000000000	0,00000000000000	0,00000000000000	0,00000000000000
306,50000	0,00000000000000	0,00000000000000	0,00000000000000	0,00000000000000	0,00000000000000	0,00000000000000	0,00000000000000
306,70000	0,00000000000000	0,00000000000000	0,00000000000000	0,00000000000000	0,00000000000000	0,00000000000000	0,00000000000000
306,90000	0,00000000000000	0,00000000000000	0,00000000000000	0,00000000000000	0,00000000000000	0,00000000000000	0,00000000000000
307,10000	0,00000000000000	0,00000000000000	0,00000000000000	0,00000000000000	0,00000000000000	0,00000000000000	0,00000000000000
307,30000	0,00000000000000	0,00000000000000	0,00000000000000	0,00000000000000	0,00000000000000	0,01098901098901	0,00000000000000
307,50000	0,00000000000000	0,00000000000000	0,00000000000000	0,00000000000000	0,00000000000000	0,00000000000000	0,00000000000000
307,70000	0,00000000000000	0,00000000000000	0,00000000000000	0,00000000000000	0,00000000000000	0,00000000000000	0,00000000000000
307,90000	0,00000000000000	0,00000000000000	0,00000000000000	0,00000000000000	0,00000000000000	0,00000000000000	0,00000000000000
308,10000	0,00000000000000	0,00000000000000	0,00000000000000	0,00000000000000	0,00000000000000	0,00000000000000	0,00000000000000
308,30000	0,00000000000000	0,00000000000000	0,00000000000000	0,00000000000000	0,00000000000000	0,00000000000000	0,00000000000000
308,50000	0,00000000000000	0,00000000000000	0,00000000000000	0,00000000000000	0,00000000000000	0,00000000000000	0,00000000000000
308,70000	0,00000000000000	0,00000000000000	0,00000000000000	0,00000000000000	0,00000000000000	0,00000000000000	0,00000000000000
308,90000	0,00000000000000	0,00000000000000	0,00000000000000	0,00000000000000	0,00000000000000	0,00000000000000	0,00000000000000
309,10000	0,00000000000000	0,00000000000000	0,00000000000000	0,00000000000000	0,00000000000000	0,00000000000000	0,00000000000000
309,30000	0,00000000000000	0,00000000000000	0,00000000000000	0,00000000000000	0,00000000000000	0,00000000000000	0,00943396226415
309,50000	0,00000000000000	0,00000000000000	0,00000000000000	0,00000000000000	0,00000000000000	0,00000000000000	0,00000000000000
309,70000	0,00000000000000	0,00000000000000	0,00000000000000	0,00000000000000	0,00000000000000	0,00000000000000	0,00000000000000
309,90000	0,00000000000000	0,00000000000000	0,00000000000000	0,00000000000000	0,00000000000000	0,00000000000000	0,00000000000000
310,10000	0,00000000000000	0,00000000000000	0,00000000000000	0,00000000000000	0,00000000000000	0,00000000000000	0,00000000000000
310,30000	0,00000000000000	0,00000000000000	0,00000000000000	0,00000000000000	0,00000000000000	0,00000000000000	0,00000000000000
310,50000	0,00000000000000	0,00000000000000	0,00000000000000	0,00000000000000	0,00000000000000	0,00000000000000	0,00000000000000
310,70000	0,00000000000000	0,00000000000000	0,00000000000000	0,00000000000000	0,00000000000000	0,00000000000000	0,00000000000000
310,90000	0,00000000000000	0,00000000000000	0,00000000000000	0,00000000000000	0,00000000000000	0,00000000000000	0,00000000000000
311,10000	0,00000000000000	0,00000000000000	0,00000000000000	0,00000000000000	0,00000000000000	0,00000000000000	0,00000000000000
311,30000	0,00000000000000	0,00000000000000	0,00000000000000	0,00000000000000	0,00000000000000	0,00000000000000	0,00000000000000
311,50000	0,00000000000000	0,00000000000000	0,00000000000000	0,00000000000000	0,00000000000000	0,00000000000000	0,00000000000000
311,70000	0,00000000000000	0,00000000000000	0,00000000000000	0,00000000000000	0,00000000000000	0,00000000000000	0,00000000000000
311,90000	0,00000000000000	0,00000000000000	0,00000000000000	0,00000000000000	0,00000000000000	0,00000000000000	0,00000000000000
312,10000	0,00000000000000	0,00000000000000	0,00000000000000	0,00000000000000	0,00000000000000	0,00000000000000	0,00000000000000
312,30000	0,00000000000000	0,00000000000000	0,00000000000000	0,00000000000000	0,00000000000000	0,00000000000000	0,00000000000000
312,50000	0,00000000000000	0,00000000000000	0,00000000000000	0,00000000000000	0,00000000000000	0,00000000000000	0,00000000000000
312,70000	0,00000000000000	0,00000000000000	0,00000000000000	0,00000000000000	0,00000000000000	0,00000000000000	0,00000000000000
312,90000	0,00000000000000	0,00000000000000	0,00000000000000	0,00000000000000	0,00000000000000	0,00000000000000	0,00000000000000
313,10000	0,00000000000000	0,00000000000000	0,00000000000000	0,00000000000000	0,00000000000000	0,00000000000000	0,00000000000000
313,30000	0,00000000000000	0,00000000000000	0,00000000000000	0,00000000000000	0,00000000000000	0,00000000000000	0,00000000000000
313,50000	0,00000000000000	0,00000000000000	0,00000000000000	0,00000000000000	0,00000000000000	0,00000000000000	0,00000000000000
313,70000	0,00000000000000	0,00000000000000	0,00000000000000	0,00000000000000	0,00000000000000	0,00000000000000	0,00000000000000
313,90000	0,00000000000000	0,00000000000000	0,00000000000000	0,00000000000000	0,00000000000000	0,00000000000000	0,00000000000000
314,10000	0,00000000000000	0,00000000000000	0,00000000000000	0,00000000000000	0,00000000000000	0,00000000000000	0,00000000000000
314,30000	0,00000000000000	0,00000000000000	0,00000000000000	0,00000000000000	0,00000000000000	0,00000000000000	0,00000000000000
314,50000	0,00000000000000	0,00000000000000	0,00000000000000	0,00000000000000	0,00000000000000	0,00000000000000	0,00000000000000
314,70000	0,00000000000000	0,00000000000000	0,00000000000000	0,00000000000000	0,00000000000000	0,00000000000000	0,00000000000000
314,90000	0,00000000000000	0,00000000000000	0,00000000000000	0,00000000000000	0,00000000000000	0,00000000000000	0,00000000000000
315,10000	0,00000000000000	0,00000000000000	0,00000000000000	0,00000000000000	0,00000000000000	0,00000000000000	0,00000000000000
315,30000	0,00000000000000	0,00000000000000	0,00000000000000	0,00000000000000	0,00000000000000	0,00000000000000	0,00000000000000
315,50000	0,00000000000000	0,00000000000000	0,00000000000000	0,00000000000000	0,00000000000000	0,00000000000000	0,00000000000000
315,70000	0,00000000000000	0,00000000000000	0,00000000000000	0,00000000000000	0,00000000000000	0,00000000000000	0,00000000000000
315,90000	0,00000000000000	0,00000000000000	0,00000000000000	0,00000000000000	0,00000000000000	0,00000000000000	0,00000000000000
316,10000	0,00000000000000	0,00000000000000	0,00000000000000	0,00000000000000	0,00000000000000	0,00000000000000	0,00000000000000
316,30000	0,00000000000000	0,00000000000000	0,00000000000000	0,00000000000000	0,00000000000000	0,00000000000000	0,00000000000000
316,50000	0,00000000000000	0,00000000000000	0,00000000000000	0,00000000000000	0,00000000000000	0,00000000000000	0,00000000000000
316,70000	0,00000000000000	0,00000000000000	0,00000000000000	0,00000000000000	0,00000000000000	0,00000000000000	0,00000000000000
316,90000	0,00000000000000	0,00000000000000	0,00000000000000	0,00000000000000	0,00000000000000	0,00000000000000	0,00000000000000
317,10000	0,00000000000000	0,00000000000000	0,00000000000000	0,00000000000000	0,00000000000000	0,00000000000000	0,00000000000000
317,30000	0,00000000000000	0,00000000000000	0,00000000000000	0,00000000000000	0,00000000000000	0,00000000000000	0,00000000000000
317,50000	0,00000000000000	0,00000000000000	0,00000000000000	0,00000000000000	0,00000000000000	0,00000000000000	0,00000000000000
317,70000	0,00000000000000	0,00000000000000	0,00000000000000	0,00000000000000	0,00000000000000	0,00000000000000	0,00000000000000
317,90000	0,00000000000000	0,00000000000000	0,00000000000000	0,00000000000000	0,00000000000000	0,00000000000000	0,00000000000000
318,10000	0,00000000000000	0,00000000000000	0,00000000000000	0,00000000000000	0,00000000000000	0,00000000000000	0,00000000000000
318,30000	0,00000000000000	0,00000000000000	0,00000000000000	0,00000000000000	0,00000000000000	0,00000000000000	0,00000000000000
318,50000	0,00000000000000	0,00000000000000	0,00000000000000	0,00000000000000	0,00000000000000	0,00000000000000	0,00000000000000
318,70000	0,00000000000000	0,00000000000000	0,00000000000000	0,00000000000000	0,00000000000000	0,00000000000000	0,00000000000000
318,90000	0,00000000000000	0,00000000000000	0,00000000000000	0,00000000000000	0,00000000000000	0,00000000000000	0,00000000000000
319,10000	0,00000000000000	0,00000000000000	0,00000000000000	0,00000000000000	0,00000000000000	0,00000000000000	0,00000000000000
319,30000	0,00000000000000	0,00000000000000	0,00000000000000	0,00000000000000	0,00000000000000	0,01098901098901	0,00000000000000
319,50000	0,00000000000000	0,00000000000000	0,00000000000000	0,00000000000000	0,00000000000000	0,00000000000000	0,00000000000000
319,70000	0,00000000000000	0,00000000000000	0,00000000000000	0,00000000000000	0,00000000000000	0,00000000000000	0,00000000000000
319,90000	0,00000000000000	0,00000000000000	0,00000000000000	0,00000000000000	0,00000000000000	0,00000000000000	0,00000000000000
320,10000	0,00000000000000	0,00000000000000	0,00000000000000	0,00000000000000	0,00000000000000	0,00000000000000	0,00000000000000
320,30000	0,00000000000000	0,00000000000000	0,00000000000000	0,00000000000000	0,00000000000000	0,00000000000000	0,00000000000000
320,50000	0,00000000000000	0,00000000000000	0,00000000000000	0,00000000000000	0,00000000000000	0,01098901098901	0,00000000000000
320,70000	0,00000000000000	0,00000000000000	0,00000000000000	0,00000000000000	0,00000000000000	0,00000000000000	0,00000000000000
320,90000	0,00000000000000	0,00000000000000	0,00000000000000	0,00000000000000	0,00000000000000	0,00000000000000	0,00000000000000
321,10000	0,00000000000000	0,00000000000000	0,00000000000000	0,00000000000000	0,00000000000000	0,00000000000000	0,00000000000000
321,30000	0,00000000000000	0,00000000000000	0,00000000000000	0,00000000000000	0,00000000000000	0,00000000000000	0,00000000000000
321,50000	0,00000000000000	0,00000000000000	0,00000000000000	0,00000000000000	0,00000000000000	0,00000000000000	0,00000000000000
321,70000	0,00000000000000	0,00000000000000	0,00000000000000	0,00000000000000	0,00000000000000	0,00000000000000	0,00000000000000
321,90000	0,00000000000000	0,00000000000000	0,00000000000000	0,00000000000000	0,00000000000000	0,00000000000000	0,00000000000000
322,10000	0,00000000000000	0,00000000000000	0,00000000000000	0,00000000000000	0,00000000000000	0,00000000000000	0,00000000000000
322,30000	0,00000000000000	0,00000000000000	0,00000000000000	0,00000000000000	0,00000000000000	0,00000000000000	0,00000000000000
322,50000	0,00000000000000	0,00000000000000	0,00000000000000	0,00000000000000	0,00000000000000	0,00000000000000	0,00000000000000
322,70000	0,00000000000000	0,00000000000000	0,00000000000000	0,00000000000000	0,00000000000000	0,00000000000000	0,00000000000000
322,90000	0,00000000000000	0,00000000000000	0,00000000000000	0,00000000000000	0,00000000000000	0,00000000000000	0,00000000000000
323,10000	0,00000000000000	0,00000000000000	0,00000000000000	0,00000000000000	0,00000000000000	0,00000000000000	0,00000000000000
323,30000	0,00000000000000	0,00000000000000	0,00000000000000	0,00000000000000	0,00000000000000	0,00000000000000	0,00000000000000
323,50000	0,00000000000000	0,00000000000000	0,00000000000000	0,00000000000000	0,00000000000000	0,00000000000000	0,00000000000000
323,70000	0,00000000000000	0,00000000000000	0,00000000000000	0,00000000000000	0,00000000000000	0,00000000000000	0,00000000000000
323,90000	0,00000000000000	0,00000000000000	0,00000000000000	0,00000000000000	0,00000000000000	0,00000000000000	0,00000000000000
324,10000	0,00000000000000	0,00000000000000	0,00000000000000	0,00000000000000	0,00000000000000	0,00000000000000	0,00000000000000
324,30000	0,00000000000000	0,00000000000000	0,00000000000000	0,00000000000000	0,00000000000000	0,00000000000000	0,00000000000000
324,50000	0,00000000000000	0,00000000000000	0,00000000000000	0,00000000000000	0,00000000000000	0,00000000000000	0,00000000000000
324,70000	0,00000000000000	0,00000000000000	0,00000000000000	0,00000000000000	0,00000000000000	0,00000000000000	0,00000000000000
324,90000	0,00000000000000	0,00000000000000	0,00000000000000	0,00000000000000	0,00000000000000	0,00000000000000	0,00000000000000
325,10000	0,00000000000000	0,00000000000000	0,00000000000000	0,00000000000000	0,00000000000000	0,00000000000000	0,00000000000000
325,30000	0,00000000000000	0,00000000000000	0,00000000000000	0,00000000000000	0,00000000000000	0,00000000000000	0,00000000000000
325,50000	0,00000000000000	0,00000000000000	0,00000000000000	0,00000000000000	0,00000000000000	0,00000000000000	0,00000000000000
325,70000	0,00000000000000	0,00000000000000	0,00000000000000	0,00000000000000	0,00000000000000	0,00000000000000	0,00000000000000
325,90000	0,00000000000000	0,00000000000000	0,00000000000000	0,00000000000000	0,00000000000000	0,00000000000000	0,00000000000000
326,10000	0,00000000000000	0,00000000000000	0,00000000000000	0,00000000000000	0,00000000000000	0,00000000000000	0,00000000000000
326,30000	0,00000000000000	0,00000000000000	0,00000000000000	0,00000000000000	0,00000000000000	0,00000000000000	0,00000000000000
326,50000	0,00000000000000	0,00000000000000	0,00000000000000	0,00000000000000	0,00000000000000	0,00000000000000	0,00000000000000
326,70000	0,00000000000000	0,00000000000000	0,00000000000000	0,00000000000000	0,00000000000000	0,00000000000000	0,00000000000000
326,90000	0,00000000000000	0,00000000000000	0,00000000000000	0,00000000000000	0,00000000000000	0,00000000000000	0,00000000000000
327,10000	0,00000000000000	0,00000000000000	0,00000000000000	0,00000000000000	0,00000000000000	0,00000000000000	0,00000000000000
327,30000	0,00000000000000	0,00000000000000	0,00000000000000	0,00000000000000	0,00000000000000	0,00000000000000	0,00000000000000
327,50000	0,00000000000000	0,00000000000000	0,00000000000000	0,00000000000000	0,00000000000000	0,00000000000000	0,00000000000000
327,70000	0,00000000000000	0,00000000000000	0,00000000000000	0,00000000000000	0,00000000000000	0,00000000000000	0,00000000000000
327,90000	0,00000000000000	0,00000000000000	0,00000000000000	0,00000000000000	0,00000000000000	0,00000000000000	0,00000000000000
328,10000	0,00000000000000	0,00000000000000	0,00000000000000	0,00000000000000	0,00000000000000	0,00000000000000	0,00000000000000
328,30000	0,00000000000000	0,00000000000000	0,00000000000000	0,00000000000000	0,00000000000000	0,00000000000000	0,00000000000000
328,50000	0,00000000000000	0,00000000000000	0,00000000000000	0,00000000000000	0,00000000000000	0,00000000000000	0,00000000000000
328,70000	0,00000000000000	0,00000000000000	0,00000000000000	0,00000000000000	0,01136363636364	0,00000000000000	0,00000000000000
328,90000	0,00000000000000	0,00000000000000	0,00000000000000	0,00000000000000	0,00000000000000	0,00000000000000	0,00000000000000
329,10000	0,00000000000000	0,00000000000000	0,00000000000000	0,00000000000000	0,00000000000000	0,00000000000000	0,00000000000000
329,30000	0,00000000000000	0,00000000000000	0,00000000000000	0,00000000000000	0,00000000000000	0,00000000000000	0,00000000000000
329,50000	0,00000000000000	0,00000000000000	0,00000000000000	0,00000000000000	0,00000000000000	0,00000000000000	0,00000000000000
329,70000	0,00000000000000	0,00000000000000	0,00000000000000	0,00000000000000	0,00000000000000	0,00000000000000	0,00000000000000
329,90000	0,00000000000000	0,00000000000000	0,00000000000000	0,00000000000000	0,00000000000000	0,00000000000000	0,00000000000000
330,10000	0,00000000000000	0,00000000000000	0,00000000000000	0,00000000000000	0,00000000000000	0,00000000000000	0,00000000000000
330,30000	0,00000000000000	0,00000000000000	0,00000000000000	0,00000000000000	0,00000000000000	0,00000000000000	0,00000000000000
330,50000	0,00000000000000	0,00000000000000	0,00000000000000	0,00000000000000	0,00000000000000	0,00000000000000	0,00000000000000
330,70000	0,00000000000000	0,00000000000000	0,00000000000000	0,00000000000000	0,00000000000000	0,00000000000000	0,00000000000000
330,90000	0,00000000000000	0,00000000000000	0,00000000000000	0,00000000000000	0,00000000000000	0,00000000000000	0,00000000000000
331,10000	0,00000000000000	0,00000000000000	0,00000000000000	0,00000000000000	0,00000000000000	0,00000000000000	0,00000000000000
331,30000	0,00000000000000	0,00000000000000	0,00000000000000	0,00000000000000	0,00000000000000	0,00000000000000	0,00000000000000
331,50000	0,00000000000000	0,00000000000000	0,00000000000000	0,00000000000000	0,00000000000000	0,00000000000000	0,00000000000000
331,70000	0,00000000000000	0,00000000000000	0,00000000000000	0,00000000000000	0,00000000000000	0,00000000000000	0,00000000000000
331,90000	0,00000000000000	0,00000000000000	0,00000000000000	0,00000000000000	0,00000000000000	0,00000000000000	0,00000000000000
332,10000	0,00000000000000	0,00000000000000	0,00000000000000	0,00000000000000	0,00000000000000	0,00000000000000	0,00000000000000
332,30000	0,00000000000000	0,00000000000000	0,00000000000000	0,00000000000000	0,00000000000000	0,00000000000000	0,00000000000000
332,50000	0,00000000000000	0,00000000000000	0,00000000000000	0,00000000000000	0,00000000000000	0,00000000000000	0,00000000000000
332,70000	0,00000000000000	0,00000000000000	0,00000000000000	0,00000000000000	0,00000000000000	0,00000000000000	0,00000000000000
332,90000	0,00000000000000	0,00000000000000	0,00000000000000	0,00000000000000	0,00000000000000	0,00000000000000	0,00000000000000
333,10000	0,00000000000000	0,00000000000000	0,00000000000000	0,00000000000000	0,00000000000000	0,00000000000000	0,00000000000000
333,30000	0,00000000000000	0,00000000000000	0,00000000000000	0,00000000000000	0,00000000000000	0,00000000000000	0,00000000000000
333,50000	0,00000000000000	0,00000000000000	0,00000000000000	0,00000000000000	0,00000000000000	0,00000000000000	0,00000000000000
333,70000	0,00000000000000	0,00000000000000	0,00000000000000	0,00000000000000	0,00000000000000	0,00000000000000	0,00000000000000
333,90000	0,00000000000000	0,00000000000000	0,00000000000000	0,00000000000000	0,00000000000000	0,00000000000000	0,00000000000000
334,10000	0,00000000000000	0,00000000000000	0,00000000000000	0,00000000000000	0,00000000000000	0,00000000000000	0,00000000000000
334,30000	0,00000000000000	0,00000000000000	0,00000000000000	0,00000000000000	0,00000000000000	0,00000000000000	0,00000000000000
334,50000	0,00000000000000	0,00000000000000	0,00000000000000	0,00000000000000	0,00000000000000	0,00000000000000	0,00000000000000
334,70000	0,00000000000000	0,00000000000000	0,00000000000000	0,00000000000000	0,00000000000000	0,00000000000000	0,00000000000000
334,90000	0,00000000000000	0,00000000000000	0,00000000000000	0,00000000000000	0,00000000000000	0,00000000000000	0,00000000000000
335,10000	0,00000000000000	0,00000000000000	0,00000000000000	0,00000000000000	0,00000000000000	0,00000000000000	0,00000000000000
335,30000	0,00000000000000	0,00000000000000	0,00000000000000	0,00000000000000	0,00000000000000	0,00000000000000	0,00000000000000
335,50000	0,00000000000000	0,00000000000000	0,00000000000000	0,00000000000000	0,00000000000000	0,00000000000000	0,00000000000000
335,70000	0,00000000000000	0,00000000000000	0,00000000000000	0,00000000000000	0,00000000000000	0,00000000000000	0,00000000000000
335,90000	0,00000000000000	0,00000000000000	0,00000000000000	0,00000000000000	0,00000000000000	0,00000000000000	0,00000000000000
336,10000	0,00000000000000	0,00000000000000	0,00000000000000	0,00000000000000	0,00000000000000	0,00000000000000	0,00000000000000
336,30000	0,00000000000000	0,00000000000000	0,00000000000000	0,00000000000000	0,00000000000000	0,00000000000000	0,00000000000000
336,50000	0,00000000000000	0,00000000000000	0,00000000000000	0,00000000000000	0,00000000000000	0,00000000000000	0,00000000000000
336,70000	0,00000000000000	0,00000000000000	0,00000000000000	0,00000000000000	0,00000000000000	0,00000000000000	0,00000000000000
336,90000	0,00000000000000	0,00000000000000	0,00000000000000	0,00000000000000	0,00000000000000	0,00000000000000	0,00000000000000
337,10000	0,00000000000000	0,00000000000000	0,00000000000000	0,00000000000000	0,00000000000000	0,00000000000000	0,00000000000000
337,30000	0,00000000000000	0,00000000000000	0,00000000000000	0,00000000000000	0,00000000000000	0,00000000000000	0,00000000000000
337,50000	0,00000000000000	0,00000000000000	0,00000000000000	0,00000000000000	0,00000000000000	0,00000000000000	0,00000000000000
337,70000	0,00000000000000	0,00000000000000	0,00000000000000	0,00000000000000	0,00000000000000	0,00000000000000	0,00000000000000
337,90000	0,00000000000000	0,00000000000000	0,00000000000000	0,00000000000000	0,00000000000000	0,00000000000000	0,00000000000000
338,10000	0,00000000000000	0,00000000000000	0,00000000000000	0,00000000000000	0,00000000000000	0,00000000000000	0,00000000000000
338,30000	0,00000000000000	0,00000000000000	0,00000000000000	0,00000000000000	0,00000000000000	0,00000000000000	0,00943396226415
338,50000	0,00000000000000	0,00000000000000	0,00000000000000	0,00000000000000	0,00000000000000	0,00000000000000	0,00000000000000
338,70000	0,00000000000000	0,00000000000000	0,00000000000000	0,00000000000000	0,00000000000000	0,00000000000000	0,00000000000000
338,90000	0,00000000000000	0,00000000000000	0,00000000000000	0,00000000000000	0,00000000000000	0,00000000000000	0,00000000000000
339,10000	0,00000000000000	0,00000000000000	0,00000000000000	0,00000000000000	0,00000000000000	0,00000000000000	0,00000000000000
339,30000	0,00000000000000	0,00000000000000	0,00000000000000	0,00000000000000	0,00000000000000	0,00000000000000	0,00000000000000
339,50000	0,00000000000000	0,00000000000000	0,00000000000000	0,00000000000000	0,00000000000000	0,00000000000000	0,00000000000000
339,70000	0,00000000000000	0,00000000000000	0,00000000000000	0,00000000000000	0,00000000000000	0,00000000000000	0,00000000000000
339,90000	0,00000000000000	0,00000000000000	0,00000000000000	0,00000000000000	0,00000000000000	0,00000000000000	0,00000000000000
340,10000	0,00000000000000	0,00000000000000	0,00000000000000	0,00000000000000	0,00000000000000	0,00000000000000	0,00000000000000
340,30000	0,00000000000000	0,00000000000000	0,00000000000000	0,00000000000000	0,00000000000000	0,00000000000000	0,00000000000000
340,50000	0,00000000000000	0,00000000000000	0,00000000000000	0,00000000000000	0,00000000000000	0,00000000000000	0,00000000000000
340,70000	0,00000000000000	0,00000000000000	0,00000000000000	0,00000000000000	0,00000000000000	0,00000000000000	0,00000000000000
340,90000	0,00000000000000	0,00000000000000	0,00000000000000	0,00000000000000	0,00000000000000	0,00000000000000	0,00000000000000
341,10000	0,00000000000000	0,00000000000000	0,00000000000000	0,00000000000000	0,00000000000000	0,00000000000000	0,00943396226415
341,30000	0,00000000000000	0,00000000000000	0,00000000000000	0,00000000000000	0,00000000000000	0,00000000000000	0,00000000000000
341,50000	0,00000000000000	0,00000000000000	0,00000000000000	0,00000000000000	0,00000000000000	0,00000000000000	0,00000000000000
341,70000	0,00000000000000	0,00000000000000	0,00000000000000	0,00000000000000	0,00000000000000	0,00000000000000	0,00000000000000
341,90000	0,00000000000000	0,00000000000000	0,00000000000000	0,00000000000000	0,00000000000000	0,00000000000000	0,00000000000000
342,10000	0,00000000000000	0,00000000000000	0,00000000000000	0,00000000000000	0,00000000000000	0,00000000000000	0,00000000000000
342,30000	0,00000000000000	0,00000000000000	0,00000000000000	0,00000000000000	0,00000000000000	0,00000000000000	0,00000000000000
342,50000	0,00000000000000	0,00000000000000	0,00000000000000	0,00000000000000	0,00000000000000	0,00000000000000	0,00000000000000
342,70000	0,00000000000000	0,00000000000000	0,00000000000000	0,00000000000000	0,00000000000000	0,00000000000000	0,00943396226415
342,90000	0,00000000000000	0,00000000000000	0,00000000000000	0,00000000000000	0,00000000000000	0,00000000000000	0,00000000000000
343,10000	0,00000000000000	0,00000000000000	0,00000000000000	0,00000000000000	0,00000000000000	0,00000000000000	0,00943396226415
343,30000	0,00000000000000	0,00000000000000	0,00000000000000	0,00000000000000	0,00000000000000	0,00000000000000	0,00000000000000
343,50000	0,00000000000000	0,00000000000000	0,00000000000000	0,00000000000000	0,00000000000000	0,00000000000000	0,00000000000000
343,70000	0,00000000000000	0,00000000000000	0,00000000000000	0,00000000000000	0,00000000000000	0,00000000000000	0,00000000000000
343,90000	0,00000000000000	0,00000000000000	0,00000000000000	0,00000000000000	0,00000000000000	0,00000000000000	0,00000000000000
344,10000	0,00000000000000	0,00000000000000	0,00000000000000	0,00000000000000	0,00000000000000	0,00000000000000	0,00000000000000
344,30000	0,00000000000000	0,00000000000000	0,00000000000000	0,00000000000000	0,00000000000000	0,00000000000000	0,00000000000000
344,50000	0,00000000000000	0,00000000000000	0,00000000000000	0,00000000000000	0,00000000000000	0,00000000000000	0,00000000000000
344,70000	0,00000000000000	0,00000000000000	0,00000000000000	0,00000000000000	0,00000000000000	0,00000000000000	0,00000000000000
344,90000	0,00000000000000	0,00000000000000	0,00000000000000	0,00000000000000	0,00000000000000	0,00000000000000	0,00000000000000
345,10000	0,00000000000000	0,00000000000000	0,00000000000000	0,00000000000000	0,00000000000000	0,00000000000000	0,00000000000000
345,30000	0,00000000000000	0,00000000000000	0,00000000000000	0,00000000000000	0,00000000000000	0,00000000000000	0,00000000000000
345,50000	0,00000000000000	0,00000000000000	0,00000000000000	0,00000000000000	0,00000000000000	0,01098901098901	0,00000000000000
345,70000	0,00000000000000	0,00000000000000	0,00000000000000	0,00000000000000	0,00000000000000	0,00000000000000	0,00000000000000
345,90000	0,00000000000000	0,00000000000000	0,00000000000000	0,00000000000000	0,00000000000000	0,00000000000000	0,00000000000000
346,10000	0,00000000000000	0,00000000000000	0,00000000000000	0,00000000000000	0,00000000000000	0,00000000000000	0,00000000000000
346,30000	0,00000000000000	0,00000000000000	0,00000000000000	0,00000000000000	0,00000000000000	0,00000000000000	0,00000000000000
346,50000	0,00000000000000	0,00000000000000	0,00000000000000	0,00000000000000	0,00000000000000	0,00000000000000	0,00000000000000
346,70000	0,00000000000000	0,00000000000000	0,00000000000000	0,00000000000000	0,00000000000000	0,00000000000000	0,00000000000000
346,90000	0,00000000000000	0,00000000000000	0,00000000000000	0,00000000000000	0,00000000000000	0,00000000000000	0,00000000000000
347,10000	0,00000000000000	0,00000000000000	0,00000000000000	0,00000000000000	0,00000000000000	0,00000000000000	0,00000000000000
347,30000	0,00000000000000	0,00000000000000	0,00000000000000	0,00000000000000	0,00000000000000	0,00000000000000	0,00000000000000
347,50000	0,00000000000000	0,00000000000000	0,00000000000000	0,00000000000000	0,00000000000000	0,00000000000000	0,00000000000000
347,70000	0,00000000000000	0,00000000000000	0,00000000000000	0,00000000000000	0,00000000000000	0,00000000000000	0,00000000000000
347,90000	0,00000000000000	0,00000000000000	0,00000000000000	0,00000000000000	0,00000000000000	0,00000000000000	0,00000000000000
348,10000	0,00000000000000	0,00000000000000	0,00000000000000	0,00000000000000	0,00000000000000	0,00000000000000	0,00000000000000
348,30000	0,00000000000000	0,00000000000000	0,00000000000000	0,00000000000000	0,00000000000000	0,00000000000000	0,00000000000000
348,50000	0,00000000000000	0,00000000000000	0,00000000000000	0,00000000000000	0,00000000000000	0,00000000000000	0,00000000000000
348,70000	0,00000000000000	0,00000000000000	0,00000000000000	0,00000000000000	0,00000000000000	0,00000000000000	0,00000000000000
348,90000	0,00000000000000	0,00000000000000	0,00000000000000	0,00000000000000	0,00000000000000	0,00000000000000	0,00000000000000
349,10000	0,00000000000000	0,00000000000000	0,00000000000000	0,00000000000000	0,00000000000000	0,00000000000000	0,00000000000000
349,30000	0,00000000000000	0,00000000000000	0,00000000000000	0,00000000000000	0,00000000000000	0,00000000000000	0,00000000000000
349,50000	0,00000000000000	0,00000000000000	0,00000000000000	0,00000000000000	0,00000000000000	0,00000000000000	0,00000000000000
349,70000	0,00000000000000	0,00000000000000	0,00000000000000	0,00000000000000	0,00000000000000	0,00000000000000	0,00000000000000
349,90000	0,00000000000000	0,00000000000000	0,00000000000000	0,00000000000000	0,00000000000000	0,00000000000000	0,00000000000000
350,10000	0,00000000000000	0,00000000000000	0,00000000000000	0,00000000000000	0,00000000000000	0,00000000000000	0,00000000000000
350,30000	0,00000000000000	0,00000000000000	0,00000000000000	0,00000000000000	0,00000000000000	0,00000000000000	0,00000000000000
350,50000	0,00000000000000	0,00000000000000	0,00000000000000	0,00000000000000	0,00000000000000	0,00000000000000	0,00000000000000
350,70000	0,00000000000000	0,00000000000000	0,00000000000000	0,00000000000000	0,00000000000000	0,00000000000000	0,00000000000000
350,90000	0,00000000000000	0,00000000000000	0,00000000000000	0,00000000000000	0,00000000000000	0,00000000000000	0,00000000000000
351,10000	0,00000000000000	0,00000000000000	0,00000000000000	0,00000000000000	0,00000000000000	0,00000000000000	0,00000000000000
351,30000	0,00000000000000	0,00000000000000	0,00000000000000	0,00000000000000	0,00000000000000	0,00000000000000	0,00000000000000
351,50000	0,00000000000000	0,00000000000000	0,00000000000000	0,00000000000000	0,00000000000000	0,00000000000000	0,00000000000000
351,70000	0,00000000000000	0,00000000000000	0,00000000000000	0,00000000000000	0,00000000000000	0,00000000000000	0,00000000000000
351,90000	0,00000000000000	0,00000000000000	0,00000000000000	0,00000000000000	0,00000000000000	0,00000000000000	0,00000000000000
352,10000	0,00000000000000	0,00000000000000	0,00000000000000	0,00000000000000	0,00000000000000	0,00000000000000	0,00000000000000
352,30000	0,00000000000000	0,00000000000000	0,00000000000000	0,00000000000000	0,00000000000000	0,00000000000000	0,00000000000000
352,50000	0,00000000000000	0,00000000000000	0,00000000000000	0,00000000000000	0,00000000000000	0,00000000000000	0,00000000000000
352,70000	0,00000000000000	0,00000000000000	0,00000000000000	0,00000000000000	0,00000000000000	0,00000000000000	0,00000000000000
352,90000	0,00000000000000	0,00000000000000	0,00000000000000	0,00000000000000	0,00000000000000	0,00000000000000	0,00000000000000
353,10000	0,00000000000000	0,00000000000000	0,00000000000000	0,00000000000000	0,00000000000000	0,00000000000000	0,00000000000000
353,30000	0,00000000000000	0,00000000000000	0,00000000000000	0,00000000000000	0,00000000000000	0,00000000000000	0,00000000000000
353,50000	0,00000000000000	0,00000000000000	0,00000000000000	0,00000000000000	0,00000000000000	0,00000000000000	0,00000000000000
353,70000	0,00000000000000	0,00000000000000	0,00000000000000	0,00000000000000	0,00000000000000	0,00000000000000	0,00000000000000
353,90000	0,00000000000000	0,00000000000000	0,00000000000000	0,00000000000000	0,00000000000000	0,00000000000000	0,00000000000000
354,10000	0,00000000000000	0,00000000000000	0,00000000000000	0,00000000000000	0,00000000000000	0,00000000000000	0,00000000000000
354,30000	0,00000000000000	0,00000000000000	0,00000000000000	0,00000000000000	0,00000000000000	0,00000000000000	0,00000000000000
354,50000	0,00000000000000	0,00000000000000	0,00000000000000	0,00000000000000	0,00000000000000	0,00000000000000	0,00000000000000
354,70000	0,00000000000000	0,00000000000000	0,00000000000000	0,00000000000000	0,00000000000000	0,00000000000000	0,00000000000000
354,90000	0,00000000000000	0,00000000000000	0,00000000000000	0,00000000000000	0,00000000000000	0,00000000000000	0,00000000000000
355,10000	0,00000000000000	0,00000000000000	0,00000000000000	0,00000000000000	0,00000000000000	0,00000000000000	0,00943396226415
355,30000	0,00000000000000	0,00000000000000	0,00000000000000	0,00000000000000	0,00000000000000	0,00000000000000	0,00000000000000
355,50000	0,00000000000000	0,00000000000000	0,00000000000000	0,00000000000000	0,00000000000000	0,00000000000000	0,00000000000000
355,70000	0,00000000000000	0,00000000000000	0,00000000000000	0,00000000000000	0,00000000000000	0,00000000000000	0,00000000000000
355,90000	0,00000000000000	0,00000000000000	0,00000000000000	0,00000000000000	0,00000000000000	0,00000000000000	0,00000000000000
356,10000	0,00000000000000	0,00000000000000	0,00000000000000	0,00000000000000	0,00000000000000	0,00000000000000	0,00000000000000
356,30000	0,00000000000000	0,00000000000000	0,00000000000000	0,00000000000000	0,00000000000000	0,00000000000000	0,00000000000000
356,50000	0,00000000000000	0,00000000000000	0,00000000000000	0,00000000000000	0,00000000000000	0,00000000000000	0,00000000000000
356,70000	0,00000000000000	0,00000000000000	0,00000000000000	0,00000000000000	0,00000000000000	0,00000000000000	0,00000000000000
356,90000	0,00000000000000	0,00000000000000	0,00000000000000	0,00000000000000	0,00000000000000	0,00000000000000	0,00000000000000
357,10000	0,00000000000000	0,00000000000000	0,00000000000000	0,00000000000000	0,00000000000000	0,00000000000000	0,00000000000000
357,30000	0,00000000000000	0,00000000000000	0,00000000000000	0,00000000000000	0,00000000000000	0,00000000000000	0,00000000000000
357,50000	0,00000000000000	0,00000000000000	0,00000000000000	0,00000000000000	0,00000000000000	0,00000000000000	0,00000000000000
357,70000	0,00000000000000	0,00000000000000	0,00000000000000	0,00000000000000	0,00000000000000	0,00000000000000	0,00000000000000
357,90000	0,00000000000000	0,00000000000000	0,00000000000000	0,00000000000000	0,00000000000000	0,00000000000000	0,00000000000000
358,10000	0,00000000000000	0,00000000000000	0,00000000000000	0,00000000000000	0,00000000000000	0,00000000000000	0,00000000000000
358,30000	0,00000000000000	0,00000000000000	0,00000000000000	0,00000000000000	0,00000000000000	0,00000000000000	0,00000000000000
358,50000	0,00000000000000	0,00000000000000	0,00000000000000	0,00000000000000	0,00000000000000	0,00000000000000	0,00000000000000
358,70000	0,00000000000000	0,00000000000000	0,00000000000000	0,00000000000000	0,00000000000000	0,00000000000000	0,00000000000000
358,90000	0,00000000000000	0,00000000000000	0,00000000000000	0,00000000000000	0,00000000000000	0,00000000000000	0,00000000000000
359,10000	0,00000000000000	0,00000000000000	0,00000000000000	0,00000000000000	0,00000000000000	0,00000000000000	0,00000000000000
359,30000	0,00000000000000	0,00000000000000	0,00000000000000	0,00000000000000	0,00000000000000	0,00000000000000	0,00000000000000
359,50000	0,00000000000000	0,00000000000000	0,00000000000000	0,00000000000000	0,00000000000000	0,00000000000000	0,00000000000000
359,70000	0,00000000000000	0,00000000000000	0,00000000000000	0,00000000000000	0,00000000000000	0,01098901098901	0,00000000000000
359,90000	0,00000000000000	0,00000000000000	0,00000000000000	0,00000000000000	0,00000000000000	0,00000000000000	0,00000000000000
360,10000	0,00000000000000	0,00000000000000	0,00000000000000	0,00000000000000	0,00000000000000	0,00000000000000	0,00000000000000
360,30000	0,00000000000000	0,00000000000000	0,00000000000000	0,00000000000000	0,00000000000000	0,00000000000000	0,00000000000000
360,50000	0,00000000000000	0,00000000000000	0,00000000000000	0,00000000000000	0,00000000000000	0,00000000000000	0,00000000000000
360,70000	0,00000000000000	0,00000000000000	0,00000000000000	0,00000000000000	0,00000000000000	0,00000000000000	0,00000000000000
360,90000	0,00000000000000	0,00000000000000	0,00000000000000	0,00000000000000	0,00000000000000	0,00000000000000	0,00000000000000
361,10000	0,00000000000000	0,00000000000000	0,00000000000000	0,00000000000000	0,00000000000000	0,00000000000000	0,00000000000000
361,30000	0,00000000000000	0,00000000000000	0,00000000000000	0,00000000000000	0,00000000000000	0,00000000000000	0,00000000000000
361,50000	0,00000000000000	0,00000000000000	0,00000000000000	0,00000000000000	0,00000000000000	0,00000000000000	0,00000000000000
361,70000	0,00000000000000	0,00000000000000	0,00000000000000	0,00000000000000	0,00000000000000	0,00000000000000	0,00000000000000
361,90000	0,00000000000000	0,00000000000000	0,00000000000000	0,00000000000000	0,00000000000000	0,00000000000000	0,00000000000000
362,10000	0,00000000000000	0,00000000000000	0,00000000000000	0,00000000000000	0,01136363636364	0,00000000000000	0,00000000000000
362,30000	0,00000000000000	0,00000000000000	0,00000000000000	0,00000000000000	0,00000000000000	0,00000000000000	0,00000000000000
362,50000	0,00000000000000	0,00000000000000	0,00000000000000	0,00000000000000	0,00000000000000	0,01098901098901	0,00000000000000
362,70000	0,00000000000000	0,00000000000000	0,00000000000000	0,00000000000000	0,00000000000000	0,00000000000000	0,00000000000000
362,90000	0,00000000000000	0,00000000000000	0,00000000000000	0,00000000000000	0,00000000000000	0,00000000000000	0,00000000000000
363,10000	0,00000000000000	0,00000000000000	0,00000000000000	0,00000000000000	0,00000000000000	0,00000000000000	0,00943396226415
363,30000	0,00000000000000	0,00000000000000	0,00000000000000	0,00000000000000	0,00000000000000	0,00000000000000	0,00000000000000
363,50000	0,00000000000000	0,00000000000000	0,00000000000000	0,00000000000000	0,00000000000000	0,01098901098901	0,00000000000000
363,70000	0,00000000000000	0,00000000000000	0,00000000000000	0,00000000000000	0,00000000000000	0,00000000000000	0,00000000000000
363,90000	0,00000000000000	0,00000000000000	0,00000000000000	0,00000000000000	0,00000000000000	0,00000000000000	0,00000000000000
364,10000	0,00000000000000	0,00000000000000	0,00000000000000	0,00000000000000	0,01136363636364	0,00000000000000	0,00943396226415
364,30000	0,00000000000000	0,00000000000000	0,00000000000000	0,00000000000000	0,00000000000000	0,00000000000000	0,00000000000000
364,50000	0,00000000000000	0,00000000000000	0,00000000000000	0,00000000000000	0,00000000000000	0,00000000000000	0,00000000000000
364,70000	0,00000000000000	0,00000000000000	0,00000000000000	0,00000000000000	0,00000000000000	0,00000000000000	0,00000000000000
364,90000	0,00000000000000	0,00000000000000	0,00000000000000	0,00000000000000	0,00000000000000	0,00000000000000	0,00000000000000
365,10000	0,00000000000000	0,00000000000000	0,00000000000000	0,00000000000000	0,00000000000000	0,00000000000000	0,00000000000000
365,30000	0,00000000000000	0,00000000000000	0,00000000000000	0,00000000000000	0,00000000000000	0,00000000000000	0,00000000000000
365,50000	0,00000000000000	0,00000000000000	0,00000000000000	0,00000000000000	0,00000000000000	0,00000000000000	0,00000000000000
365,70000	0,00000000000000	0,00000000000000	0,00000000000000	0,00000000000000	0,00000000000000	0,00000000000000	0,00000000000000
365,90000	0,00000000000000	0,00000000000000	0,00000000000000	0,00000000000000	0,00000000000000	0,00000000000000	0,00000000000000
366,10000	0,00000000000000	0,00000000000000	0,00000000000000	0,00000000000000	0,00000000000000	0,00000000000000	0,00000000000000
366,30000	0,00000000000000	0,00000000000000	0,00000000000000	0,00000000000000	0,00000000000000	0,01098901098901	0,00000000000000
366,50000	0,00000000000000	0,00000000000000	0,00000000000000	0,00000000000000	0,00000000000000	0,00000000000000	0,00000000000000
366,70000	0,00000000000000	0,00000000000000	0,00000000000000	0,00000000000000	0,00000000000000	0,00000000000000	0,00000000000000
366,90000	0,00000000000000	0,00000000000000	0,00000000000000	0,00000000000000	0,00000000000000	0,00000000000000	0,00000000000000
367,10000	0,00000000000000	0,00000000000000	0,00000000000000	0,00000000000000	0,00000000000000	0,00000000000000	0,00000000000000
367,30000	0,00000000000000	0,00000000000000	0,00000000000000	0,00000000000000	0,00000000000000	0,00000000000000	0,00000000000000
367,50000	0,00000000000000	0,00000000000000	0,00000000000000	0,00000000000000	0,00000000000000	0,00000000000000	0,00000000000000
367,70000	0,00000000000000	0,00000000000000	0,00000000000000	0,00000000000000	0,00000000000000	0,00000000000000	0,00000000000000
367,90000	0,00000000000000	0,00000000000000	0,00000000000000	0,00000000000000	0,00000000000000	0,00000000000000	0,00000000000000
368,10000	0,00000000000000	0,00000000000000	0,00000000000000	0,00000000000000	0,00000000000000	0,00000000000000	0,00000000000000
368,30000	0,00000000000000	0,00000000000000	0,00000000000000	0,00000000000000	0,00000000000000	0,00000000000000	0,00000000000000
368,50000	0,00000000000000	0,00000000000000	0,00000000000000	0,00000000000000	0,00000000000000	0,00000000000000	0,00000000000000
368,70000	0,00000000000000	0,00000000000000	0,00000000000000	0,00000000000000	0,00000000000000	0,00000000000000	0,00000000000000
368,90000	0,00000000000000	0,00000000000000	0,00000000000000	0,00000000000000	0,00000000000000	0,00000000000000	0,00000000000000
369,10000	0,00000000000000	0,00000000000000	0,00000000000000	0,00000000000000	0,00000000000000	0,00000000000000	0,00000000000000
369,30000	0,00000000000000	0,00000000000000	0,00000000000000	0,00000000000000	0,00000000000000	0,00000000000000	0,00000000000000
369,50000	0,00000000000000	0,00000000000000	0,00000000000000	0,00000000000000	0,00000000000000	0,00000000000000	0,00000000000000
369,70000	0,00000000000000	0,00000000000000	0,00000000000000	0,00000000000000	0,00000000000000	0,00000000000000	0,00000000000000
369,90000	0,00000000000000	0,00000000000000	0,00000000000000	0,00000000000000	0,00000000000000	0,00000000000000	0,00000000000000
370,10000	0,00000000000000	0,00000000000000	0,00000000000000	0,00000000000000	0,00000000000000	0,00000000000000	0,00000000000000
370,30000	0,00000000000000	0,00000000000000	0,00000000000000	0,00000000000000	0,00000000000000	0,01098901098901	0,00000000000000
370,50000	0,00000000000000	0,00000000000000	0,00000000000000	0,00000000000000	0,00000000000000	0,00000000000000	0,00000000000000
370,70000	0,00000000000000	0,00000000000000	0,00000000000000	0,00000000000000	0,00000000000000	0,00000000000000	0,00000000000000
370,90000	0,00000000000000	0,00000000000000	0,00000000000000	0,00000000000000	0,00000000000000	0,00000000000000	0,00000000000000
371,10000	0,00000000000000	0,00000000000000	0,00000000000000	0,00000000000000	0,00000000000000	0,00000000000000	0,00000000000000
371,30000	0,00000000000000	0,00000000000000	0,00000000000000	0,00000000000000	0,00000000000000	0,00000000000000	0,00000000000000
371,50000	0,00000000000000	0,00000000000000	0,00000000000000	0,00000000000000	0,00000000000000	0,00000000000000	0,00000000000000
371,70000	0,00000000000000	0,00000000000000	0,00000000000000	0,00000000000000	0,00000000000000	0,00000000000000	0,00000000000000
371,90000	0,00000000000000	0,00000000000000	0,00000000000000	0,00000000000000	0,00000000000000	0,00000000000000	0,00000000000000
372,10000	0,00000000000000	0,00000000000000	0,00000000000000	0,00000000000000	0,00000000000000	0,00000000000000	0,00000000000000
372,30000	0,00000000000000	0,00000000000000	0,00000000000000	0,00000000000000	0,00000000000000	0,00000000000000	0,00000000000000
372,50000	0,00000000000000	0,00000000000000	0,00000000000000	0,00000000000000	0,00000000000000	0,00000000000000	0,00000000000000
372,70000	0,00000000000000	0,00000000000000	0,00000000000000	0,00000000000000	0,00000000000000	0,00000000000000	0,00000000000000
372,90000	0,00000000000000	0,00000000000000	0,00000000000000	0,00000000000000	0,00000000000000	0,00000000000000	0,00000000000000
373,10000	0,00000000000000	0,00000000000000	0,00000000000000	0,00000000000000	0,00000000000000	0,00000000000000	0,00000000000000
373,30000	0,00000000000000	0,00000000000000	0,00000000000000	0,00000000000000	0,00000000000000	0,00000000000000	0,00000000000000
373,50000	0,00000000000000	0,00000000000000	0,00000000000000	0,00000000000000	0,00000000000000	0,00000000000000	0,00000000000000
373,70000	0,00000000000000	0,00000000000000	0,00000000000000	0,00000000000000	0,01136363636364	0,00000000000000	0,00000000000000
373,90000	0,00000000000000	0,00000000000000	0,00000000000000	0,00000000000000	0,00000000000000	0,00000000000000	0,00000000000000
374,10000	0,00000000000000	0,00000000000000	0,00000000000000	0,00000000000000	0,00000000000000	0,00000000000000	0,00943396226415
374,30000	0,00000000000000	0,00000000000000	0,00000000000000	0,00000000000000	0,00000000000000	0,00000000000000	0,00000000000000
374,50000	0,00000000000000	0,00000000000000	0,00000000000000	0,00000000000000	0,00000000000000	0,00000000000000	0,00000000000000
374,70000	0,00000000000000	0,00000000000000	0,00000000000000	0,00000000000000	0,00000000000000	0,00000000000000	0,00000000000000
374,90000	0,00000000000000	0,00000000000000	0,00000000000000	0,00000000000000	0,00000000000000	0,00000000000000	0,00000000000000
375,10000	0,00000000000000	0,00000000000000	0,00000000000000	0,00000000000000	0,00000000000000	0,00000000000000	0,00000000000000
375,30000	0,00000000000000	0,00000000000000	0,00000000000000	0,00000000000000	0,00000000000000	0,00000000000000	0,00000000000000
375,50000	0,00000000000000	0,00000000000000	0,00000000000000	0,00000000000000	0,00000000000000	0,00000000000000	0,00000000000000
375,70000	0,00000000000000	0,00000000000000	0,00000000000000	0,00000000000000	0,00000000000000	0,00000000000000	0,00000000000000
375,90000	0,00000000000000	0,00000000000000	0,00000000000000	0,00000000000000	0,00000000000000	0,00000000000000	0,00000000000000
376,10000	0,00000000000000	0,00000000000000	0,00000000000000	0,00000000000000	0,00000000000000	0,01098901098901	0,00000000000000
376,30000	0,00000000000000	0,00000000000000	0,00000000000000	0,00000000000000	0,00000000000000	0,00000000000000	0,00000000000000
376,50000	0,00000000000000	0,00000000000000	0,00000000000000	0,00000000000000	0,00000000000000	0,00000000000000	0,00000000000000
376,70000	0,00000000000000	0,00000000000000	0,00000000000000	0,00000000000000	0,00000000000000	0,00000000000000	0,00000000000000
376,90000	0,00000000000000	0,00000000000000	0,00000000000000	0,00000000000000	0,00000000000000	0,00000000000000	0,00000000000000
377,10000	0,00000000000000	0,00000000000000	0,00000000000000	0,00000000000000	0,00000000000000	0,00000000000000	0,00943396226415
377,30000	0,00000000000000	0,00000000000000	0,00000000000000	0,00000000000000	0,00000000000000	0,00000000000000	0,00000000000000
377,50000	0,00000000000000	0,00000000000000	0,00000000000000	0,00000000000000	0,00000000000000	0,00000000000000	0,00000000000000
377,70000	0,00000000000000	0,00000000000000	0,00000000000000	0,00000000000000	0,00000000000000	0,00000000000000	0,00000000000000
377,90000	0,00000000000000	0,00000000000000	0,00000000000000	0,00000000000000	0,00000000000000	0,00000000000000	0,00000000000000
378,10000	0,00000000000000	0,00000000000000	0,00000000000000	0,00000000000000	0,00000000000000	0,00000000000000	0,00000000000000
378,30000	0,00000000000000	0,00000000000000	0,00000000000000	0,00000000000000	0,00000000000000	0,00000000000000	0,00000000000000
378,50000	0,00000000000000	0,00000000000000	0,00000000000000	0,00000000000000	0,00000000000000	0,00000000000000	0,00000000000000
378,70000	0,00000000000000	0,00000000000000	0,00000000000000	0,00000000000000	0,00000000000000	0,00000000000000	0,00000000000000
378,90000	0,00000000000000	0,00000000000000	0,00000000000000	0,00000000000000	0,00000000000000	0,00000000000000	0,00000000000000
379,10000	0,00000000000000	0,00000000000000	0,00000000000000	0,00000000000000	0,00000000000000	0,00000000000000	0,00943396226415
379,30000	0,00000000000000	0,00000000000000	0,00000000000000	0,00000000000000	0,00000000000000	0,00000000000000	0,00000000000000
379,50000	0,00000000000000	0,00000000000000	0,00000000000000	0,00000000000000	0,00000000000000	0,00000000000000	0,00000000000000
379,70000	0,00000000000000	0,00000000000000	0,00000000000000	0,00000000000000	0,00000000000000	0,00000000000000	0,00000000000000
379,90000	0,00000000000000	0,00000000000000	0,00000000000000	0,00000000000000	0,00000000000000	0,00000000000000	0,00000000000000
380,10000	0,00000000000000	0,00000000000000	0,00000000000000	0,00000000000000	0,00000000000000	0,00000000000000	0,00000000000000
380,30000	0,00000000000000	0,00000000000000	0,00000000000000	0,00000000000000	0,00000000000000	0,00000000000000	0,00000000000000
380,50000	0,00000000000000	0,00000000000000	0,00000000000000	0,00000000000000	0,00000000000000	0,00000000000000	0,00000000000000
380,70000	0,00000000000000	0,00000000000000	0,00000000000000	0,00000000000000	0,00000000000000	0,00000000000000	0,00000000000000
380,90000	0,00000000000000	0,00000000000000	0,00000000000000	0,00000000000000	0,00000000000000	0,00000000000000	0,00000000000000
381,10000	0,00000000000000	0,00000000000000	0,00000000000000	0,00000000000000	0,00000000000000	0,00000000000000	0,00000000000000
381,30000	0,00000000000000	0,00000000000000	0,00000000000000	0,00000000000000	0,00000000000000	0,00000000000000	0,00000000000000
381,50000	0,00000000000000	0,00000000000000	0,00000000000000	0,00000000000000	0,00000000000000	0,00000000000000	0,00000000000000
381,70000	0,00000000000000	0,00000000000000	0,00000000000000	0,00000000000000	0,00000000000000	0,00000000000000	0,00000000000000
381,90000	0,00000000000000	0,00000000000000	0,00000000000000	0,00000000000000	0,00000000000000	0,00000000000000	0,00000000000000
382,10000	0,00000000000000	0,00000000000000	0,00000000000000	0,00000000000000	0,00000000000000	0,00000000000000	0,00000000000000
382,30000	0,00000000000000	0,00000000000000	0,00000000000000	0,00000000000000	0,00000000000000	0,00000000000000	0,00000000000000
382,50000	0,00000000000000	0,00000000000000	0,00000000000000	0,00000000000000	0,00000000000000	0,00000000000000	0,00000000000000
382,70000	0,00000000000000	0,00000000000000	0,00000000000000	0,00000000000000	0,00000000000000	0,00000000000000	0,00000000000000
382,90000	0,00000000000000	0,00000000000000	0,00000000000000	0,00000000000000	0,00000000000000	0,00000000000000	0,00000000000000
383,10000	0,00000000000000	0,00000000000000	0,00000000000000	0,00000000000000	0,00000000000000	0,00000000000000	0,00000000000000
383,30000	0,00000000000000	0,00000000000000	0,00000000000000	0,00000000000000	0,00000000000000	0,00000000000000	0,00000000000000
383,50000	0,00000000000000	0,00000000000000	0,00000000000000	0,00000000000000	0,00000000000000	0,00000000000000	0,00000000000000
383,70000	0,00000000000000	0,00000000000000	0,00000000000000	0,00000000000000	0,00000000000000	0,00000000000000	0,00000000000000
383,90000	0,00000000000000	0,00000000000000	0,00000000000000	0,00000000000000	0,00000000000000	0,00000000000000	0,00000000000000
384,10000	0,00000000000000	0,00000000000000	0,00000000000000	0,00000000000000	0,00000000000000	0,00000000000000	0,00000000000000
384,30000	0,00000000000000	0,00000000000000	0,00000000000000	0,00000000000000	0,00000000000000	0,00000000000000	0,00000000000000
384,50000	0,00000000000000	0,00000000000000	0,00000000000000	0,00000000000000	0,00000000000000	0,00000000000000	0,00000000000000
384,70000	0,00000000000000	0,00000000000000	0,00000000000000	0,00000000000000	0,00000000000000	0,00000000000000	0,00000000000000
384,90000	0,00000000000000	0,00000000000000	0,00000000000000	0,00000000000000	0,00000000000000	0,00000000000000	0,00000000000000
385,10000	0,00000000000000	0,00000000000000	0,00000000000000	0,00000000000000	0,00000000000000	0,00000000000000	0,00000000000000
385,30000	0,00000000000000	0,00000000000000	0,00000000000000	0,00000000000000	0,00000000000000	0,00000000000000	0,00000000000000
385,50000	0,00000000000000	0,00000000000000	0,00000000000000	0,00000000000000	0,00000000000000	0,00000000000000	0,00000000000000
385,70000	0,00000000000000	0,00000000000000	0,00000000000000	0,00000000000000	0,00000000000000	0,00000000000000	0,00000000000000
385,90000	0,00000000000000	0,00000000000000	0,00000000000000	0,00000000000000	0,00000000000000	0,00000000000000	0,00000000000000
386,10000	0,00000000000000	0,00000000000000	0,00000000000000	0,00000000000000	0,00000000000000	0,00000000000000	0,00000000000000
386,30000	0,00000000000000	0,00000000000000	0,00000000000000	0,00000000000000	0,00000000000000	0,00000000000000	0,00000000000000
386,50000	0,00000000000000	0,00000000000000	0,00000000000000	0,00000000000000	0,00000000000000	0,00000000000000	0,00000000000000
386,70000	0,00000000000000	0,00000000000000	0,00000000000000	0,00000000000000	0,00000000000000	0,00000000000000	0,00000000000000
386,90000	0,00000000000000	0,00000000000000	0,00000000000000	0,00000000000000	0,00000000000000	0,00000000000000	0,00000000000000
387,10000	0,00000000000000	0,00000000000000	0,00000000000000	0,00000000000000	0,00000000000000	0,00000000000000	0,00000000000000
387,30000	0,00000000000000	0,00000000000000	0,00000000000000	0,00000000000000	0,00000000000000	0,00000000000000	0,00000000000000
387,50000	0,00000000000000	0,00000000000000	0,00000000000000	0,00000000000000	0,00000000000000	0,00000000000000	0,00000000000000
387,70000	0,00000000000000	0,00000000000000	0,00000000000000	0,00000000000000	0,00000000000000	0,00000000000000	0,00000000000000
387,90000	0,00000000000000	0,00000000000000	0,00000000000000	0,00000000000000	0,00000000000000	0,00000000000000	0,00000000000000
388,10000	0,00000000000000	0,00000000000000	0,00000000000000	0,00000000000000	0,00000000000000	0,00000000000000	0,00000000000000
388,30000	0,00000000000000	0,00000000000000	0,00000000000000	0,00000000000000	0,00000000000000	0,00000000000000	0,00000000000000
388,50000	0,00000000000000	0,00000000000000	0,00000000000000	0,00000000000000	0,00000000000000	0,00000000000000	0,00000000000000
388,70000	0,00000000000000	0,00000000000000	0,00000000000000	0,00000000000000	0,00000000000000	0,00000000000000	0,00000000000000
388,90000	0,00000000000000	0,00000000000000	0,00000000000000	0,00000000000000	0,00000000000000	0,00000000000000	0,00000000000000
389,10000	0,00000000000000	0,00000000000000	0,00000000000000	0,00000000000000	0,00000000000000	0,00000000000000	0,00000000000000
389,30000	0,00000000000000	0,00000000000000	0,00000000000000	0,00000000000000	0,00000000000000	0,00000000000000	0,00943396226415
389,50000	0,00000000000000	0,00000000000000	0,00000000000000	0,00000000000000	0,00000000000000	0,00000000000000	0,00000000000000
389,70000	0,00000000000000	0,00000000000000	0,00000000000000	0,00000000000000	0,00000000000000	0,00000000000000	0,00000000000000
389,90000	0,00000000000000	0,00000000000000	0,00000000000000	0,00000000000000	0,00000000000000	0,00000000000000	0,00000000000000
390,10000	0,00000000000000	0,00000000000000	0,00000000000000	0,00000000000000	0,00000000000000	0,00000000000000	0,00000000000000
390,30000	0,00000000000000	0,00000000000000	0,00000000000000	0,00000000000000	0,00000000000000	0,00000000000000	0,00000000000000
390,50000	0,00000000000000	0,00000000000000	0,00000000000000	0,00000000000000	0,00000000000000	0,00000000000000	0,00000000000000
390,70000	0,00000000000000	0,00000000000000	0,00000000000000	0,00000000000000	0,00000000000000	0,00000000000000	0,00000000000000
390,90000	0,00000000000000	0,00000000000000	0,00000000000000	0,00000000000000	0,00000000000000	0,00000000000000	0,00000000000000
391,10000	0,00000000000000	0,00000000000000	0,00000000000000	0,00000000000000	0,00000000000000	0,00000000000000	0,00000000000000
391,30000	0,00000000000000	0,00000000000000	0,00000000000000	0,00000000000000	0,00000000000000	0,00000000000000	0,00000000000000
391,50000	0,00000000000000	0,00000000000000	0,00000000000000	0,00000000000000	0,00000000000000	0,00000000000000	0,00000000000000
391,70000	0,00000000000000	0,00000000000000	0,00000000000000	0,00000000000000	0,00000000000000	0,00000000000000	0,00000000000000
391,90000	0,00000000000000	0,00000000000000	0,00000000000000	0,00000000000000	0,00000000000000	0,00000000000000	0,00000000000000
392,10000	0,00000000000000	0,00000000000000	0,00000000000000	0,00000000000000	0,00000000000000	0,00000000000000	0,00000000000000
392,30000	0,00000000000000	0,00000000000000	0,00000000000000	0,00000000000000	0,00000000000000	0,00000000000000	0,00000000000000
392,50000	0,00000000000000	0,00000000000000	0,00000000000000	0,00000000000000	0,00000000000000	0,00000000000000	0,00000000000000
392,70000	0,00000000000000	0,00000000000000	0,00000000000000	0,00000000000000	0,00000000000000	0,00000000000000	0,00000000000000
392,90000	0,00000000000000	0,00000000000000	0,00000000000000	0,00000000000000	0,00000000000000	0,00000000000000	0,00000000000000
393,10000	0,00000000000000	0,00000000000000	0,00000000000000	0,00000000000000	0,00000000000000	0,00000000000000	0,00943396226415
393,30000	0,00000000000000	0,00000000000000	0,00000000000000	0,00000000000000	0,00000000000000	0,00000000000000	0,00000000000000
393,50000	0,00000000000000	0,00000000000000	0,00000000000000	0,00000000000000	0,00000000000000	0,00000000000000	0,00000000000000
393,70000	0,00000000000000	0,00000000000000	0,00000000000000	0,00000000000000	0,00000000000000	0,00000000000000	0,00943396226415
393,90000	0,00000000000000	0,00000000000000	0,00000000000000	0,00000000000000	0,00000000000000	0,00000000000000	0,00000000000000
394,10000	0,00000000000000	0,00000000000000	0,00000000000000	0,00000000000000	0,00000000000000	0,00000000000000	0,00943396226415
394,30000	0,00000000000000	0,00000000000000	0,00000000000000	0,00000000000000	0,00000000000000	0,00000000000000	0,00000000000000
394,50000	0,00000000000000	0,00000000000000	0,00000000000000	0,00000000000000	0,00000000000000	0,00000000000000	0,00000000000000
394,70000	0,00000000000000	0,00000000000000	0,00000000000000	0,00000000000000	0,00000000000000	0,00000000000000	0,00000000000000
394,90000	0,00000000000000	0,00000000000000	0,00000000000000	0,00000000000000	0,00000000000000	0,00000000000000	0,00000000000000
395,10000	0,00000000000000	0,00000000000000	0,00000000000000	0,00000000000000	0,00000000000000	0,00000000000000	0,00000000000000
395,30000	0,00000000000000	0,00000000000000	0,00000000000000	0,00000000000000	0,00000000000000	0,00000000000000	0,00000000000000
395,50000	0,00000000000000	0,00000000000000	0,00000000000000	0,00000000000000	0,00000000000000	0,00000000000000	0,00000000000000
395,70000	0,00000000000000	0,00000000000000	0,00000000000000	0,00000000000000	0,00000000000000	0,00000000000000	0,00000000000000
395,90000	0,00000000000000	0,00000000000000	0,00000000000000	0,00000000000000	0,00000000000000	0,00000000000000	0,00000000000000
396,10000	0,00000000000000	0,00000000000000	0,00000000000000	0,00000000000000	0,00000000000000	0,00000000000000	0,00000000000000
396,30000	0,00000000000000	0,00000000000000	0,00000000000000	0,00000000000000	0,00000000000000	0,00000000000000	0,00000000000000
396,50000	0,00000000000000	0,00000000000000	0,00000000000000	0,00000000000000	0,00000000000000	0,00000000000000	0,00000000000000
396,70000	0,00000000000000	0,00000000000000	0,00000000000000	0,00000000000000	0,00000000000000	0,00000000000000	0,00000000000000
396,90000	0,00000000000000	0,00000000000000	0,00000000000000	0,00000000000000	0,00000000000000	0,00000000000000	0,00000000000000
397,10000	0,00000000000000	0,00000000000000	0,00000000000000	0,00000000000000	0,00000000000000	0,00000000000000	0,00000000000000
397,30000	0,00000000000000	0,00000000000000	0,00000000000000	0,00000000000000	0,00000000000000	0,00000000000000	0,00000000000000
397,50000	0,00000000000000	0,00000000000000	0,00000000000000	0,00000000000000	0,00000000000000	0,00000000000000	0,00000000000000
397,70000	0,00000000000000	0,00000000000000	0,00000000000000	0,00000000000000	0,00000000000000	0,00000000000000	0,00000000000000
397,90000	0,00000000000000	0,00000000000000	0,00000000000000	0,00000000000000	0,00000000000000	0,00000000000000	0,00000000000000
398,10000	0,00000000000000	0,00000000000000	0,00000000000000	0,00000000000000	0,00000000000000	0,00000000000000	0,00000000000000
398,30000	0,00000000000000	0,00000000000000	0,00000000000000	0,00000000000000	0,00000000000000	0,00000000000000	0,00000000000000
398,50000	0,00000000000000	0,00000000000000	0,00000000000000	0,00000000000000	0,00000000000000	0,00000000000000	0,00000000000000
398,70000	0,00000000000000	0,00000000000000	0,00000000000000	0,00000000000000	0,00000000000000	0,00000000000000	0,00000000000000
398,90000	0,00000000000000	0,00000000000000	0,00000000000000	0,00000000000000	0,00000000000000	0,00000000000000	0,00000000000000
399,10000	0,00000000000000	0,00000000000000	0,00000000000000	0,00000000000000	0,00000000000000	0,01098901098901	0,00000000000000
399,30000	0,00000000000000	0,00000000000000	0,00000000000000	0,00000000000000	0,00000000000000	0,00000000000000	0,00000000000000
399,50000	0,00000000000000	0,00000000000000	0,00000000000000	0,00000000000000	0,00000000000000	0,00000000000000	0,00000000000000
399,70000	0,00000000000000	0,00000000000000	0,00000000000000	0,00000000000000	0,00000000000000	0,00000000000000	0,00000000000000
[truncated: 1,502 more rows]
