# Supplementary material for: Fast bacterial growth reduces antibiotic accumulation and efficacy
Source: eLife. 2022 Jun 7;11:e74062. doi: 10.7554/eLife.74062 (PMC9173744; doi:10.7554/eLife.74062)
Supplement: Figure 1—source data 1. [file elife-74062-fig1-data1.zip › SD22.csv]

Max Fluo	Ciprofloxacin	Oxazolidinone	Roxithromycin	Trimethoprim	Octapeptin	Polymyxin B	Tachyplesin
10,0	0,00000000000000	0,00000000000000	0,00000000000000	0,00000000000000	0,00000000000000	0,00000000000000	0,00934579439252
30,0	0,00000000000000	0,00000000000000	0,00383141762452	0,00000000000000	0,00000000000000	0,00000000000000	0,00000000000000
50,0	0,00000000000000	0,00000000000000	0,00000000000000	0,00505050505051	0,00000000000000	0,00000000000000	0,00000000000000
70,0	0,00000000000000	0,00000000000000	0,00000000000000	0,00505050505051	0,00000000000000	0,00000000000000	0,00000000000000
90,0	0,00819672131148	0,00000000000000	0,00000000000000	0,00000000000000	0,00000000000000	0,00000000000000	0,00000000000000
110,0	0,00000000000000	0,00000000000000	0,00000000000000	0,00505050505051	0,00000000000000	0,00000000000000	0,00000000000000
130,0	0,00819672131148	0,00000000000000	0,00383141762452	0,00000000000000	0,00000000000000	0,00000000000000	0,00000000000000
150,0	0,08196721311475	0,00000000000000	0,00000000000000	0,00000000000000	0,00000000000000	0,00000000000000	0,00000000000000
170,0	0,20491803278689	0,00000000000000	0,00766283524904	0,00000000000000	0,00000000000000	0,00000000000000	0,00000000000000
190,0	0,36885245901639	0,00000000000000	0,01149425287356	0,00505050505051	0,00000000000000	0,00000000000000	0,00000000000000
210,0	0,22131147540984	0,00000000000000	0,00766283524904	0,03030303030303	0,00000000000000	0,00000000000000	0,00000000000000
230,0	0,09016393442623	0,00000000000000	0,01915708812261	0,14646464646465	0,00000000000000	0,00000000000000	0,00000000000000
250,0	0,01639344262295	0,00000000000000	0,03065134099617	0,22727272727273	0,00000000000000	0,00000000000000	0,00000000000000
270,0	0,00000000000000	0,00000000000000	0,01915708812261	0,30303030303030	0,00000000000000	0,00000000000000	0,00000000000000
290,0	0,00000000000000	0,00000000000000	0,01149425287356	0,16666666666667	0,00000000000000	0,00000000000000	0,00000000000000
310,0	0,00000000000000	0,00000000000000	0,00766283524904	0,08585858585859	0,00000000000000	0,00000000000000	0,00000000000000
330,0	0,00000000000000	0,00000000000000	0,01149425287356	0,01010101010101	0,00000000000000	0,00000000000000	0,00000000000000
350,0	0,00000000000000	0,00000000000000	0,00766283524904	0,00000000000000	0,00000000000000	0,00000000000000	0,00000000000000
370,0	0,00000000000000	0,00000000000000	0,01915708812261	0,00505050505051	0,00000000000000	0,00000000000000	0,00000000000000
390,0	0,00000000000000	0,03370786516854	0,01149425287356	0,00000000000000	0,00000000000000	0,00000000000000	0,00000000000000
410,0	0,00000000000000	0,01685393258427	0,00766283524904	0,00000000000000	0,00000000000000	0,00000000000000	0,00000000000000
430,0	0,00000000000000	0,05056179775281	0,00383141762452	0,00000000000000	0,00000000000000	0,00000000000000	0,00000000000000
450,0	0,00000000000000	0,06741573033708	0,02681992337165	0,00000000000000	0,00000000000000	0,00000000000000	0,00000000000000
470,0	0,00000000000000	0,06179775280899	0,01915708812261	0,00000000000000	0,00000000000000	0,00000000000000	0,00000000000000
490,0	0,00000000000000	0,15168539325843	0,00766283524904	0,00505050505051	0,00000000000000	0,00000000000000	0,00000000000000
510,0	0,00000000000000	0,10112359550562	0,01149425287356	0,00000000000000	0,00000000000000	0,00000000000000	0,00000000000000
530,0	0,00000000000000	0,14606741573034	0,00383141762452	0,00000000000000	0,00000000000000	0,00000000000000	0,00000000000000
550,0	0,00000000000000	0,09550561797753	0,01532567049808	0,00000000000000	0,00000000000000	0,00000000000000	0,00000000000000
570,0	0,00000000000000	0,10112359550562	0,00766283524904	0,00000000000000	0,00000000000000	0,00000000000000	0,00000000000000
590,0	0,00000000000000	0,08988764044944	0,00766283524904	0,00000000000000	0,00000000000000	0,00000000000000	0,00000000000000
610,0	0,00000000000000	0,01123595505618	0,01532567049808	0,00000000000000	0,00000000000000	0,00000000000000	0,00000000000000
630,0	0,00000000000000	0,02247191011236	0,00766283524904	0,00000000000000	0,00000000000000	0,00000000000000	0,00000000000000
650,0	0,00000000000000	0,02247191011236	0,02298850574713	0,00000000000000	0,00000000000000	0,00000000000000	0,00000000000000
670,0	0,00000000000000	0,02247191011236	0,00383141762452	0,00000000000000	0,00000000000000	0,00000000000000	0,00000000000000
690,0	0,00000000000000	0,00561797752809	0,02298850574713	0,00000000000000	0,00000000000000	0,00000000000000	0,00000000000000
710,0	0,00000000000000	0,00000000000000	0,01149425287356	0,00000000000000	0,00000000000000	0,00000000000000	0,00000000000000
730,0	0,00000000000000	0,00000000000000	0,01149425287356	0,00000000000000	0,00000000000000	0,00000000000000	0,00000000000000
750,0	0,00000000000000	0,00000000000000	0,00766283524904	0,00000000000000	0,00000000000000	0,00000000000000	0,00000000000000
770,0	0,00000000000000	0,00000000000000	0,01532567049808	0,00000000000000	0,00000000000000	0,00000000000000	0,00000000000000
790,0	0,00000000000000	0,00000000000000	0,00383141762452	0,00000000000000	0,00000000000000	0,00000000000000	0,00000000000000
810,0	0,00000000000000	0,00000000000000	0,00383141762452	0,00000000000000	0,00000000000000	0,00000000000000	0,00000000000000
830,0	0,00000000000000	0,00000000000000	0,00383141762452	0,00000000000000	0,00000000000000	0,00000000000000	0,00000000000000
850,0	0,00000000000000	0,00000000000000	0,01149425287356	0,00000000000000	0,00000000000000	0,00000000000000	0,00000000000000
870,0	0,00000000000000	0,00000000000000	0,01915708812261	0,00000000000000	0,00000000000000	0,00000000000000	0,00000000000000
890,0	0,00000000000000	0,00000000000000	0,00766283524904	0,00000000000000	0,00000000000000	0,00000000000000	0,00000000000000
910,0	0,00000000000000	0,00000000000000	0,00766283524904	0,00000000000000	0,00000000000000	0,00000000000000	0,00000000000000
930,0	0,00000000000000	0,00000000000000	0,00383141762452	0,00000000000000	0,00000000000000	0,00000000000000	0,00000000000000
950,0	0,00000000000000	0,00000000000000	0,00383141762452	0,00000000000000	0,00000000000000	0,00000000000000	0,00000000000000
970,0	0,00000000000000	0,00000000000000	0,00000000000000	0,00000000000000	0,00000000000000	0,00000000000000	0,00000000000000
990,0	0,00000000000000	0,00000000000000	0,00766283524904	0,00000000000000	0,00000000000000	0,00000000000000	0,00000000000000
1010,0	0,00000000000000	0,00000000000000	0,01532567049808	0,00000000000000	0,00000000000000	0,00000000000000	0,00000000000000
1030,0	0,00000000000000	0,00000000000000	0,00383141762452	0,00000000000000	0,00000000000000	0,00000000000000	0,00934579439252
1050,0	0,00000000000000	0,00000000000000	0,00383141762452	0,00000000000000	0,00000000000000	0,00000000000000	0,00000000000000
1070,0	0,00000000000000	0,00000000000000	0,00383141762452	0,00000000000000	0,00000000000000	0,00000000000000	0,00000000000000
1090,0	0,00000000000000	0,00000000000000	0,00766283524904	0,00000000000000	0,00000000000000	0,00000000000000	0,00000000000000
1110,0	0,00000000000000	0,00000000000000	0,01149425287356	0,00000000000000	0,00000000000000	0,00000000000000	0,00000000000000
1130,0	0,00000000000000	0,00000000000000	0,01149425287356	0,00000000000000	0,00000000000000	0,00000000000000	0,00000000000000
1150,0	0,00000000000000	0,00000000000000	0,02298850574713	0,00000000000000	0,00000000000000	0,00000000000000	0,00000000000000
1170,0	0,00000000000000	0,00000000000000	0,00766283524904	0,00000000000000	0,00000000000000	0,00000000000000	0,00000000000000
1190,0	0,00000000000000	0,00000000000000	0,00383141762452	0,00000000000000	0,00000000000000	0,00000000000000	0,00000000000000
1210,0	0,00000000000000	0,00000000000000	0,00383141762452	0,00000000000000	0,00000000000000	0,00000000000000	0,00000000000000
1230,0	0,00000000000000	0,00000000000000	0,00383141762452	0,00000000000000	0,00000000000000	0,00000000000000	0,00000000000000
1250,0	0,00000000000000	0,00000000000000	0,02298850574713	0,00000000000000	0,00000000000000	0,00000000000000	0,00000000000000
1270,0	0,00000000000000	0,00000000000000	0,01149425287356	0,00000000000000	0,00000000000000	0,00000000000000	0,00000000000000
1290,0	0,00000000000000	0,00000000000000	0,00383141762452	0,00000000000000	0,00000000000000	0,00000000000000	0,00000000000000
1310,0	0,00000000000000	0,00000000000000	0,01149425287356	0,00000000000000	0,00000000000000	0,00000000000000	0,00000000000000
1330,0	0,00000000000000	0,00000000000000	0,01149425287356	0,00000000000000	0,00000000000000	0,00000000000000	0,00000000000000
1350,0	0,00000000000000	0,00000000000000	0,00000000000000	0,00000000000000	0,00000000000000	0,00000000000000	0,00000000000000
1370,0	0,00000000000000	0,00000000000000	0,01915708812261	0,00000000000000	0,00000000000000	0,00000000000000	0,00000000000000
1390,0	0,00000000000000	0,00000000000000	0,01915708812261	0,00000000000000	0,00000000000000	0,00000000000000	0,00000000000000
1410,0	0,00000000000000	0,00000000000000	0,02298850574713	0,00000000000000	0,00000000000000	0,00000000000000	0,00000000000000
1430,0	0,00000000000000	0,00000000000000	0,01915708812261	0,00000000000000	0,00000000000000	0,00000000000000	0,00000000000000
1450,0	0,00000000000000	0,00000000000000	0,02681992337165	0,00000000000000	0,01136363636364	0,00000000000000	0,00000000000000
1470,0	0,00000000000000	0,00000000000000	0,00766283524904	0,00000000000000	0,00000000000000	0,00000000000000	0,00000000000000
1490,0	0,00000000000000	0,00000000000000	0,01532567049808	0,00000000000000	0,00000000000000	0,00000000000000	0,00000000000000
1510,0	0,00000000000000	0,00000000000000	0,00383141762452	0,00000000000000	0,00000000000000	0,00000000000000	0,00000000000000
1530,0	0,00000000000000	0,00000000000000	0,01149425287356	0,00000000000000	0,00000000000000	0,00000000000000	0,00000000000000
1550,0	0,00000000000000	0,00000000000000	0,01149425287356	0,00000000000000	0,00000000000000	0,01111111111111	0,00934579439252
1570,0	0,00000000000000	0,00000000000000	0,00766283524904	0,00000000000000	0,00000000000000	0,01111111111111	0,00000000000000
1590,0	0,00000000000000	0,00000000000000	0,00766283524904	0,00000000000000	0,00000000000000	0,00000000000000	0,00000000000000
1610,0	0,00000000000000	0,00000000000000	0,01532567049808	0,00000000000000	0,00000000000000	0,00000000000000	0,00934579439252
1630,0	0,00000000000000	0,00000000000000	0,01532567049808	0,00000000000000	0,00000000000000	0,00000000000000	0,00934579439252
1650,0	0,00000000000000	0,00000000000000	0,01532567049808	0,00000000000000	0,00000000000000	0,00000000000000	0,00934579439252
1670,0	0,00000000000000	0,00000000000000	0,00383141762452	0,00000000000000	0,00000000000000	0,01111111111111	0,00934579439252
1690,0	0,00000000000000	0,00000000000000	0,01532567049808	0,00000000000000	0,00000000000000	0,00000000000000	0,00000000000000
1710,0	0,00000000000000	0,00000000000000	0,00383141762452	0,00000000000000	0,01136363636364	0,00000000000000	0,00934579439252
1730,0	0,00000000000000	0,00000000000000	0,00383141762452	0,00000000000000	0,00000000000000	0,00000000000000	0,00934579439252
1750,0	0,00000000000000	0,00000000000000	0,00766283524904	0,00000000000000	0,00000000000000	0,00000000000000	0,00000000000000
1770,0	0,00000000000000	0,00000000000000	0,00383141762452	0,00000000000000	0,00000000000000	0,00000000000000	0,00000000000000
1790,0	0,00000000000000	0,00000000000000	0,00383141762452	0,00000000000000	0,00000000000000	0,00000000000000	0,00000000000000
1810,0	0,00000000000000	0,00000000000000	0,01149425287356	0,00000000000000	0,01136363636364	0,00000000000000	0,00000000000000
1830,0	0,00000000000000	0,00000000000000	0,00766283524904	0,00000000000000	0,01136363636364	0,00000000000000	0,00000000000000
1850,0	0,00000000000000	0,00000000000000	0,00766283524904	0,00000000000000	0,00000000000000	0,01111111111111	0,00000000000000
1870,0	0,00000000000000	0,00000000000000	0,00766283524904	0,00000000000000	0,00000000000000	0,00000000000000	0,00000000000000
1890,0	0,00000000000000	0,00000000000000	0,00383141762452	0,00000000000000	0,00000000000000	0,01111111111111	0,01869158878505
1910,0	0,00000000000000	0,00000000000000	0,00383141762452	0,00000000000000	0,00000000000000	0,00000000000000	0,00934579439252
1930,0	0,00000000000000	0,00000000000000	0,00766283524904	0,00000000000000	0,01136363636364	0,01111111111111	0,00000000000000
1950,0	0,00000000000000	0,00000000000000	0,00383141762452	0,00000000000000	0,00000000000000	0,00000000000000	0,00000000000000
1970,0	0,00000000000000	0,00000000000000	0,00766283524904	0,00000000000000	0,01136363636364	0,02222222222222	0,00000000000000
1990,0	0,00000000000000	0,00000000000000	0,00383141762452	0,00000000000000	0,01136363636364	0,00000000000000	0,00000000000000
2010,0	0,00000000000000	0,00000000000000	0,00000000000000	0,00000000000000	0,00000000000000	0,01111111111111	0,00934579439252
2030,0	0,00000000000000	0,00000000000000	0,00766283524904	0,00000000000000	0,01136363636364	0,00000000000000	0,00934579439252
2050,0	0,00000000000000	0,00000000000000	0,00766283524904	0,00000000000000	0,01136363636364	0,01111111111111	0,00000000000000
2070,0	0,00000000000000	0,00000000000000	0,00000000000000	0,00000000000000	0,02272727272727	0,02222222222222	0,00934579439252
2090,0	0,00000000000000	0,00000000000000	0,00000000000000	0,00000000000000	0,00000000000000	0,00000000000000	0,00000000000000
2110,0	0,00000000000000	0,00000000000000	0,00000000000000	0,00000000000000	0,00000000000000	0,04444444444444	0,01869158878505
2130,0	0,00000000000000	0,00000000000000	0,00766283524904	0,00000000000000	0,00000000000000	0,06666666666667	0,00000000000000
2150,0	0,00000000000000	0,00000000000000	0,00000000000000	0,00000000000000	0,01136363636364	0,03333333333333	0,00934579439252
2170,0	0,00000000000000	0,00000000000000	0,00000000000000	0,00000000000000	0,01136363636364	0,03333333333333	0,00934579439252
2190,0	0,00000000000000	0,00000000000000	0,00383141762452	0,00000000000000	0,00000000000000	0,06666666666667	0,00000000000000
2210,0	0,00000000000000	0,00000000000000	0,00383141762452	0,00000000000000	0,01136363636364	0,03333333333333	0,00000000000000
2230,0	0,00000000000000	0,00000000000000	0,00000000000000	0,00000000000000	0,00000000000000	0,02222222222222	0,00000000000000
2250,0	0,00000000000000	0,00000000000000	0,00000000000000	0,00000000000000	0,04545454545455	0,08888888888889	0,00000000000000
2270,0	0,00000000000000	0,00000000000000	0,00000000000000	0,00000000000000	0,02272727272727	0,06666666666667	0,00000000000000
2290,0	0,00000000000000	0,00000000000000	0,00000000000000	0,00000000000000	0,05681818181818	0,01111111111111	0,00934579439252
2310,0	0,00000000000000	0,00000000000000	0,00000000000000	0,00000000000000	0,03409090909091	0,01111111111111	0,01869158878505
2330,0	0,00000000000000	0,00000000000000	0,00000000000000	0,00000000000000	0,04545454545455	0,05555555555556	0,00934579439252
2350,0	0,00000000000000	0,00000000000000	0,00000000000000	0,00000000000000	0,02272727272727	0,00000000000000	0,01869158878505
2370,0	0,00000000000000	0,00000000000000	0,00000000000000	0,00000000000000	0,05681818181818	0,02222222222222	0,00000000000000
2390,0	0,00000000000000	0,00000000000000	0,00000000000000	0,00000000000000	0,02272727272727	0,04444444444444	0,00934579439252
2410,0	0,00000000000000	0,00000000000000	0,00000000000000	0,00000000000000	0,05681818181818	0,03333333333333	0,00934579439252
2430,0	0,00000000000000	0,00000000000000	0,00000000000000	0,00000000000000	0,04545454545455	0,04444444444444	0,01869158878505
2450,0	0,00000000000000	0,00000000000000	0,00000000000000	0,00000000000000	0,05681818181818	0,03333333333333	0,00000000000000
2470,0	0,00000000000000	0,00000000000000	0,00000000000000	0,00000000000000	0,02272727272727	0,00000000000000	0,00000000000000
2490,0	0,00000000000000	0,00000000000000	0,00000000000000	0,00000000000000	0,04545454545455	0,02222222222222	0,01869158878505
2510,0	0,00000000000000	0,00000000000000	0,00000000000000	0,00000000000000	0,05681818181818	0,02222222222222	0,00000000000000
2530,0	0,00000000000000	0,00000000000000	0,00000000000000	0,00000000000000	0,04545454545455	0,01111111111111	0,00934579439252
2550,0	0,00000000000000	0,00000000000000	0,00383141762452	0,00000000000000	0,05681818181818	0,00000000000000	0,00934579439252
2570,0	0,00000000000000	0,00000000000000	0,00000000000000	0,00000000000000	0,02272727272727	0,01111111111111	0,00934579439252
2590,0	0,00000000000000	0,00000000000000	0,00000000000000	0,00000000000000	0,06818181818182	0,00000000000000	0,00934579439252
2610,0	0,00000000000000	0,00000000000000	0,00000000000000	0,00000000000000	0,01136363636364	0,01111111111111	0,02803738317757
2630,0	0,00000000000000	0,00000000000000	0,00383141762452	0,00000000000000	0,01136363636364	0,01111111111111	0,03738317757009
2650,0	0,00000000000000	0,00000000000000	0,00000000000000	0,00000000000000	0,01136363636364	0,00000000000000	0,00934579439252
2670,0	0,00000000000000	0,00000000000000	0,00000000000000	0,00000000000000	0,01136363636364	0,01111111111111	0,00934579439252
2690,0	0,00000000000000	0,00000000000000	0,00000000000000	0,00000000000000	0,01136363636364	0,00000000000000	0,00934579439252
2710,0	0,00000000000000	0,00000000000000	0,00000000000000	0,00000000000000	0,00000000000000	0,00000000000000	0,03738317757009
2730,0	0,00000000000000	0,00000000000000	0,00000000000000	0,00000000000000	0,00000000000000	0,00000000000000	0,03738317757009
2750,0	0,00000000000000	0,00000000000000	0,00000000000000	0,00000000000000	0,00000000000000	0,01111111111111	0,03738317757009
2770,0	0,00000000000000	0,00000000000000	0,00000000000000	0,00000000000000	0,00000000000000	0,00000000000000	0,01869158878505
2790,0	0,00000000000000	0,00000000000000	0,00000000000000	0,00000000000000	0,00000000000000	0,00000000000000	0,03738317757009
2810,0	0,00000000000000	0,00000000000000	0,00000000000000	0,00000000000000	0,00000000000000	0,00000000000000	0,03738317757009
2830,0	0,00000000000000	0,00000000000000	0,00000000000000	0,00000000000000	0,00000000000000	0,00000000000000	0,00934579439252
2850,0	0,00000000000000	0,00000000000000	0,00000000000000	0,00000000000000	0,00000000000000	0,00000000000000	0,00000000000000
2870,0	0,00000000000000	0,00000000000000	0,00000000000000	0,00000000000000	0,00000000000000	0,04444444444444	0,02803738317757
2890,0	0,00000000000000	0,00000000000000	0,00000000000000	0,00000000000000	0,00000000000000	0,00000000000000	0,04672897196262
2910,0	0,00000000000000	0,00000000000000	0,00000000000000	0,00000000000000	0,00000000000000	0,00000000000000	0,02803738317757
2930,0	0,00000000000000	0,00000000000000	0,00000000000000	0,00000000000000	0,00000000000000	0,00000000000000	0,02803738317757
2950,0	0,00000000000000	0,00000000000000	0,00000000000000	0,00000000000000	0,00000000000000	0,00000000000000	0,01869158878505
2970,0	0,00000000000000	0,00000000000000	0,00000000000000	0,00000000000000	0,00000000000000	0,00000000000000	0,03738317757009
2990,0	0,00000000000000	0,00000000000000	0,00000000000000	0,00000000000000	0,00000000000000	0,00000000000000	0,02803738317757
3010,0	0,00000000000000	0,00000000000000	0,00000000000000	0,00000000000000	0,00000000000000	0,00000000000000	0,00934579439252
3030,0	0,00000000000000	0,00000000000000	0,00000000000000	0,00000000000000	0,00000000000000	0,00000000000000	0,01869158878505
3050,0	0,00000000000000	0,00000000000000	0,00000000000000	0,00000000000000	0,00000000000000	0,00000000000000	0,00000000000000
3070,0	0,00000000000000	0,00000000000000	0,00000000000000	0,00000000000000	0,00000000000000	0,00000000000000	0,01869158878505
3090,0	0,00000000000000	0,00000000000000	0,00000000000000	0,00000000000000	0,00000000000000	0,00000000000000	0,00934579439252
3110,0	0,00000000000000	0,00000000000000	0,00000000000000	0,00000000000000	0,00000000000000	0,00000000000000	0,00934579439252
3130,0	0,00000000000000	0,00000000000000	0,00000000000000	0,00000000000000	0,00000000000000	0,00000000000000	0,02803738317757
3150,0	0,00000000000000	0,00000000000000	0,00000000000000	0,00000000000000	0,00000000000000	0,00000000000000	0,00934579439252
3170,0	0,00000000000000	0,00000000000000	0,00000000000000	0,00000000000000	0,00000000000000	0,00000000000000	0,00934579439252
3190,0	0,00000000000000	0,00000000000000	0,00000000000000	0,00000000000000	0,00000000000000	0,00000000000000	0,00000000000000
3210,0	0,00000000000000	0,00000000000000	0,00000000000000	0,00000000000000	0,00000000000000	0,00000000000000	0,00000000000000
3230,0	0,00000000000000	0,00000000000000	0,00000000000000	0,00000000000000	0,00000000000000	0,00000000000000	0,00934579439252
3250,0	0,00000000000000	0,00000000000000	0,00000000000000	0,00000000000000	0,00000000000000	0,00000000000000	0,00934579439252
3270,0	0,00000000000000	0,00000000000000	0,00000000000000	0,00000000000000	0,00000000000000	0,00000000000000	0,00000000000000
3290,0	0,00000000000000	0,00000000000000	0,00000000000000	0,00000000000000	0,00000000000000	0,00000000000000	0,00934579439252
3310,0	0,00000000000000	0,00000000000000	0,00000000000000	0,00000000000000	0,00000000000000	0,00000000000000	0,00000000000000
3330,0	0,00000000000000	0,00000000000000	0,00000000000000	0,00000000000000	0,00000000000000	0,00000000000000	0,00000000000000
3350,0	0,00000000000000	0,00000000000000	0,00000000000000	0,00000000000000	0,00000000000000	0,00000000000000	0,00934579439252
3370,0	0,00000000000000	0,00000000000000	0,00000000000000	0,00000000000000	0,00000000000000	0,00000000000000	0,00000000000000
3390,0	0,00000000000000	0,00000000000000	0,00000000000000	0,00000000000000	0,00000000000000	0,00000000000000	0,00000000000000
3410,0	0,00000000000000	0,00000000000000	0,00000000000000	0,00000000000000	0,00000000000000	0,00000000000000	0,00000000000000
