# Supplementary material for: Fast bacterial growth reduces antibiotic accumulation and efficacy
Source: eLife. 2022 Jun 7;11:e74062. doi: 10.7554/eLife.74062 (PMC9173744; doi:10.7554/eLife.74062)
Supplement: Figure 1—source data 1. [file elife-74062-fig1-data1.zip › SD23.csv]

dc	Ciprofloxacin	Oxazolidinone	Roxithromycin	Trimethoprim	Octapeptin	Polymyxin B	Tachyplesin
0,000025	0,00000000000000	0,00000000000000	0,13409961685824	0,00000000000000	0,00000000000000	0,00000000000000	0,00000000000000
0,000075	0,00000000000000	0,00000000000000	0,31417624521073	0,02525252525253	0,00000000000000	0,00000000000000	0,00000000000000
0,000125	0,00000000000000	0,00000000000000	0,07279693486590	0,01515151515152	0,00000000000000	0,00000000000000	0,00000000000000
0,000175	0,00000000000000	0,00000000000000	0,04980842911877	0,00000000000000	0,00000000000000	0,01098901098901	0,00000000000000
0,000225	0,00000000000000	0,00000000000000	0,04214559386973	0,02020202020202	0,00000000000000	0,02197802197802	0,03773584905660
0,000275	0,00000000000000	0,00561797752809	0,04214559386973	0,01010101010101	0,00000000000000	0,01098901098901	0,04716981132075
0,000325	0,00000000000000	0,01123595505618	0,03448275862069	0,08080808080808	0,00000000000000	0,00000000000000	0,03773584905660
0,000375	0,00819672131148	0,03370786516854	0,04214559386973	0,09595959595960	0,00000000000000	0,01098901098901	0,07547169811321
0,000425	0,02459016393443	0,03932584269663	0,02298850574713	0,09090909090909	0,00000000000000	0,02197802197802	0,02830188679245
0,000475	0,00000000000000	0,08988764044944	0,02681992337165	0,10606060606061	0,00000000000000	0,02197802197802	0,06603773584906
0,000525	0,02459016393443	0,14606741573034	0,01149425287356	0,09090909090909	0,01136363636364	0,01098901098901	0,02830188679245
0,000575	0,01639344262295	0,15168539325843	0,01149425287356	0,07070707070707	0,05681818181818	0,02197802197802	0,01886792452830
0,000625	0,01639344262295	0,17977528089888	0,01149425287356	0,08585858585859	0,05681818181818	0,00000000000000	0,02830188679245
0,000675	0,04098360655738	0,07303370786517	0,02298850574713	0,06060606060606	0,10227272727273	0,01098901098901	0,02830188679245
0,000725	0,00819672131148	0,10112359550562	0,01915708812261	0,06565656565657	0,02272727272727	0,01098901098901	0,00000000000000
0,000775	0,02459016393443	0,06179775280899	0,01915708812261	0,04040404040404	0,01136363636364	0,00000000000000	0,00000000000000
0,000825	0,01639344262295	0,02247191011236	0,01149425287356	0,04545454545455	0,01136363636364	0,00000000000000	0,00000000000000
0,000875	0,01639344262295	0,02808988764045	0,02298850574713	0,03030303030303	0,00000000000000	0,00000000000000	0,00000000000000
0,000925	0,04098360655738	0,00561797752809	0,01149425287356	0,01515151515152	0,00000000000000	0,02197802197802	0,00943396226415
0,000975	0,00819672131148	0,01123595505618	0,00766283524904	0,00505050505051	0,02272727272727	0,00000000000000	0,00000000000000
0,001025	0,02459016393443	0,01685393258427	0,00766283524904	0,02020202020202	0,01136363636364	0,00000000000000	0,00943396226415
0,001075	0,01639344262295	0,01123595505618	0,00383141762452	0,00505050505051	0,01136363636364	0,01098901098901	0,00000000000000
0,001125	0,02459016393443	0,00000000000000	0,00000000000000	0,00000000000000	0,02272727272727	0,02197802197802	0,00000000000000
0,001175	0,00819672131148	0,00000000000000	0,00766283524904	0,00000000000000	0,01136363636364	0,00000000000000	0,00000000000000
0,001225	0,04098360655738	0,00000000000000	0,00383141762452	0,00000000000000	0,00000000000000	0,00000000000000	0,00000000000000
0,001275	0,00000000000000	0,00000000000000	0,00383141762452	0,01010101010101	0,02272727272727	0,02197802197802	0,00000000000000
0,001325	0,00819672131148	0,00561797752809	0,01149425287356	0,00000000000000	0,00000000000000	0,00000000000000	0,00000000000000
0,001375	0,02459016393443	0,00000000000000	0,00383141762452	0,00505050505051	0,00000000000000	0,01098901098901	0,00000000000000
0,001425	0,00000000000000	0,00000000000000	0,00766283524904	0,00000000000000	0,01136363636364	0,00000000000000	0,00000000000000
0,001475	0,00000000000000	0,00000000000000	0,00000000000000	0,00000000000000	0,01136363636364	0,00000000000000	0,00000000000000
0,001525	0,00819672131148	0,00000000000000	0,00000000000000	0,00000000000000	0,00000000000000	0,00000000000000	0,00000000000000
0,001575	0,01639344262295	0,00561797752809	0,00000000000000	0,00000000000000	0,00000000000000	0,00000000000000	0,00000000000000
0,001625	0,00000000000000	0,00000000000000	0,00383141762452	0,00000000000000	0,00000000000000	0,00000000000000	0,00000000000000
0,001675	0,00819672131148	0,00000000000000	0,00000000000000	0,00000000000000	0,01136363636364	0,01098901098901	0,00000000000000
0,001725	0,00000000000000	0,00000000000000	0,00383141762452	0,00000000000000	0,00000000000000	0,00000000000000	0,00000000000000
0,001775	0,00819672131148	0,00000000000000	0,00383141762452	0,00000000000000	0,00000000000000	0,01098901098901	0,00000000000000
0,001825	0,01639344262295	0,00000000000000	0,00000000000000	0,00000000000000	0,01136363636364	0,00000000000000	0,00000000000000
0,001875	0,00819672131148	0,00000000000000	0,00000000000000	0,00000000000000	0,00000000000000	0,00000000000000	0,00000000000000
0,001925	0,01639344262295	0,00000000000000	0,00000000000000	0,00000000000000	0,00000000000000	0,01098901098901	0,00000000000000
0,001975	0,01639344262295	0,00000000000000	0,00000000000000	0,00000000000000	0,00000000000000	0,00000000000000	0,00000000000000
0,002025	0,00000000000000	0,00000000000000	0,00000000000000	0,00000000000000	0,00000000000000	0,01098901098901	0,00000000000000
0,002075	0,00819672131148	0,00000000000000	0,00000000000000	0,00000000000000	0,00000000000000	0,01098901098901	0,00000000000000
0,002125	0,01639344262295	0,00000000000000	0,00000000000000	0,00000000000000	0,00000000000000	0,01098901098901	0,00000000000000
0,002175	0,00819672131148	0,00000000000000	0,00000000000000	0,00000000000000	0,00000000000000	0,01098901098901	0,00000000000000
0,002225	0,00000000000000	0,00000000000000	0,00000000000000	0,00000000000000	0,00000000000000	0,01098901098901	0,00000000000000
0,002275	0,00000000000000	0,00000000000000	0,00000000000000	0,00000000000000	0,00000000000000	0,00000000000000	0,00000000000000
0,002325	0,02459016393443	0,00000000000000	0,00000000000000	0,00000000000000	0,00000000000000	0,02197802197802	0,00000000000000
0,002375	0,01639344262295	0,00000000000000	0,00383141762452	0,00000000000000	0,01136363636364	0,03296703296703	0,00000000000000
0,002425	0,02459016393443	0,00000000000000	0,00000000000000	0,00000000000000	0,00000000000000	0,01098901098901	0,00000000000000
0,002475	0,00000000000000	0,00000000000000	0,00000000000000	0,00000000000000	0,00000000000000	0,01098901098901	0,00000000000000
0,002525	0,00000000000000	0,00000000000000	0,00000000000000	0,00000000000000	0,00000000000000	0,01098901098901	0,00000000000000
0,002575	0,00819672131148	0,00000000000000	0,00000000000000	0,00000000000000	0,00000000000000	0,00000000000000	0,00000000000000
0,002625	0,01639344262295	0,00000000000000	0,00000000000000	0,00000000000000	0,01136363636364	0,00000000000000	0,00000000000000
0,002675	0,00819672131148	0,00000000000000	0,00000000000000	0,00000000000000	0,00000000000000	0,00000000000000	0,00000000000000
0,002725	0,00000000000000	0,00000000000000	0,00000000000000	0,00000000000000	0,00000000000000	0,00000000000000	0,00000000000000
0,002775	0,00000000000000	0,00000000000000	0,00000000000000	0,00000000000000	0,00000000000000	0,00000000000000	0,00000000000000
0,002825	0,00819672131148	0,00000000000000	0,00000000000000	0,00000000000000	0,00000000000000	0,00000000000000	0,00000000000000
0,002875	0,00000000000000	0,00000000000000	0,00000000000000	0,00505050505051	0,00000000000000	0,00000000000000	0,00000000000000
0,002925	0,01639344262295	0,00000000000000	0,00000000000000	0,00000000000000	0,00000000000000	0,00000000000000	0,00000000000000
0,002975	0,00819672131148	0,00000000000000	0,00000000000000	0,00000000000000	0,00000000000000	0,01098901098901	0,00000000000000
0,003025	0,00819672131148	0,00000000000000	0,00000000000000	0,00000000000000	0,00000000000000	0,00000000000000	0,00000000000000
0,003075	0,00000000000000	0,00000000000000	0,00000000000000	0,00000000000000	0,00000000000000	0,00000000000000	0,00000000000000
0,003125	0,01639344262295	0,00000000000000	0,00000000000000	0,00000000000000	0,01136363636364	0,00000000000000	0,00943396226415
0,003175	0,00000000000000	0,00000000000000	0,00000000000000	0,00000000000000	0,00000000000000	0,00000000000000	0,00943396226415
0,003225	0,01639344262295	0,00000000000000	0,00000000000000	0,00000000000000	0,00000000000000	0,00000000000000	0,00000000000000
0,003275	0,01639344262295	0,00000000000000	0,00000000000000	0,00000000000000	0,00000000000000	0,01098901098901	0,00000000000000
0,003325	0,00000000000000	0,00000000000000	0,00000000000000	0,00000000000000	0,00000000000000	0,00000000000000	0,00000000000000
0,003375	0,00819672131148	0,00000000000000	0,00000000000000	0,00000000000000	0,00000000000000	0,00000000000000	0,00000000000000
0,003425	0,00000000000000	0,00000000000000	0,00000000000000	0,00000000000000	0,00000000000000	0,00000000000000	0,00000000000000
0,003475	0,00819672131148	0,00000000000000	0,00000000000000	0,00000000000000	0,00000000000000	0,00000000000000	0,00000000000000
0,003525	0,01639344262295	0,00000000000000	0,00000000000000	0,00000000000000	0,00000000000000	0,00000000000000	0,00000000000000
0,003575	0,00000000000000	0,00000000000000	0,00000000000000	0,00000000000000	0,00000000000000	0,00000000000000	0,00000000000000
0,003625	0,00000000000000	0,00000000000000	0,00000000000000	0,00000000000000	0,00000000000000	0,00000000000000	0,00000000000000
0,003675	0,00000000000000	0,00000000000000	0,00000000000000	0,00000000000000	0,00000000000000	0,00000000000000	0,00943396226415
0,003725	0,00819672131148	0,00000000000000	0,00000000000000	0,00000000000000	0,01136363636364	0,00000000000000	0,00000000000000
0,003775	0,00819672131148	0,00000000000000	0,00000000000000	0,00000000000000	0,01136363636364	0,00000000000000	0,00943396226415
0,003825	0,00000000000000	0,00000000000000	0,00000000000000	0,00000000000000	0,00000000000000	0,00000000000000	0,00000000000000
0,003875	0,01639344262295	0,00000000000000	0,00000000000000	0,00000000000000	0,01136363636364	0,00000000000000	0,00000000000000
0,003925	0,00819672131148	0,00000000000000	0,00000000000000	0,00000000000000	0,01136363636364	0,00000000000000	0,00000000000000
0,003975	0,01639344262295	0,00000000000000	0,00000000000000	0,00000000000000	0,00000000000000	0,00000000000000	0,00000000000000
0,004025	0,00000000000000	0,00000000000000	0,00000000000000	0,00000000000000	0,00000000000000	0,00000000000000	0,00943396226415
0,004075	0,00000000000000	0,00000000000000	0,00000000000000	0,00000000000000	0,00000000000000	0,00000000000000	0,00943396226415
0,004125	0,01639344262295	0,00000000000000	0,00000000000000	0,00000000000000	0,00000000000000	0,00000000000000	0,00943396226415
0,004175	0,01639344262295	0,00000000000000	0,00000000000000	0,00000000000000	0,00000000000000	0,00000000000000	0,00943396226415
0,004225	0,00819672131148	0,00000000000000	0,00000000000000	0,00000000000000	0,00000000000000	0,01098901098901	0,00943396226415
0,004275	0,00819672131148	0,00000000000000	0,00000000000000	0,00000000000000	0,00000000000000	0,00000000000000	0,00000000000000
0,004325	0,00000000000000	0,00000000000000	0,00000000000000	0,00000000000000	0,00000000000000	0,00000000000000	0,00000000000000
0,004375	0,00819672131148	0,00000000000000	0,00000000000000	0,00000000000000	0,00000000000000	0,01098901098901	0,01886792452830
0,004425	0,00000000000000	0,00000000000000	0,00000000000000	0,00000000000000	0,00000000000000	0,00000000000000	0,00000000000000
0,004475	0,00819672131148	0,00000000000000	0,00000000000000	0,00000000000000	0,00000000000000	0,00000000000000	0,00000000000000
0,004525	0,00819672131148	0,00000000000000	0,00000000000000	0,00000000000000	0,00000000000000	0,00000000000000	0,00000000000000
0,004575	0,00819672131148	0,00000000000000	0,00383141762452	0,00000000000000	0,00000000000000	0,00000000000000	0,00000000000000
0,004625	0,00000000000000	0,00000000000000	0,00000000000000	0,00000000000000	0,00000000000000	0,00000000000000	0,00000000000000
0,004675	0,00819672131148	0,00000000000000	0,00000000000000	0,00000000000000	0,00000000000000	0,00000000000000	0,00000000000000
0,004725	0,01639344262295	0,00000000000000	0,00000000000000	0,00000000000000	0,00000000000000	0,00000000000000	0,01886792452830
0,004775	0,00000000000000	0,00000000000000	0,00000000000000	0,00000000000000	0,00000000000000	0,00000000000000	0,00000000000000
0,004825	0,00819672131148	0,00000000000000	0,00000000000000	0,00000000000000	0,00000000000000	0,00000000000000	0,00943396226415
0,004875	0,00000000000000	0,00000000000000	0,00000000000000	0,00000000000000	0,00000000000000	0,00000000000000	0,00000000000000
0,004925	0,00819672131148	0,00000000000000	0,00000000000000	0,00000000000000	0,00000000000000	0,00000000000000	0,00000000000000
0,004975	0,00000000000000	0,00000000000000	0,00000000000000	0,00000000000000	0,00000000000000	0,00000000000000	0,00000000000000
0,005025	0,00000000000000	0,00000000000000	0,00000000000000	0,00000000000000	0,00000000000000	0,00000000000000	0,00943396226415
0,005075	0,00000000000000	0,00000000000000	0,00000000000000	0,00000000000000	0,00000000000000	0,00000000000000	0,00943396226415
0,005125	0,00000000000000	0,00000000000000	0,00000000000000	0,00000000000000	0,01136363636364	0,00000000000000	0,00000000000000
0,005175	0,00000000000000	0,00000000000000	0,00000000000000	0,00000000000000	0,00000000000000	0,00000000000000	0,00000000000000
0,005225	0,00000000000000	0,00000000000000	0,00000000000000	0,00000000000000	0,00000000000000	0,00000000000000	0,00000000000000
0,005275	0,00819672131148	0,00000000000000	0,00000000000000	0,00000000000000	0,00000000000000	0,00000000000000	0,00943396226415
0,005325	0,00000000000000	0,00000000000000	0,00000000000000	0,00000000000000	0,00000000000000	0,00000000000000	0,00000000000000
0,005375	0,00819672131148	0,00000000000000	0,00000000000000	0,00000000000000	0,00000000000000	0,01098901098901	0,00000000000000
0,005425	0,00819672131148	0,00000000000000	0,00000000000000	0,00000000000000	0,00000000000000	0,00000000000000	0,00000000000000
0,005475	0,00000000000000	0,00000000000000	0,00000000000000	0,00000000000000	0,00000000000000	0,00000000000000	0,00943396226415
0,005525	0,00000000000000	0,00000000000000	0,00000000000000	0,00000000000000	0,00000000000000	0,00000000000000	0,00943396226415
0,005575	0,00000000000000	0,00000000000000	0,00000000000000	0,00000000000000	0,00000000000000	0,00000000000000	0,00000000000000
0,005625	0,00000000000000	0,00000000000000	0,00000000000000	0,00000000000000	0,00000000000000	0,00000000000000	0,00000000000000
0,005675	0,00000000000000	0,00000000000000	0,00000000000000	0,00000000000000	0,00000000000000	0,00000000000000	0,00000000000000
0,005725	0,00000000000000	0,00000000000000	0,00000000000000	0,00000000000000	0,00000000000000	0,00000000000000	0,00943396226415
0,005775	0,00000000000000	0,00000000000000	0,00000000000000	0,00000000000000	0,00000000000000	0,00000000000000	0,00000000000000
0,005825	0,00000000000000	0,00000000000000	0,00000000000000	0,00000000000000	0,01136363636364	0,00000000000000	0,00943396226415
0,005875	0,00000000000000	0,00000000000000	0,00000000000000	0,00000000000000	0,00000000000000	0,00000000000000	0,00943396226415
0,005925	0,00819672131148	0,00000000000000	0,00000000000000	0,00000000000000	0,00000000000000	0,00000000000000	0,00000000000000
0,005975	0,00000000000000	0,00000000000000	0,00000000000000	0,00000000000000	0,00000000000000	0,00000000000000	0,00000000000000
0,006025	0,01639344262295	0,00000000000000	0,00000000000000	0,00000000000000	0,00000000000000	0,00000000000000	0,00000000000000
0,006075	0,00819672131148	0,00000000000000	0,00000000000000	0,00000000000000	0,00000000000000	0,00000000000000	0,00000000000000
0,006125	0,00000000000000	0,00000000000000	0,00000000000000	0,00000000000000	0,00000000000000	0,00000000000000	0,01886792452830
0,006175	0,00819672131148	0,00000000000000	0,00000000000000	0,00000000000000	0,00000000000000	0,00000000000000	0,00943396226415
0,006225	0,00000000000000	0,00000000000000	0,00000000000000	0,00000000000000	0,00000000000000	0,00000000000000	0,00000000000000
0,006275	0,00000000000000	0,00000000000000	0,00000000000000	0,00000000000000	0,00000000000000	0,00000000000000	0,00000000000000
0,006325	0,00000000000000	0,00000000000000	0,00000000000000	0,00000000000000	0,00000000000000	0,00000000000000	0,00000000000000
0,006375	0,00000000000000	0,00000000000000	0,00000000000000	0,00000000000000	0,00000000000000	0,00000000000000	0,00000000000000
0,006425	0,00000000000000	0,00000000000000	0,00000000000000	0,00000000000000	0,00000000000000	0,00000000000000	0,00000000000000
0,006475	0,00000000000000	0,00000000000000	0,00000000000000	0,00000000000000	0,00000000000000	0,00000000000000	0,00000000000000
0,006525	0,00000000000000	0,00000000000000	0,00000000000000	0,00000000000000	0,00000000000000	0,00000000000000	0,00000000000000
0,006575	0,00000000000000	0,00000000000000	0,00000000000000	0,00000000000000	0,00000000000000	0,00000000000000	0,00000000000000
0,006625	0,00000000000000	0,00000000000000	0,00000000000000	0,00000000000000	0,00000000000000	0,00000000000000	0,00943396226415
0,006675	0,00000000000000	0,00000000000000	0,00000000000000	0,00000000000000	0,00000000000000	0,00000000000000	0,00943396226415
0,006725	0,00000000000000	0,00000000000000	0,00000000000000	0,00000000000000	0,00000000000000	0,00000000000000	0,00943396226415
0,006775	0,00000000000000	0,00000000000000	0,00000000000000	0,00000000000000	0,00000000000000	0,00000000000000	0,00943396226415
0,006825	0,00000000000000	0,00000000000000	0,00000000000000	0,00000000000000	0,00000000000000	0,00000000000000	0,00000000000000
0,006875	0,00000000000000	0,00000000000000	0,00000000000000	0,00000000000000	0,00000000000000	0,00000000000000	0,00943396226415
0,006925	0,00000000000000	0,00000000000000	0,00000000000000	0,00000000000000	0,00000000000000	0,00000000000000	0,00000000000000
0,006975	0,00000000000000	0,00000000000000	0,00000000000000	0,00000000000000	0,00000000000000	0,00000000000000	0,00000000000000
0,007025	0,00000000000000	0,00000000000000	0,00000000000000	0,00000000000000	0,00000000000000	0,01098901098901	0,00000000000000
0,007075	0,00000000000000	0,00000000000000	0,00000000000000	0,00000000000000	0,00000000000000	0,01098901098901	0,00000000000000
0,007125	0,00000000000000	0,00000000000000	0,00000000000000	0,00000000000000	0,00000000000000	0,00000000000000	0,00943396226415
0,007175	0,00000000000000	0,00000000000000	0,00000000000000	0,00000000000000	0,00000000000000	0,00000000000000	0,00000000000000
0,007225	0,00000000000000	0,00000000000000	0,00000000000000	0,00000000000000	0,00000000000000	0,00000000000000	0,00000000000000
0,007275	0,00000000000000	0,00000000000000	0,00000000000000	0,00000000000000	0,00000000000000	0,00000000000000	0,00000000000000
0,007325	0,00000000000000	0,00000000000000	0,00000000000000	0,00000000000000	0,00000000000000	0,00000000000000	0,00000000000000
0,007375	0,00000000000000	0,00000000000000	0,00000000000000	0,00000000000000	0,00000000000000	0,01098901098901	0,00000000000000
0,007425	0,00000000000000	0,00000000000000	0,00000000000000	0,00000000000000	0,00000000000000	0,00000000000000	0,00000000000000
0,007475	0,00000000000000	0,00000000000000	0,00000000000000	0,00000000000000	0,00000000000000	0,00000000000000	0,00000000000000
0,007525	0,00000000000000	0,00000000000000	0,00000000000000	0,00000000000000	0,00000000000000	0,00000000000000	0,00000000000000
0,007575	0,00000000000000	0,00000000000000	0,00000000000000	0,00000000000000	0,00000000000000	0,00000000000000	0,00943396226415
0,007625	0,00000000000000	0,00000000000000	0,00000000000000	0,00000000000000	0,00000000000000	0,00000000000000	0,00000000000000
0,007675	0,00000000000000	0,00000000000000	0,00000000000000	0,00000000000000	0,00000000000000	0,00000000000000	0,00000000000000
0,007725	0,00000000000000	0,00000000000000	0,00000000000000	0,00000000000000	0,00000000000000	0,00000000000000	0,00943396226415
0,007775	0,00000000000000	0,00000000000000	0,00000000000000	0,00000000000000	0,01136363636364	0,00000000000000	0,00000000000000
0,007825	0,00000000000000	0,00000000000000	0,00000000000000	0,00000000000000	0,00000000000000	0,00000000000000	0,00000000000000
0,007875	0,00000000000000	0,00000000000000	0,00000000000000	0,00000000000000	0,00000000000000	0,00000000000000	0,00943396226415
0,007925	0,00000000000000	0,00000000000000	0,00000000000000	0,00000000000000	0,01136363636364	0,00000000000000	0,00000000000000
0,007975	0,00000000000000	0,00000000000000	0,00000000000000	0,00000000000000	0,00000000000000	0,00000000000000	0,00000000000000
0,008025	0,00000000000000	0,00000000000000	0,00000000000000	0,00000000000000	0,00000000000000	0,00000000000000	0,00000000000000
0,008075	0,00000000000000	0,00000000000000	0,00000000000000	0,00000000000000	0,00000000000000	0,00000000000000	0,00943396226415
0,008125	0,00000000000000	0,00000000000000	0,00000000000000	0,00000000000000	0,00000000000000	0,00000000000000	0,00000000000000
0,008175	0,00000000000000	0,00000000000000	0,00000000000000	0,00000000000000	0,00000000000000	0,00000000000000	0,00000000000000
0,008225	0,00000000000000	0,00000000000000	0,00000000000000	0,00000000000000	0,01136363636364	0,00000000000000	0,00943396226415
0,008275	0,00000000000000	0,00000000000000	0,00000000000000	0,00000000000000	0,00000000000000	0,00000000000000	0,00943396226415
0,008325	0,00000000000000	0,00000000000000	0,00000000000000	0,00000000000000	0,00000000000000	0,00000000000000	0,00000000000000
0,008375	0,00000000000000	0,00000000000000	0,00000000000000	0,00000000000000	0,00000000000000	0,00000000000000	0,00000000000000
0,008425	0,00000000000000	0,00000000000000	0,00000000000000	0,00000000000000	0,00000000000000	0,00000000000000	0,00000000000000
0,008475	0,00000000000000	0,00000000000000	0,00000000000000	0,00000000000000	0,00000000000000	0,00000000000000	0,00000000000000
0,008525	0,00000000000000	0,00000000000000	0,00000000000000	0,00000000000000	0,00000000000000	0,00000000000000	0,00000000000000
0,008575	0,00000000000000	0,00000000000000	0,00000000000000	0,00000000000000	0,00000000000000	0,00000000000000	0,00943396226415
0,008625	0,00000000000000	0,00000000000000	0,00000000000000	0,00000000000000	0,00000000000000	0,00000000000000	0,00943396226415
0,008675	0,00000000000000	0,00000000000000	0,00000000000000	0,00000000000000	0,00000000000000	0,00000000000000	0,00000000000000
0,008725	0,00000000000000	0,00000000000000	0,00000000000000	0,00000000000000	0,00000000000000	0,00000000000000	0,00000000000000
0,008775	0,00000000000000	0,00000000000000	0,00000000000000	0,00000000000000	0,00000000000000	0,00000000000000	0,00943396226415
0,008825	0,00000000000000	0,00000000000000	0,00000000000000	0,00000000000000	0,01136363636364	0,00000000000000	0,00000000000000
0,008875	0,00000000000000	0,00000000000000	0,00000000000000	0,00000000000000	0,00000000000000	0,00000000000000	0,00000000000000
0,008925	0,00000000000000	0,00000000000000	0,00000000000000	0,00000000000000	0,00000000000000	0,00000000000000	0,00000000000000
0,008975	0,00000000000000	0,00000000000000	0,00000000000000	0,00000000000000	0,01136363636364	0,00000000000000	0,00000000000000
0,009025	0,00000000000000	0,00000000000000	0,00000000000000	0,00000000000000	0,00000000000000	0,00000000000000	0,00000000000000
0,018150	0,00000000000000	0,00000000000000	0,00000000000000	0,00000000000000	0,00000000000000	0,00000000000000	0,00000000000000
0,018250	0,00000000000000	0,00000000000000	0,00000000000000	0,00000000000000	0,00000000000000	0,00000000000000	0,00000000000000
0,018350	0,00000000000000	0,00000000000000	0,00000000000000	0,00000000000000	0,00000000000000	0,00000000000000	0,00000000000000
0,018450	0,00000000000000	0,00000000000000	0,00000000000000	0,00000000000000	0,00000000000000	0,00000000000000	0,00000000000000
0,018550	0,00000000000000	0,00000000000000	0,00000000000000	0,00000000000000	0,00000000000000	0,00000000000000	0,00000000000000
0,018650	0,00000000000000	0,00000000000000	0,00000000000000	0,00000000000000	0,00000000000000	0,00000000000000	0,00000000000000
0,018750	0,00000000000000	0,00000000000000	0,00000000000000	0,00000000000000	0,00000000000000	0,00000000000000	0,00943396226415
0,018850	0,00000000000000	0,00000000000000	0,00000000000000	0,00000000000000	0,00000000000000	0,00000000000000	0,00000000000000
0,018950	0,00000000000000	0,00000000000000	0,00000000000000	0,00000000000000	0,00000000000000	0,00000000000000	0,00000000000000
0,019050	0,00000000000000	0,00000000000000	0,00000000000000	0,00000000000000	0,01136363636364	0,00000000000000	0,00000000000000
0,019150	0,00000000000000	0,00000000000000	0,00000000000000	0,00000000000000	0,00000000000000	0,01098901098901	0,00000000000000
0,019250	0,00000000000000	0,00000000000000	0,00000000000000	0,00000000000000	0,00000000000000	0,00000000000000	0,00943396226415
0,019350	0,00000000000000	0,00000000000000	0,00000000000000	0,00000000000000	0,00000000000000	0,00000000000000	0,00000000000000
0,019450	0,00000000000000	0,00000000000000	0,00000000000000	0,00000000000000	0,00000000000000	0,00000000000000	0,00000000000000
0,019550	0,00000000000000	0,00000000000000	0,00000000000000	0,00000000000000	0,00000000000000	0,00000000000000	0,00000000000000
0,019650	0,00000000000000	0,00000000000000	0,00000000000000	0,00000000000000	0,00000000000000	0,01098901098901	0,00000000000000
0,019750	0,00000000000000	0,00000000000000	0,00000000000000	0,00000000000000	0,00000000000000	0,00000000000000	0,00000000000000
0,019850	0,00000000000000	0,00000000000000	0,00000000000000	0,00000000000000	0,00000000000000	0,00000000000000	0,00000000000000
0,019950	0,00000000000000	0,00000000000000	0,00000000000000	0,00000000000000	0,00000000000000	0,00000000000000	0,00000000000000
0,020050	0,00000000000000	0,00000000000000	0,00000000000000	0,00000000000000	0,00000000000000	0,00000000000000	0,00000000000000
0,020150	0,00000000000000	0,00000000000000	0,00000000000000	0,00000000000000	0,00000000000000	0,00000000000000	0,00000000000000
0,020250	0,00000000000000	0,00000000000000	0,00000000000000	0,00000000000000	0,00000000000000	0,00000000000000	0,00000000000000
0,020350	0,00000000000000	0,00000000000000	0,00000000000000	0,00000000000000	0,00000000000000	0,00000000000000	0,00000000000000
0,020450	0,00000000000000	0,00000000000000	0,00000000000000	0,00000000000000	0,02272727272727	0,00000000000000	0,00000000000000
0,020550	0,00000000000000	0,00000000000000	0,00000000000000	0,00000000000000	0,00000000000000	0,00000000000000	0,00000000000000
0,020650	0,00000000000000	0,00000000000000	0,00000000000000	0,00000000000000	0,00000000000000	0,00000000000000	0,00943396226415
0,020750	0,00000000000000	0,00000000000000	0,00000000000000	0,00000000000000	0,00000000000000	0,00000000000000	0,00000000000000
0,020850	0,00000000000000	0,00000000000000	0,00000000000000	0,00000000000000	0,01136363636364	0,00000000000000	0,00000000000000
0,020950	0,00000000000000	0,00000000000000	0,00000000000000	0,00000000000000	0,00000000000000	0,00000000000000	0,00000000000000
0,021050	0,00000000000000	0,00000000000000	0,00000000000000	0,00000000000000	0,00000000000000	0,01098901098901	0,00000000000000
0,021150	0,00000000000000	0,00000000000000	0,00000000000000	0,00000000000000	0,00000000000000	0,00000000000000	0,00000000000000
0,021250	0,00000000000000	0,00000000000000	0,00000000000000	0,00000000000000	0,00000000000000	0,00000000000000	0,00000000000000
0,021350	0,00000000000000	0,00000000000000	0,00000000000000	0,00000000000000	0,00000000000000	0,01098901098901	0,00000000000000
0,021450	0,00000000000000	0,00000000000000	0,00000000000000	0,00000000000000	0,00000000000000	0,00000000000000	0,00943396226415
0,021550	0,00000000000000	0,00000000000000	0,00000000000000	0,00000000000000	0,00000000000000	0,01098901098901	0,00000000000000
0,021650	0,00000000000000	0,00000000000000	0,00000000000000	0,00000000000000	0,01136363636364	0,00000000000000	0,00000000000000
0,021750	0,00000000000000	0,00000000000000	0,00000000000000	0,00000000000000	0,00000000000000	0,00000000000000	0,00000000000000
0,021850	0,00000000000000	0,00000000000000	0,00000000000000	0,00000000000000	0,00000000000000	0,00000000000000	0,00000000000000
0,021950	0,00000000000000	0,00000000000000	0,00000000000000	0,00000000000000	0,00000000000000	0,00000000000000	0,00000000000000
0,022050	0,00000000000000	0,00000000000000	0,00000000000000	0,00000000000000	0,00000000000000	0,00000000000000	0,00000000000000
0,022150	0,00000000000000	0,00000000000000	0,00000000000000	0,00000000000000	0,00000000000000	0,00000000000000	0,00000000000000
0,022250	0,00000000000000	0,00000000000000	0,00000000000000	0,00000000000000	0,00000000000000	0,00000000000000	0,00000000000000
0,022350	0,00000000000000	0,00000000000000	0,00000000000000	0,00000000000000	0,00000000000000	0,00000000000000	0,00943396226415
0,022450	0,00000000000000	0,00000000000000	0,00000000000000	0,00000000000000	0,00000000000000	0,00000000000000	0,00000000000000
0,022550	0,00000000000000	0,00000000000000	0,00000000000000	0,00000000000000	0,00000000000000	0,00000000000000	0,00000000000000
0,022650	0,00000000000000	0,00000000000000	0,00000000000000	0,00000000000000	0,00000000000000	0,00000000000000	0,00000000000000
0,022750	0,00000000000000	0,00000000000000	0,00000000000000	0,00000000000000	0,00000000000000	0,00000000000000	0,00943396226415
0,022850	0,00000000000000	0,00000000000000	0,00000000000000	0,00000000000000	0,00000000000000	0,00000000000000	0,00000000000000
0,022950	0,00000000000000	0,00000000000000	0,00000000000000	0,00000000000000	0,00000000000000	0,00000000000000	0,00000000000000
0,023050	0,00000000000000	0,00000000000000	0,00000000000000	0,00000000000000	0,00000000000000	0,01098901098901	0,00000000000000
0,023150	0,00000000000000	0,00000000000000	0,00000000000000	0,00000000000000	0,00000000000000	0,01098901098901	0,00000000000000
0,023250	0,00000000000000	0,00000000000000	0,00000000000000	0,00000000000000	0,00000000000000	0,00000000000000	0,00000000000000
0,023350	0,00000000000000	0,00000000000000	0,00000000000000	0,00000000000000	0,00000000000000	0,02197802197802	0,00000000000000
0,023450	0,00000000000000	0,00000000000000	0,00000000000000	0,00000000000000	0,00000000000000	0,00000000000000	0,00000000000000
0,023550	0,00000000000000	0,00000000000000	0,00000000000000	0,00000000000000	0,00000000000000	0,00000000000000	0,00000000000000
0,023650	0,00000000000000	0,00000000000000	0,00000000000000	0,00000000000000	0,00000000000000	0,00000000000000	0,00000000000000
0,023750	0,00000000000000	0,00000000000000	0,00000000000000	0,00000000000000	0,00000000000000	0,00000000000000	0,00000000000000
0,023850	0,00000000000000	0,00000000000000	0,00000000000000	0,00000000000000	0,00000000000000	0,00000000000000	0,00000000000000
0,023950	0,00000000000000	0,00000000000000	0,00000000000000	0,00000000000000	0,00000000000000	0,00000000000000	0,00000000000000
0,024050	0,00000000000000	0,00000000000000	0,00000000000000	0,00000000000000	0,00000000000000	0,00000000000000	0,00000000000000
0,024150	0,00000000000000	0,00000000000000	0,00000000000000	0,00000000000000	0,00000000000000	0,00000000000000	0,00000000000000
0,024250	0,00000000000000	0,00000000000000	0,00000000000000	0,00000000000000	0,00000000000000	0,01098901098901	0,00000000000000
0,024350	0,00000000000000	0,00000000000000	0,00000000000000	0,00000000000000	0,00000000000000	0,00000000000000	0,00000000000000
0,024450	0,00000000000000	0,00000000000000	0,00000000000000	0,00000000000000	0,00000000000000	0,00000000000000	0,00000000000000
0,024550	0,00000000000000	0,00000000000000	0,00000000000000	0,00000000000000	0,00000000000000	0,00000000000000	0,00000000000000
0,024650	0,00000000000000	0,00000000000000	0,00000000000000	0,00000000000000	0,00000000000000	0,01098901098901	0,00000000000000
0,024750	0,00000000000000	0,00000000000000	0,00000000000000	0,00000000000000	0,00000000000000	0,01098901098901	0,00000000000000
0,024850	0,00000000000000	0,00000000000000	0,00000000000000	0,00000000000000	0,00000000000000	0,00000000000000	0,00000000000000
0,024950	0,00000000000000	0,00000000000000	0,00000000000000	0,00000000000000	0,00000000000000	0,00000000000000	0,00000000000000
0,025050	0,00000000000000	0,00000000000000	0,00000000000000	0,00000000000000	0,00000000000000	0,00000000000000	0,00000000000000
0,025150	0,00000000000000	0,00000000000000	0,00000000000000	0,00000000000000	0,00000000000000	0,00000000000000	0,00000000000000
0,025250	0,00819672131148	0,00000000000000	0,00000000000000	0,00000000000000	0,01136363636364	0,00000000000000	0,00000000000000
0,025350	0,00000000000000	0,00000000000000	0,00000000000000	0,00000000000000	0,00000000000000	0,01098901098901	0,00000000000000
0,025450	0,00000000000000	0,00000000000000	0,00000000000000	0,00000000000000	0,00000000000000	0,00000000000000	0,00943396226415
0,025550	0,00000000000000	0,00000000000000	0,00000000000000	0,00000000000000	0,00000000000000	0,00000000000000	0,00000000000000
0,025650	0,00000000000000	0,00000000000000	0,00000000000000	0,00000000000000	0,00000000000000	0,00000000000000	0,00000000000000
0,025750	0,00000000000000	0,00000000000000	0,00000000000000	0,00000000000000	0,00000000000000	0,00000000000000	0,00000000000000
0,025850	0,00000000000000	0,00000000000000	0,00000000000000	0,00000000000000	0,00000000000000	0,00000000000000	0,00000000000000
0,025950	0,00000000000000	0,00000000000000	0,00000000000000	0,00000000000000	0,00000000000000	0,00000000000000	0,00000000000000
0,026050	0,00000000000000	0,00000000000000	0,00000000000000	0,00000000000000	0,00000000000000	0,00000000000000	0,00000000000000
0,026150	0,00000000000000	0,00000000000000	0,00000000000000	0,00000000000000	0,00000000000000	0,00000000000000	0,00000000000000
0,026250	0,00000000000000	0,00000000000000	0,00000000000000	0,00000000000000	0,00000000000000	0,00000000000000	0,00000000000000
0,026350	0,00000000000000	0,00000000000000	0,00000000000000	0,00000000000000	0,00000000000000	0,00000000000000	0,00000000000000
0,026450	0,00000000000000	0,00000000000000	0,00000000000000	0,00000000000000	0,00000000000000	0,00000000000000	0,00000000000000
0,026550	0,00000000000000	0,00000000000000	0,00000000000000	0,00000000000000	0,00000000000000	0,00000000000000	0,00000000000000
0,026650	0,00000000000000	0,00000000000000	0,00000000000000	0,00000000000000	0,00000000000000	0,00000000000000	0,00000000000000
0,026750	0,00000000000000	0,00000000000000	0,00000000000000	0,00000000000000	0,00000000000000	0,00000000000000	0,00000000000000
0,026850	0,00000000000000	0,00000000000000	0,00000000000000	0,00000000000000	0,00000000000000	0,00000000000000	0,00000000000000
0,026950	0,00000000000000	0,00000000000000	0,00000000000000	0,00000000000000	0,00000000000000	0,01098901098901	0,00000000000000
0,027050	0,00000000000000	0,00000000000000	0,00000000000000	0,00000000000000	0,00000000000000	0,00000000000000	0,00000000000000
0,027150	0,00000000000000	0,00000000000000	0,00000000000000	0,00000000000000	0,00000000000000	0,00000000000000	0,00000000000000
0,027250	0,00000000000000	0,00000000000000	0,00000000000000	0,00000000000000	0,00000000000000	0,00000000000000	0,00000000000000
0,027350	0,00000000000000	0,00000000000000	0,00000000000000	0,00000000000000	0,00000000000000	0,00000000000000	0,00000000000000
0,027450	0,00000000000000	0,00000000000000	0,00000000000000	0,00000000000000	0,01136363636364	0,00000000000000	0,00943396226415
0,027550	0,00000000000000	0,00000000000000	0,00000000000000	0,00000000000000	0,00000000000000	0,00000000000000	0,00000000000000
0,027650	0,00000000000000	0,00000000000000	0,00000000000000	0,00000000000000	0,00000000000000	0,00000000000000	0,00000000000000
0,027750	0,00000000000000	0,00000000000000	0,00000000000000	0,00000000000000	0,01136363636364	0,00000000000000	0,00000000000000
0,027850	0,00000000000000	0,00000000000000	0,00000000000000	0,00000000000000	0,00000000000000	0,00000000000000	0,00000000000000
0,027950	0,00000000000000	0,00000000000000	0,00000000000000	0,00000000000000	0,00000000000000	0,00000000000000	0,00943396226415
0,028050	0,00000000000000	0,00000000000000	0,00000000000000	0,00000000000000	0,00000000000000	0,00000000000000	0,00000000000000
0,028150	0,00000000000000	0,00000000000000	0,00000000000000	0,00000000000000	0,01136363636364	0,01098901098901	0,00000000000000
0,028250	0,00000000000000	0,00000000000000	0,00000000000000	0,00000000000000	0,00000000000000	0,00000000000000	0,00000000000000
0,028350	0,00000000000000	0,00000000000000	0,00000000000000	0,00000000000000	0,00000000000000	0,00000000000000	0,00000000000000
0,028450	0,00000000000000	0,00000000000000	0,00000000000000	0,00000000000000	0,00000000000000	0,00000000000000	0,00000000000000
0,028550	0,00000000000000	0,00000000000000	0,00000000000000	0,00000000000000	0,00000000000000	0,00000000000000	0,00000000000000
0,028650	0,00000000000000	0,00000000000000	0,00000000000000	0,00000000000000	0,00000000000000	0,00000000000000	0,00000000000000
0,028750	0,00000000000000	0,00000000000000	0,00000000000000	0,00000000000000	0,00000000000000	0,00000000000000	0,00000000000000
0,028850	0,00000000000000	0,00000000000000	0,00000000000000	0,00000000000000	0,00000000000000	0,00000000000000	0,00000000000000
0,028950	0,00000000000000	0,00000000000000	0,00000000000000	0,00000000000000	0,00000000000000	0,01098901098901	0,00000000000000
0,029050	0,00000000000000	0,00000000000000	0,00000000000000	0,00000000000000	0,00000000000000	0,00000000000000	0,00000000000000
0,029150	0,00000000000000	0,00000000000000	0,00000000000000	0,00000000000000	0,00000000000000	0,00000000000000	0,00000000000000
0,029250	0,00000000000000	0,00000000000000	0,00000000000000	0,00000000000000	0,00000000000000	0,00000000000000	0,00000000000000
0,029350	0,00000000000000	0,00000000000000	0,00000000000000	0,00000000000000	0,00000000000000	0,00000000000000	0,00000000000000
0,029450	0,00000000000000	0,00000000000000	0,00000000000000	0,00000000000000	0,00000000000000	0,01098901098901	0,00000000000000
0,029550	0,00000000000000	0,00000000000000	0,00000000000000	0,00000000000000	0,00000000000000	0,00000000000000	0,00000000000000
0,029650	0,00000000000000	0,00000000000000	0,00000000000000	0,00000000000000	0,00000000000000	0,00000000000000	0,00000000000000
0,029750	0,00000000000000	0,00000000000000	0,00000000000000	0,00000000000000	0,00000000000000	0,00000000000000	0,00000000000000
0,029850	0,00000000000000	0,00000000000000	0,00000000000000	0,00000000000000	0,00000000000000	0,01098901098901	0,00000000000000
0,029950	0,00000000000000	0,00000000000000	0,00000000000000	0,00000000000000	0,00000000000000	0,00000000000000	0,00000000000000
0,030050	0,00000000000000	0,00000000000000	0,00000000000000	0,00000000000000	0,00000000000000	0,00000000000000	0,00000000000000
0,030150	0,00000000000000	0,00000000000000	0,00000000000000	0,00000000000000	0,00000000000000	0,00000000000000	0,00000000000000
0,030250	0,00000000000000	0,00000000000000	0,00000000000000	0,00000000000000	0,01136363636364	0,00000000000000	0,00000000000000
0,030350	0,00000000000000	0,00000000000000	0,00000000000000	0,00000000000000	0,00000000000000	0,00000000000000	0,00000000000000
0,030450	0,00000000000000	0,00000000000000	0,00000000000000	0,00000000000000	0,00000000000000	0,00000000000000	0,00000000000000
0,030550	0,00000000000000	0,00000000000000	0,00000000000000	0,00000000000000	0,00000000000000	0,00000000000000	0,00000000000000
0,030650	0,00000000000000	0,00000000000000	0,00000000000000	0,00000000000000	0,00000000000000	0,00000000000000	0,00000000000000
0,030750	0,00000000000000	0,00000000000000	0,00000000000000	0,00000000000000	0,00000000000000	0,02197802197802	0,00000000000000
0,030850	0,00000000000000	0,00000000000000	0,00000000000000	0,00000000000000	0,00000000000000	0,00000000000000	0,00000000000000
0,030950	0,00000000000000	0,00000000000000	0,00000000000000	0,00000000000000	0,00000000000000	0,00000000000000	0,00000000000000
0,031050	0,00000000000000	0,00000000000000	0,00000000000000	0,00000000000000	0,00000000000000	0,00000000000000	0,00000000000000
0,031150	0,00000000000000	0,00000000000000	0,00000000000000	0,00000000000000	0,00000000000000	0,00000000000000	0,00000000000000
0,031250	0,00000000000000	0,00000000000000	0,00000000000000	0,00000000000000	0,01136363636364	0,00000000000000	0,00943396226415
0,031350	0,00000000000000	0,00000000000000	0,00000000000000	0,00000000000000	0,00000000000000	0,00000000000000	0,00000000000000
0,031450	0,00000000000000	0,00000000000000	0,00000000000000	0,00000000000000	0,02272727272727	0,00000000000000	0,00000000000000
0,031550	0,00000000000000	0,00000000000000	0,00000000000000	0,00000000000000	0,00000000000000	0,00000000000000	0,00000000000000
0,031650	0,00000000000000	0,00000000000000	0,00000000000000	0,00000000000000	0,00000000000000	0,00000000000000	0,00000000000000
0,031750	0,00000000000000	0,00000000000000	0,00000000000000	0,00000000000000	0,00000000000000	0,00000000000000	0,00000000000000
0,031850	0,00000000000000	0,00000000000000	0,00000000000000	0,00000000000000	0,01136363636364	0,00000000000000	0,00000000000000
0,031950	0,00000000000000	0,00000000000000	0,00000000000000	0,00000000000000	0,00000000000000	0,00000000000000	0,00000000000000
0,032050	0,00000000000000	0,00000000000000	0,00000000000000	0,00000000000000	0,00000000000000	0,00000000000000	0,00000000000000
0,032150	0,00000000000000	0,00000000000000	0,00000000000000	0,00000000000000	0,00000000000000	0,00000000000000	0,00000000000000
0,032250	0,00000000000000	0,00000000000000	0,00000000000000	0,00000000000000	0,00000000000000	0,00000000000000	0,00000000000000
0,032350	0,00000000000000	0,00000000000000	0,00000000000000	0,00000000000000	0,00000000000000	0,00000000000000	0,00000000000000
0,032450	0,00000000000000	0,00000000000000	0,00000000000000	0,00000000000000	0,01136363636364	0,00000000000000	0,00000000000000
0,032550	0,00000000000000	0,00000000000000	0,00000000000000	0,00000000000000	0,00000000000000	0,00000000000000	0,00000000000000
0,032650	0,00000000000000	0,00000000000000	0,00000000000000	0,00000000000000	0,00000000000000	0,00000000000000	0,00000000000000
0,032750	0,00000000000000	0,00000000000000	0,00000000000000	0,00000000000000	0,00000000000000	0,00000000000000	0,00000000000000
0,032850	0,00000000000000	0,00000000000000	0,00000000000000	0,00000000000000	0,00000000000000	0,00000000000000	0,00000000000000
0,032950	0,00000000000000	0,00000000000000	0,00000000000000	0,00000000000000	0,00000000000000	0,00000000000000	0,00000000000000
0,033050	0,00000000000000	0,00000000000000	0,00000000000000	0,00000000000000	0,00000000000000	0,00000000000000	0,00000000000000
0,033150	0,00000000000000	0,00000000000000	0,00000000000000	0,00000000000000	0,00000000000000	0,00000000000000	0,00000000000000
0,033250	0,00000000000000	0,00000000000000	0,00000000000000	0,00000000000000	0,00000000000000	0,00000000000000	0,00000000000000
0,033350	0,00000000000000	0,00000000000000	0,00000000000000	0,00000000000000	0,00000000000000	0,00000000000000	0,00000000000000
0,033450	0,00000000000000	0,00000000000000	0,00000000000000	0,00000000000000	0,00000000000000	0,00000000000000	0,00000000000000
0,033550	0,00000000000000	0,00000000000000	0,00000000000000	0,00000000000000	0,00000000000000	0,00000000000000	0,00000000000000
0,033650	0,00000000000000	0,00000000000000	0,00000000000000	0,00000000000000	0,01136363636364	0,00000000000000	0,00000000000000
0,033750	0,00000000000000	0,00000000000000	0,00000000000000	0,00000000000000	0,00000000000000	0,00000000000000	0,00000000000000
0,033850	0,00000000000000	0,00000000000000	0,00000000000000	0,00000000000000	0,00000000000000	0,00000000000000	0,00000000000000
0,033950	0,00000000000000	0,00000000000000	0,00000000000000	0,00000000000000	0,00000000000000	0,00000000000000	0,00000000000000
0,034050	0,00000000000000	0,00000000000000	0,00000000000000	0,00000000000000	0,00000000000000	0,00000000000000	0,00000000000000
0,034150	0,00000000000000	0,00000000000000	0,00000000000000	0,00000000000000	0,00000000000000	0,00000000000000	0,00000000000000
0,034250	0,00000000000000	0,00000000000000	0,00000000000000	0,00000000000000	0,00000000000000	0,00000000000000	0,00000000000000
0,034350	0,00000000000000	0,00000000000000	0,00000000000000	0,00000000000000	0,00000000000000	0,00000000000000	0,00000000000000
0,034450	0,00000000000000	0,00000000000000	0,00000000000000	0,00000000000000	0,00000000000000	0,00000000000000	0,00000000000000
0,034550	0,00000000000000	0,00000000000000	0,00000000000000	0,00000000000000	0,00000000000000	0,00000000000000	0,00000000000000
0,034650	0,00000000000000	0,00000000000000	0,00000000000000	0,00000000000000	0,00000000000000	0,00000000000000	0,00000000000000
0,034750	0,00000000000000	0,00000000000000	0,00000000000000	0,00000000000000	0,00000000000000	0,00000000000000	0,00000000000000
0,034850	0,00000000000000	0,00000000000000	0,00000000000000	0,00000000000000	0,00000000000000	0,00000000000000	0,00000000000000
0,034950	0,00000000000000	0,00000000000000	0,00000000000000	0,00000000000000	0,00000000000000	0,00000000000000	0,00943396226415
0,035050	0,00000000000000	0,00000000000000	0,00000000000000	0,00000000000000	0,01136363636364	0,00000000000000	0,00000000000000
0,035150	0,00000000000000	0,00000000000000	0,00000000000000	0,00000000000000	0,01136363636364	0,00000000000000	0,00000000000000
0,035250	0,00000000000000	0,00000000000000	0,00000000000000	0,00000000000000	0,02272727272727	0,00000000000000	0,00000000000000
0,035350	0,00000000000000	0,00000000000000	0,00000000000000	0,00000000000000	0,00000000000000	0,01098901098901	0,00000000000000
0,035450	0,00000000000000	0,00000000000000	0,00000000000000	0,00000000000000	0,00000000000000	0,00000000000000	0,00000000000000
0,035550	0,00000000000000	0,00000000000000	0,00000000000000	0,00000000000000	0,00000000000000	0,01098901098901	0,00000000000000
0,035650	0,00000000000000	0,00000000000000	0,00000000000000	0,00000000000000	0,00000000000000	0,00000000000000	0,00000000000000
0,035750	0,00000000000000	0,00000000000000	0,00000000000000	0,00000000000000	0,00000000000000	0,00000000000000	0,00000000000000
0,035850	0,00000000000000	0,00000000000000	0,00000000000000	0,00000000000000	0,00000000000000	0,00000000000000	0,00000000000000
0,035950	0,00000000000000	0,00000000000000	0,00000000000000	0,00000000000000	0,00000000000000	0,00000000000000	0,00000000000000
0,036050	0,00000000000000	0,00000000000000	0,00000000000000	0,00000000000000	0,00000000000000	0,00000000000000	0,00000000000000
0,036150	0,00000000000000	0,00000000000000	0,00000000000000	0,00000000000000	0,00000000000000	0,00000000000000	0,00000000000000
0,036250	0,00000000000000	0,00000000000000	0,00000000000000	0,00000000000000	0,01136363636364	0,00000000000000	0,00000000000000
0,036350	0,00000000000000	0,00000000000000	0,00000000000000	0,00000000000000	0,00000000000000	0,00000000000000	0,00000000000000
0,036450	0,00000000000000	0,00000000000000	0,00000000000000	0,00000000000000	0,00000000000000	0,00000000000000	0,00000000000000
0,036550	0,00000000000000	0,00000000000000	0,00000000000000	0,00000000000000	0,00000000000000	0,00000000000000	0,00000000000000
0,036650	0,00000000000000	0,00000000000000	0,00000000000000	0,00000000000000	0,00000000000000	0,00000000000000	0,00000000000000
0,036750	0,00000000000000	0,00000000000000	0,00000000000000	0,00000000000000	0,00000000000000	0,00000000000000	0,00000000000000
0,036850	0,00000000000000	0,00000000000000	0,00000000000000	0,00000000000000	0,01136363636364	0,00000000000000	0,00000000000000
0,036950	0,00000000000000	0,00000000000000	0,00000000000000	0,00000000000000	0,01136363636364	0,00000000000000	0,00000000000000
0,037050	0,00000000000000	0,00000000000000	0,00000000000000	0,00000000000000	0,00000000000000	0,00000000000000	0,00000000000000
0,037150	0,00000000000000	0,00000000000000	0,00000000000000	0,00000000000000	0,00000000000000	0,00000000000000	0,00000000000000
0,037250	0,00000000000000	0,00000000000000	0,00000000000000	0,00000000000000	0,00000000000000	0,00000000000000	0,00000000000000
0,037350	0,00000000000000	0,00000000000000	0,00000000000000	0,00000000000000	0,00000000000000	0,00000000000000	0,00000000000000
0,037450	0,00000000000000	0,00000000000000	0,00000000000000	0,00000000000000	0,01136363636364	0,00000000000000	0,00000000000000
0,037550	0,00000000000000	0,00000000000000	0,00000000000000	0,00000000000000	0,00000000000000	0,00000000000000	0,00000000000000
0,037650	0,00000000000000	0,00000000000000	0,00000000000000	0,00000000000000	0,00000000000000	0,00000000000000	0,00000000000000
0,037750	0,00000000000000	0,00000000000000	0,00000000000000	0,00000000000000	0,00000000000000	0,00000000000000	0,00000000000000
0,037850	0,00000000000000	0,00000000000000	0,00000000000000	0,00000000000000	0,00000000000000	0,00000000000000	0,00000000000000
0,037950	0,00000000000000	0,00000000000000	0,00000000000000	0,00000000000000	0,00000000000000	0,00000000000000	0,00000000000000
0,038050	0,00000000000000	0,00000000000000	0,00000000000000	0,00000000000000	0,00000000000000	0,00000000000000	0,00000000000000
0,038150	0,00000000000000	0,00000000000000	0,00000000000000	0,00000000000000	0,00000000000000	0,00000000000000	0,00000000000000
0,038250	0,00000000000000	0,00000000000000	0,00000000000000	0,00000000000000	0,00000000000000	0,00000000000000	0,00000000000000
0,038350	0,00000000000000	0,00000000000000	0,00000000000000	0,00000000000000	0,00000000000000	0,01098901098901	0,00000000000000
0,038450	0,00000000000000	0,00000000000000	0,00000000000000	0,00000000000000	0,00000000000000	0,01098901098901	0,00000000000000
0,038550	0,00000000000000	0,00000000000000	0,00000000000000	0,00000000000000	0,00000000000000	0,00000000000000	0,00000000000000
0,038650	0,00000000000000	0,00000000000000	0,00000000000000	0,00000000000000	0,00000000000000	0,00000000000000	0,00000000000000
0,038750	0,00000000000000	0,00000000000000	0,00000000000000	0,00000000000000	0,00000000000000	0,00000000000000	0,00000000000000
0,038850	0,00000000000000	0,00000000000000	0,00000000000000	0,00000000000000	0,00000000000000	0,00000000000000	0,00000000000000
0,038950	0,00000000000000	0,00000000000000	0,00000000000000	0,00000000000000	0,00000000000000	0,00000000000000	0,00000000000000
0,039050	0,00000000000000	0,00000000000000	0,00000000000000	0,00000000000000	0,00000000000000	0,00000000000000	0,00000000000000
0,039150	0,00000000000000	0,00000000000000	0,00000000000000	0,00000000000000	0,01136363636364	0,01098901098901	0,00000000000000
0,039250	0,00000000000000	0,00000000000000	0,00000000000000	0,00000000000000	0,00000000000000	0,00000000000000	0,00000000000000
0,039350	0,00000000000000	0,00000000000000	0,00000000000000	0,00000000000000	0,00000000000000	0,00000000000000	0,00000000000000
0,039450	0,00000000000000	0,00000000000000	0,00000000000000	0,00000000000000	0,01136363636364	0,00000000000000	0,00000000000000
0,039550	0,00000000000000	0,00000000000000	0,00000000000000	0,00000000000000	0,00000000000000	0,00000000000000	0,00000000000000
0,039650	0,00000000000000	0,00000000000000	0,00000000000000	0,00000000000000	0,00000000000000	0,00000000000000	0,00000000000000
0,039750	0,00000000000000	0,00000000000000	0,00000000000000	0,00000000000000	0,00000000000000	0,00000000000000	0,00000000000000
0,039850	0,00000000000000	0,00000000000000	0,00000000000000	0,00000000000000	0,01136363636364	0,00000000000000	0,00000000000000
0,039950	0,00000000000000	0,00000000000000	0,00000000000000	0,00000000000000	0,00000000000000	0,00000000000000	0,00000000000000
0,040050	0,00000000000000	0,00000000000000	0,00000000000000	0,00000000000000	0,00000000000000	0,00000000000000	0,00000000000000
0,040150	0,00000000000000	0,00000000000000	0,00000000000000	0,00000000000000	0,00000000000000	0,00000000000000	0,00000000000000
0,040250	0,00000000000000	0,00000000000000	0,00000000000000	0,00000000000000	0,00000000000000	0,00000000000000	0,00000000000000
0,040350	0,00000000000000	0,00000000000000	0,00000000000000	0,00000000000000	0,00000000000000	0,00000000000000	0,00000000000000
0,040450	0,00000000000000	0,00000000000000	0,00000000000000	0,00000000000000	0,00000000000000	0,00000000000000	0,00000000000000
0,040550	0,00000000000000	0,00000000000000	0,00000000000000	0,00000000000000	0,00000000000000	0,01098901098901	0,00000000000000
0,040650	0,00000000000000	0,00000000000000	0,00000000000000	0,00000000000000	0,00000000000000	0,00000000000000	0,00000000000000
0,040750	0,00000000000000	0,00000000000000	0,00000000000000	0,00000000000000	0,00000000000000	0,02197802197802	0,00000000000000
0,040850	0,00000000000000	0,00000000000000	0,00000000000000	0,00000000000000	0,01136363636364	0,01098901098901	0,00000000000000
0,040950	0,00000000000000	0,00000000000000	0,00000000000000	0,00000000000000	0,00000000000000	0,00000000000000	0,00000000000000
0,041050	0,00000000000000	0,00000000000000	0,00000000000000	0,00000000000000	0,00000000000000	0,00000000000000	0,00000000000000
0,041150	0,00000000000000	0,00000000000000	0,00000000000000	0,00000000000000	0,00000000000000	0,00000000000000	0,00000000000000
0,041250	0,00000000000000	0,00000000000000	0,00000000000000	0,00000000000000	0,00000000000000	0,00000000000000	0,00000000000000
0,041350	0,00000000000000	0,00000000000000	0,00000000000000	0,00000000000000	0,00000000000000	0,00000000000000	0,00000000000000
0,041450	0,00000000000000	0,00000000000000	0,00000000000000	0,00000000000000	0,00000000000000	0,00000000000000	0,00000000000000
0,041550	0,00000000000000	0,00000000000000	0,00000000000000	0,00000000000000	0,00000000000000	0,00000000000000	0,00000000000000
0,041650	0,00000000000000	0,00000000000000	0,00000000000000	0,00000000000000	0,00000000000000	0,00000000000000	0,00000000000000
0,041750	0,00000000000000	0,00000000000000	0,00000000000000	0,00000000000000	0,00000000000000	0,00000000000000	0,00000000000000
0,041850	0,00000000000000	0,00000000000000	0,00000000000000	0,00000000000000	0,00000000000000	0,00000000000000	0,00000000000000
0,041950	0,00000000000000	0,00000000000000	0,00000000000000	0,00000000000000	0,00000000000000	0,00000000000000	0,00000000000000
0,042050	0,00000000000000	0,00000000000000	0,00000000000000	0,00000000000000	0,00000000000000	0,00000000000000	0,00000000000000
0,042150	0,00000000000000	0,00000000000000	0,00000000000000	0,00000000000000	0,00000000000000	0,00000000000000	0,00000000000000
0,042250	0,00000000000000	0,00000000000000	0,00000000000000	0,00000000000000	0,00000000000000	0,00000000000000	0,00000000000000
0,042350	0,00000000000000	0,00000000000000	0,00000000000000	0,00000000000000	0,00000000000000	0,00000000000000	0,00000000000000
0,042450	0,00000000000000	0,00000000000000	0,00000000000000	0,00000000000000	0,00000000000000	0,00000000000000	0,00000000000000
0,042550	0,00000000000000	0,00000000000000	0,00000000000000	0,00000000000000	0,00000000000000	0,00000000000000	0,00000000000000
0,042650	0,00000000000000	0,00000000000000	0,00000000000000	0,00000000000000	0,00000000000000	0,00000000000000	0,00000000000000
0,042750	0,00000000000000	0,00000000000000	0,00000000000000	0,00000000000000	0,00000000000000	0,00000000000000	0,00000000000000
0,042850	0,00000000000000	0,00000000000000	0,00000000000000	0,00000000000000	0,00000000000000	0,00000000000000	0,00000000000000
0,042950	0,00000000000000	0,00000000000000	0,00000000000000	0,00000000000000	0,00000000000000	0,00000000000000	0,00000000000000
0,043050	0,00000000000000	0,00000000000000	0,00000000000000	0,00000000000000	0,00000000000000	0,00000000000000	0,00000000000000
0,043150	0,00000000000000	0,00000000000000	0,00000000000000	0,00000000000000	0,00000000000000	0,00000000000000	0,00000000000000
0,043250	0,00000000000000	0,00000000000000	0,00000000000000	0,00000000000000	0,00000000000000	0,00000000000000	0,00000000000000
0,043350	0,00000000000000	0,00000000000000	0,00000000000000	0,00000000000000	0,00000000000000	0,00000000000000	0,00000000000000
0,043450	0,00000000000000	0,00000000000000	0,00000000000000	0,00000000000000	0,00000000000000	0,00000000000000	0,00000000000000
0,043550	0,00000000000000	0,00000000000000	0,00000000000000	0,00000000000000	0,00000000000000	0,00000000000000	0,00000000000000
0,043650	0,00000000000000	0,00000000000000	0,00000000000000	0,00000000000000	0,01136363636364	0,00000000000000	0,00000000000000
0,043750	0,00000000000000	0,00000000000000	0,00000000000000	0,00000000000000	0,00000000000000	0,00000000000000	0,00000000000000
0,043850	0,00000000000000	0,00000000000000	0,00000000000000	0,00000000000000	0,00000000000000	0,00000000000000	0,00000000000000
0,043950	0,00000000000000	0,00000000000000	0,00000000000000	0,00000000000000	0,00000000000000	0,00000000000000	0,00000000000000
0,044050	0,00000000000000	0,00000000000000	0,00000000000000	0,00000000000000	0,00000000000000	0,00000000000000	0,00000000000000
0,044150	0,00000000000000	0,00000000000000	0,00000000000000	0,00000000000000	0,00000000000000	0,00000000000000	0,00000000000000
0,044250	0,00000000000000	0,00000000000000	0,00000000000000	0,00000000000000	0,00000000000000	0,00000000000000	0,00000000000000
0,044350	0,00000000000000	0,00000000000000	0,00000000000000	0,00000000000000	0,00000000000000	0,00000000000000	0,00000000000000
0,044450	0,00000000000000	0,00000000000000	0,00000000000000	0,00000000000000	0,00000000000000	0,00000000000000	0,00000000000000
0,044550	0,00000000000000	0,00000000000000	0,00000000000000	0,00000000000000	0,00000000000000	0,00000000000000	0,00000000000000
0,044650	0,00000000000000	0,00000000000000	0,00000000000000	0,00000000000000	0,00000000000000	0,00000000000000	0,00000000000000
0,044750	0,00000000000000	0,00000000000000	0,00000000000000	0,00000000000000	0,00000000000000	0,00000000000000	0,00000000000000
0,044850	0,00000000000000	0,00000000000000	0,00000000000000	0,00000000000000	0,00000000000000	0,00000000000000	0,00000000000000
0,044950	0,00000000000000	0,00000000000000	0,00000000000000	0,00000000000000	0,00000000000000	0,00000000000000	0,00000000000000
0,045050	0,00000000000000	0,00000000000000	0,00000000000000	0,00000000000000	0,00000000000000	0,00000000000000	0,00000000000000
0,045150	0,00000000000000	0,00000000000000	0,00000000000000	0,00000000000000	0,00000000000000	0,01098901098901	0,00000000000000
0,045250	0,00000000000000	0,00000000000000	0,00000000000000	0,00000000000000	0,00000000000000	0,00000000000000	0,00000000000000
0,045350	0,00000000000000	0,00000000000000	0,00000000000000	0,00000000000000	0,00000000000000	0,00000000000000	0,00000000000000
0,045450	0,00000000000000	0,00000000000000	0,00000000000000	0,00000000000000	0,00000000000000	0,00000000000000	0,00000000000000
0,045550	0,00000000000000	0,00000000000000	0,00000000000000	0,00000000000000	0,00000000000000	0,00000000000000	0,00000000000000
0,045650	0,00000000000000	0,00000000000000	0,00000000000000	0,00000000000000	0,00000000000000	0,00000000000000	0,00000000000000
0,045750	0,00000000000000	0,00000000000000	0,00000000000000	0,00000000000000	0,00000000000000	0,00000000000000	0,00000000000000
0,045850	0,00000000000000	0,00000000000000	0,00000000000000	0,00000000000000	0,00000000000000	0,00000000000000	0,00000000000000
0,045950	0,00000000000000	0,00000000000000	0,00000000000000	0,00000000000000	0,00000000000000	0,00000000000000	0,00000000000000
0,046050	0,00000000000000	0,00000000000000	0,00000000000000	0,00000000000000	0,00000000000000	0,00000000000000	0,00000000000000
0,046150	0,00000000000000	0,00000000000000	0,00000000000000	0,00000000000000	0,00000000000000	0,00000000000000	0,00000000000000
0,046250	0,00000000000000	0,00000000000000	0,00000000000000	0,00000000000000	0,00000000000000	0,00000000000000	0,00000000000000
0,046350	0,00000000000000	0,00000000000000	0,00000000000000	0,00000000000000	0,00000000000000	0,00000000000000	0,00000000000000
0,046450	0,00000000000000	0,00000000000000	0,00000000000000	0,00000000000000	0,00000000000000	0,00000000000000	0,00000000000000
0,046550	0,00000000000000	0,00000000000000	0,00000000000000	0,00000000000000	0,00000000000000	0,00000000000000	0,00000000000000
0,046650	0,00000000000000	0,00000000000000	0,00000000000000	0,00000000000000	0,00000000000000	0,00000000000000	0,00000000000000
0,046750	0,00000000000000	0,00000000000000	0,00000000000000	0,00000000000000	0,00000000000000	0,00000000000000	0,00000000000000
0,046850	0,00000000000000	0,00000000000000	0,00000000000000	0,00000000000000	0,00000000000000	0,00000000000000	0,00000000000000
0,046950	0,00000000000000	0,00000000000000	0,00000000000000	0,00000000000000	0,00000000000000	0,00000000000000	0,00000000000000
0,047050	0,00000000000000	0,00000000000000	0,00000000000000	0,00000000000000	0,00000000000000	0,00000000000000	0,00000000000000
0,047150	0,00000000000000	0,00000000000000	0,00000000000000	0,00000000000000	0,00000000000000	0,01098901098901	0,00000000000000
0,047250	0,00000000000000	0,00000000000000	0,00000000000000	0,00000000000000	0,01136363636364	0,00000000000000	0,00000000000000
0,047350	0,00000000000000	0,00000000000000	0,00000000000000	0,00000000000000	0,00000000000000	0,00000000000000	0,00000000000000
0,047450	0,00000000000000	0,00000000000000	0,00000000000000	0,00000000000000	0,00000000000000	0,00000000000000	0,00000000000000
0,047550	0,00000000000000	0,00000000000000	0,00000000000000	0,00000000000000	0,00000000000000	0,00000000000000	0,00000000000000
0,047650	0,00000000000000	0,00000000000000	0,00000000000000	0,00000000000000	0,00000000000000	0,00000000000000	0,00000000000000
0,047750	0,00000000000000	0,00000000000000	0,00000000000000	0,00000000000000	0,00000000000000	0,00000000000000	0,00000000000000
0,047850	0,00000000000000	0,00000000000000	0,00000000000000	0,00000000000000	0,00000000000000	0,00000000000000	0,00000000000000
0,047950	0,00000000000000	0,00000000000000	0,00000000000000	0,00000000000000	0,00000000000000	0,00000000000000	0,00000000000000
0,048050	0,00000000000000	0,00000000000000	0,00000000000000	0,00000000000000	0,00000000000000	0,00000000000000	0,00000000000000
0,048150	0,00000000000000	0,00000000000000	0,00000000000000	0,00000000000000	0,00000000000000	0,00000000000000	0,00000000000000
0,048250	0,00000000000000	0,00000000000000	0,00000000000000	0,00000000000000	0,00000000000000	0,00000000000000	0,00000000000000
0,048350	0,00000000000000	0,00000000000000	0,00000000000000	0,00000000000000	0,00000000000000	0,00000000000000	0,00000000000000
0,048450	0,00000000000000	0,00000000000000	0,00000000000000	0,00000000000000	0,00000000000000	0,00000000000000	0,00000000000000
0,048550	0,00000000000000	0,00000000000000	0,00000000000000	0,00000000000000	0,00000000000000	0,00000000000000	0,00000000000000
0,048650	0,00000000000000	0,00000000000000	0,00000000000000	0,00000000000000	0,00000000000000	0,00000000000000	0,00000000000000
0,048750	0,00000000000000	0,00000000000000	0,00000000000000	0,00000000000000	0,00000000000000	0,00000000000000	0,00000000000000
0,048850	0,00000000000000	0,00000000000000	0,00000000000000	0,00000000000000	0,00000000000000	0,00000000000000	0,00000000000000
0,048950	0,00000000000000	0,00000000000000	0,00000000000000	0,00000000000000	0,00000000000000	0,00000000000000	0,00000000000000
0,049050	0,00000000000000	0,00000000000000	0,00000000000000	0,00000000000000	0,00000000000000	0,00000000000000	0,00000000000000
0,049150	0,00000000000000	0,00000000000000	0,00000000000000	0,00000000000000	0,00000000000000	0,00000000000000	0,00000000000000
0,049250	0,00000000000000	0,00000000000000	0,00000000000000	0,00000000000000	0,00000000000000	0,00000000000000	0,00000000000000
0,049350	0,00000000000000	0,00000000000000	0,00000000000000	0,00000000000000	0,00000000000000	0,00000000000000	0,00000000000000
0,049450	0,00000000000000	0,00000000000000	0,00000000000000	0,00000000000000	0,00000000000000	0,00000000000000	0,00000000000000
0,049550	0,00000000000000	0,00000000000000	0,00000000000000	0,00000000000000	0,00000000000000	0,00000000000000	0,00000000000000
0,049650	0,00000000000000	0,00000000000000	0,00000000000000	0,00000000000000	0,00000000000000	0,00000000000000	0,00000000000000
0,049750	0,00000000000000	0,00000000000000	0,00000000000000	0,00000000000000	0,00000000000000	0,00000000000000	0,00000000000000
0,049850	0,00000000000000	0,00000000000000	0,00000000000000	0,00000000000000	0,00000000000000	0,00000000000000	0,00000000000000
0,049950	0,00000000000000	0,00000000000000	0,00000000000000	0,00000000000000	0,00000000000000	0,00000000000000	0,00000000000000
0,050050	0,00000000000000	0,00000000000000	0,00000000000000	0,00000000000000	0,00000000000000	0,00000000000000	0,00000000000000
0,050150	0,00000000000000	0,00000000000000	0,00000000000000	0,00000000000000	0,00000000000000	0,00000000000000	0,00000000000000
0,050250	0,00000000000000	0,00000000000000	0,00000000000000	0,00000000000000	0,00000000000000	0,00000000000000	0,00000000000000
0,050350	0,00000000000000	0,00000000000000	0,00000000000000	0,00000000000000	0,00000000000000	0,00000000000000	0,00000000000000
0,050450	0,00000000000000	0,00000000000000	0,00000000000000	0,00000000000000	0,01136363636364	0,00000000000000	0,00000000000000
0,050550	0,00000000000000	0,00000000000000	0,00000000000000	0,00000000000000	0,00000000000000	0,00000000000000	0,00000000000000
0,050650	0,00000000000000	0,00000000000000	0,00000000000000	0,00000000000000	0,00000000000000	0,00000000000000	0,00000000000000
0,050750	0,00000000000000	0,00000000000000	0,00000000000000	0,00000000000000	0,00000000000000	0,00000000000000	0,00000000000000
0,050850	0,00000000000000	0,00000000000000	0,00000000000000	0,00000000000000	0,00000000000000	0,00000000000000	0,00000000000000
0,050950	0,00000000000000	0,00000000000000	0,00000000000000	0,00000000000000	0,00000000000000	0,00000000000000	0,00000000000000
0,051050	0,00000000000000	0,00000000000000	0,00000000000000	0,00000000000000	0,00000000000000	0,00000000000000	0,00000000000000
0,051150	0,00000000000000	0,00000000000000	0,00000000000000	0,00000000000000	0,00000000000000	0,00000000000000	0,00000000000000
0,051250	0,00000000000000	0,00000000000000	0,00000000000000	0,00000000000000	0,00000000000000	0,00000000000000	0,00000000000000
0,051350	0,00000000000000	0,00000000000000	0,00000000000000	0,00000000000000	0,00000000000000	0,00000000000000	0,00000000000000
0,051450	0,00000000000000	0,00000000000000	0,00000000000000	0,00000000000000	0,00000000000000	0,00000000000000	0,00000000000000
0,051550	0,00000000000000	0,00000000000000	0,00000000000000	0,00000000000000	0,00000000000000	0,00000000000000	0,00000000000000
0,051650	0,00000000000000	0,00000000000000	0,00000000000000	0,00000000000000	0,00000000000000	0,00000000000000	0,00000000000000
0,051750	0,00000000000000	0,00000000000000	0,00000000000000	0,00000000000000	0,00000000000000	0,00000000000000	0,00000000000000
0,051850	0,00000000000000	0,00000000000000	0,00000000000000	0,00000000000000	0,00000000000000	0,00000000000000	0,00000000000000
0,051950	0,00000000000000	0,00000000000000	0,00000000000000	0,00000000000000	0,00000000000000	0,00000000000000	0,00000000000000
0,052050	0,00000000000000	0,00000000000000	0,00000000000000	0,00000000000000	0,00000000000000	0,00000000000000	0,00000000000000
0,052150	0,00000000000000	0,00000000000000	0,00000000000000	0,00000000000000	0,00000000000000	0,00000000000000	0,00000000000000
0,052250	0,00000000000000	0,00000000000000	0,00000000000000	0,00000000000000	0,00000000000000	0,00000000000000	0,00000000000000
0,052350	0,00000000000000	0,00000000000000	0,00000000000000	0,00000000000000	0,00000000000000	0,00000000000000	0,00000000000000
0,052450	0,00000000000000	0,00000000000000	0,00000000000000	0,00000000000000	0,00000000000000	0,00000000000000	0,00000000000000
0,052550	0,00000000000000	0,00000000000000	0,00000000000000	0,00000000000000	0,00000000000000	0,00000000000000	0,00000000000000
0,052650	0,00000000000000	0,00000000000000	0,00000000000000	0,00000000000000	0,00000000000000	0,00000000000000	0,00000000000000
0,052750	0,00000000000000	0,00000000000000	0,00000000000000	0,00000000000000	0,00000000000000	0,00000000000000	0,00000000000000
0,052850	0,00000000000000	0,00000000000000	0,00000000000000	0,00000000000000	0,00000000000000	0,00000000000000	0,00943396226415
0,052950	0,00000000000000	0,00000000000000	0,00000000000000	0,00000000000000	0,00000000000000	0,00000000000000	0,00000000000000
0,053050	0,00000000000000	0,00000000000000	0,00000000000000	0,00000000000000	0,00000000000000	0,00000000000000	0,00000000000000
0,053150	0,00000000000000	0,00000000000000	0,00000000000000	0,00000000000000	0,00000000000000	0,00000000000000	0,00000000000000
0,053250	0,00000000000000	0,00000000000000	0,00000000000000	0,00000000000000	0,00000000000000	0,00000000000000	0,00000000000000
0,053350	0,00000000000000	0,00000000000000	0,00000000000000	0,00000000000000	0,00000000000000	0,00000000000000	0,00000000000000
0,053450	0,00000000000000	0,00000000000000	0,00000000000000	0,00000000000000	0,00000000000000	0,00000000000000	0,00000000000000
0,053550	0,00000000000000	0,00000000000000	0,00000000000000	0,00000000000000	0,00000000000000	0,00000000000000	0,00000000000000
0,053650	0,00000000000000	0,00000000000000	0,00000000000000	0,00000000000000	0,00000000000000	0,00000000000000	0,00000000000000
0,053750	0,00000000000000	0,00000000000000	0,00000000000000	0,00000000000000	0,00000000000000	0,00000000000000	0,00000000000000
0,053850	0,00000000000000	0,00000000000000	0,00000000000000	0,00000000000000	0,00000000000000	0,00000000000000	0,00000000000000
0,053950	0,00000000000000	0,00000000000000	0,00000000000000	0,00000000000000	0,00000000000000	0,00000000000000	0,00000000000000
0,054050	0,00000000000000	0,00000000000000	0,00000000000000	0,00000000000000	0,00000000000000	0,00000000000000	0,00000000000000
0,054150	0,00000000000000	0,00000000000000	0,00000000000000	0,00000000000000	0,00000000000000	0,00000000000000	0,00000000000000
0,054250	0,00000000000000	0,00000000000000	0,00000000000000	0,00000000000000	0,00000000000000	0,00000000000000	0,00000000000000
0,054350	0,00000000000000	0,00000000000000	0,00000000000000	0,00000000000000	0,00000000000000	0,00000000000000	0,00000000000000
0,054450	0,00000000000000	0,00000000000000	0,00000000000000	0,00000000000000	0,00000000000000	0,00000000000000	0,00000000000000
0,054550	0,00000000000000	0,00000000000000	0,00000000000000	0,00000000000000	0,00000000000000	0,00000000000000	0,00000000000000
0,054650	0,00000000000000	0,00000000000000	0,00000000000000	0,00000000000000	0,00000000000000	0,00000000000000	0,00000000000000
0,054750	0,00000000000000	0,00000000000000	0,00000000000000	0,00000000000000	0,00000000000000	0,00000000000000	0,00000000000000
0,054850	0,00000000000000	0,00000000000000	0,00000000000000	0,00000000000000	0,00000000000000	0,00000000000000	0,00000000000000
0,054950	0,00000000000000	0,00000000000000	0,00000000000000	0,00000000000000	0,00000000000000	0,00000000000000	0,00000000000000
0,055050	0,00000000000000	0,00000000000000	0,00000000000000	0,00000000000000	0,00000000000000	0,00000000000000	0,00000000000000
0,055150	0,00000000000000	0,00000000000000	0,00000000000000	0,00000000000000	0,00000000000000	0,00000000000000	0,00000000000000
0,055250	0,00000000000000	0,00000000000000	0,00000000000000	0,00000000000000	0,00000000000000	0,00000000000000	0,00000000000000
0,055350	0,00000000000000	0,00000000000000	0,00000000000000	0,00000000000000	0,00000000000000	0,00000000000000	0,00000000000000
0,055450	0,00000000000000	0,00000000000000	0,00000000000000	0,00000000000000	0,00000000000000	0,00000000000000	0,00000000000000
0,055550	0,00000000000000	0,00000000000000	0,00000000000000	0,00000000000000	0,00000000000000	0,00000000000000	0,00000000000000
0,055650	0,00000000000000	0,00000000000000	0,00000000000000	0,00000000000000	0,00000000000000	0,00000000000000	0,00000000000000
0,055750	0,00000000000000	0,00000000000000	0,00000000000000	0,00000000000000	0,00000000000000	0,00000000000000	0,00000000000000
0,055850	0,00000000000000	0,00000000000000	0,00000000000000	0,00000000000000	0,00000000000000	0,00000000000000	0,00000000000000
0,055950	0,00000000000000	0,00000000000000	0,00000000000000	0,00000000000000	0,00000000000000	0,00000000000000	0,00000000000000
0,056050	0,00000000000000	0,00000000000000	0,00000000000000	0,00000000000000	0,00000000000000	0,00000000000000	0,00000000000000
0,056150	0,00000000000000	0,00000000000000	0,00000000000000	0,00000000000000	0,00000000000000	0,00000000000000	0,00000000000000
0,056250	0,00000000000000	0,00000000000000	0,00000000000000	0,00000000000000	0,00000000000000	0,01098901098901	0,00000000000000
0,056350	0,00000000000000	0,00000000000000	0,00000000000000	0,00000000000000	0,00000000000000	0,01098901098901	0,00000000000000
0,056450	0,00000000000000	0,00000000000000	0,00000000000000	0,00000000000000	0,01136363636364	0,00000000000000	0,00000000000000
0,056550	0,00000000000000	0,00000000000000	0,00000000000000	0,00000000000000	0,00000000000000	0,00000000000000	0,00000000000000
0,056650	0,00000000000000	0,00000000000000	0,00000000000000	0,00000000000000	0,00000000000000	0,00000000000000	0,00000000000000
0,056750	0,00000000000000	0,00000000000000	0,00000000000000	0,00000000000000	0,00000000000000	0,00000000000000	0,00000000000000
0,056850	0,00000000000000	0,00000000000000	0,00000000000000	0,00000000000000	0,00000000000000	0,00000000000000	0,00000000000000
0,056950	0,00000000000000	0,00000000000000	0,00000000000000	0,00000000000000	0,00000000000000	0,00000000000000	0,00000000000000
0,057050	0,00000000000000	0,00000000000000	0,00000000000000	0,00000000000000	0,00000000000000	0,00000000000000	0,00000000000000
0,057150	0,00000000000000	0,00000000000000	0,00000000000000	0,00000000000000	0,00000000000000	0,00000000000000	0,00000000000000
0,057250	0,00000000000000	0,00000000000000	0,00000000000000	0,00000000000000	0,00000000000000	0,00000000000000	0,00000000000000
0,057350	0,00000000000000	0,00000000000000	0,00000000000000	0,00000000000000	0,00000000000000	0,00000000000000	0,00000000000000
0,057450	0,00000000000000	0,00000000000000	0,00000000000000	0,00000000000000	0,00000000000000	0,00000000000000	0,00000000000000
0,057550	0,00000000000000	0,00000000000000	0,00000000000000	0,00000000000000	0,00000000000000	0,00000000000000	0,00000000000000
0,057650	0,00000000000000	0,00000000000000	0,00000000000000	0,00000000000000	0,00000000000000	0,00000000000000	0,00000000000000
0,057750	0,00000000000000	0,00000000000000	0,00000000000000	0,00000000000000	0,00000000000000	0,00000000000000	0,00000000000000
0,057850	0,00000000000000	0,00000000000000	0,00000000000000	0,00000000000000	0,00000000000000	0,00000000000000	0,00000000000000
0,057950	0,00000000000000	0,00000000000000	0,00000000000000	0,00000000000000	0,00000000000000	0,00000000000000	0,00000000000000
0,058050	0,00000000000000	0,00000000000000	0,00000000000000	0,00000000000000	0,00000000000000	0,00000000000000	0,00000000000000
0,058150	0,00000000000000	0,00000000000000	0,00000000000000	0,00000000000000	0,00000000000000	0,00000000000000	0,00000000000000
0,058250	0,00000000000000	0,00000000000000	0,00000000000000	0,00000000000000	0,00000000000000	0,00000000000000	0,00000000000000
0,058350	0,00000000000000	0,00000000000000	0,00000000000000	0,00000000000000	0,00000000000000	0,00000000000000	0,00000000000000
0,058450	0,00000000000000	0,00000000000000	0,00000000000000	0,00000000000000	0,00000000000000	0,00000000000000	0,00000000000000
0,058550	0,00000000000000	0,00000000000000	0,00000000000000	0,00000000000000	0,00000000000000	0,00000000000000	0,00000000000000
0,058650	0,00000000000000	0,00000000000000	0,00000000000000	0,00000000000000	0,00000000000000	0,00000000000000	0,00000000000000
0,058750	0,00000000000000	0,00000000000000	0,00000000000000	0,00000000000000	0,00000000000000	0,00000000000000	0,00000000000000
0,058850	0,00000000000000	0,00000000000000	0,00000000000000	0,00000000000000	0,00000000000000	0,00000000000000	0,00000000000000
0,058950	0,00000000000000	0,00000000000000	0,00000000000000	0,00000000000000	0,00000000000000	0,01098901098901	0,00000000000000
0,059050	0,00000000000000	0,00000000000000	0,00000000000000	0,00000000000000	0,00000000000000	0,01098901098901	0,00000000000000
0,059150	0,00000000000000	0,00000000000000	0,00000000000000	0,00000000000000	0,00000000000000	0,00000000000000	0,00000000000000
0,059250	0,00000000000000	0,00000000000000	0,00000000000000	0,00000000000000	0,00000000000000	0,00000000000000	0,00000000000000
0,059350	0,00000000000000	0,00000000000000	0,00000000000000	0,00000000000000	0,00000000000000	0,00000000000000	0,00000000000000
0,059450	0,00000000000000	0,00000000000000	0,00000000000000	0,00000000000000	0,00000000000000	0,00000000000000	0,00000000000000
0,059550	0,00000000000000	0,00000000000000	0,00000000000000	0,00000000000000	0,00000000000000	0,00000000000000	0,00000000000000
0,059650	0,00000000000000	0,00000000000000	0,00000000000000	0,00000000000000	0,00000000000000	0,00000000000000	0,00000000000000
0,059750	0,00000000000000	0,00000000000000	0,00000000000000	0,00000000000000	0,00000000000000	0,00000000000000	0,00000000000000
0,059850	0,00000000000000	0,00000000000000	0,00000000000000	0,00000000000000	0,00000000000000	0,00000000000000	0,00000000000000
0,059950	0,00000000000000	0,00000000000000	0,00000000000000	0,00000000000000	0,00000000000000	0,00000000000000	0,00000000000000
0,060050	0,00000000000000	0,00000000000000	0,00000000000000	0,00000000000000	0,00000000000000	0,00000000000000	0,00000000000000
0,060150	0,00000000000000	0,00000000000000	0,00000000000000	0,00000000000000	0,00000000000000	0,00000000000000	0,00000000000000
0,060250	0,00000000000000	0,00000000000000	0,00000000000000	0,00000000000000	0,00000000000000	0,00000000000000	0,00000000000000
0,060350	0,00000000000000	0,00000000000000	0,00000000000000	0,00000000000000	0,00000000000000	0,00000000000000	0,00000000000000
0,060450	0,00000000000000	0,00000000000000	0,00000000000000	0,00000000000000	0,00000000000000	0,00000000000000	0,00000000000000
0,060550	0,00000000000000	0,00000000000000	0,00000000000000	0,00000000000000	0,00000000000000	0,00000000000000	0,00000000000000
0,060650	0,00000000000000	0,00000000000000	0,00000000000000	0,00000000000000	0,00000000000000	0,00000000000000	0,00000000000000
0,060750	0,00000000000000	0,00000000000000	0,00000000000000	0,00000000000000	0,00000000000000	0,00000000000000	0,00000000000000
0,060850	0,00000000000000	0,00000000000000	0,00000000000000	0,00000000000000	0,00000000000000	0,00000000000000	0,00000000000000
0,060950	0,00000000000000	0,00000000000000	0,00000000000000	0,00000000000000	0,00000000000000	0,00000000000000	0,00000000000000
0,061050	0,00000000000000	0,00000000000000	0,00000000000000	0,00000000000000	0,00000000000000	0,00000000000000	0,00000000000000
0,061150	0,00000000000000	0,00000000000000	0,00000000000000	0,00000000000000	0,00000000000000	0,00000000000000	0,00000000000000
0,061250	0,00000000000000	0,00000000000000	0,00000000000000	0,00000000000000	0,00000000000000	0,00000000000000	0,00000000000000
0,061350	0,00000000000000	0,00000000000000	0,00000000000000	0,00000000000000	0,00000000000000	0,00000000000000	0,00000000000000
0,061450	0,00000000000000	0,00000000000000	0,00000000000000	0,00000000000000	0,00000000000000	0,00000000000000	0,00000000000000
0,061550	0,00000000000000	0,00000000000000	0,00000000000000	0,00000000000000	0,00000000000000	0,00000000000000	0,00000000000000
0,061650	0,00000000000000	0,00000000000000	0,00000000000000	0,00000000000000	0,00000000000000	0,00000000000000	0,00000000000000
0,061750	0,00000000000000	0,00000000000000	0,00000000000000	0,00000000000000	0,00000000000000	0,00000000000000	0,00000000000000
0,061850	0,00000000000000	0,00000000000000	0,00000000000000	0,00000000000000	0,00000000000000	0,00000000000000	0,00000000000000
0,061950	0,00000000000000	0,00000000000000	0,00000000000000	0,00000000000000	0,00000000000000	0,00000000000000	0,00000000000000
0,062050	0,00000000000000	0,00000000000000	0,00000000000000	0,00000000000000	0,00000000000000	0,00000000000000	0,00000000000000
0,062150	0,00000000000000	0,00000000000000	0,00000000000000	0,00000000000000	0,00000000000000	0,00000000000000	0,00000000000000
0,062250	0,00000000000000	0,00000000000000	0,00000000000000	0,00000000000000	0,00000000000000	0,00000000000000	0,00000000000000
0,062350	0,00000000000000	0,00000000000000	0,00000000000000	0,00000000000000	0,00000000000000	0,00000000000000	0,00000000000000
0,062450	0,00000000000000	0,00000000000000	0,00000000000000	0,00000000000000	0,00000000000000	0,00000000000000	0,00000000000000
0,062550	0,00000000000000	0,00000000000000	0,00000000000000	0,00000000000000	0,00000000000000	0,00000000000000	0,00000000000000
0,062650	0,00000000000000	0,00000000000000	0,00000000000000	0,00000000000000	0,00000000000000	0,00000000000000	0,00000000000000
0,062750	0,00000000000000	0,00000000000000	0,00000000000000	0,00000000000000	0,00000000000000	0,00000000000000	0,00000000000000
0,062850	0,00000000000000	0,00000000000000	0,00000000000000	0,00000000000000	0,00000000000000	0,00000000000000	0,00000000000000
0,062950	0,00000000000000	0,00000000000000	0,00000000000000	0,00000000000000	0,00000000000000	0,00000000000000	0,00000000000000
0,063050	0,00000000000000	0,00000000000000	0,00000000000000	0,00000000000000	0,00000000000000	0,00000000000000	0,00000000000000
0,063150	0,00000000000000	0,00000000000000	0,00000000000000	0,00000000000000	0,00000000000000	0,00000000000000	0,00000000000000
0,063250	0,00000000000000	0,00000000000000	0,00000000000000	0,00000000000000	0,00000000000000	0,00000000000000	0,00000000000000
0,063350	0,00000000000000	0,00000000000000	0,00000000000000	0,00000000000000	0,00000000000000	0,00000000000000	0,00000000000000
0,063450	0,00000000000000	0,00000000000000	0,00000000000000	0,00000000000000	0,00000000000000	0,00000000000000	0,00000000000000
0,063550	0,00000000000000	0,00000000000000	0,00000000000000	0,00000000000000	0,00000000000000	0,00000000000000	0,00000000000000
0,063650	0,00000000000000	0,00000000000000	0,00000000000000	0,00000000000000	0,00000000000000	0,00000000000000	0,00000000000000
0,063750	0,00000000000000	0,00000000000000	0,00000000000000	0,00000000000000	0,00000000000000	0,00000000000000	0,00000000000000
0,063850	0,00000000000000	0,00000000000000	0,00000000000000	0,00000000000000	0,00000000000000	0,00000000000000	0,00000000000000
0,063950	0,00000000000000	0,00000000000000	0,00000000000000	0,00000000000000	0,00000000000000	0,00000000000000	0,00000000000000
0,064050	0,00000000000000	0,00000000000000	0,00000000000000	0,00000000000000	0,00000000000000	0,00000000000000	0,00000000000000
0,064150	0,00000000000000	0,00000000000000	0,00000000000000	0,00000000000000	0,01136363636364	0,00000000000000	0,00000000000000
0,064250	0,00000000000000	0,00000000000000	0,00000000000000	0,00000000000000	0,00000000000000	0,00000000000000	0,00000000000000
0,064350	0,00000000000000	0,00000000000000	0,00000000000000	0,00000000000000	0,00000000000000	0,00000000000000	0,00000000000000
0,064450	0,00000000000000	0,00000000000000	0,00000000000000	0,00000000000000	0,00000000000000	0,00000000000000	0,00000000000000
0,064550	0,00000000000000	0,00000000000000	0,00000000000000	0,00000000000000	0,00000000000000	0,00000000000000	0,00000000000000
0,064650	0,00000000000000	0,00000000000000	0,00000000000000	0,00000000000000	0,01136363636364	0,00000000000000	0,00000000000000
0,064750	0,00000000000000	0,00000000000000	0,00000000000000	0,00000000000000	0,00000000000000	0,00000000000000	0,00000000000000
0,064850	0,00000000000000	0,00000000000000	0,00000000000000	0,00000000000000	0,00000000000000	0,00000000000000	0,00000000000000
0,064950	0,00000000000000	0,00000000000000	0,00000000000000	0,00000000000000	0,00000000000000	0,00000000000000	0,00000000000000
0,065050	0,00000000000000	0,00000000000000	0,00000000000000	0,00000000000000	0,00000000000000	0,00000000000000	0,00000000000000
0,065150	0,00000000000000	0,00000000000000	0,00000000000000	0,00000000000000	0,00000000000000	0,00000000000000	0,00000000000000
0,065250	0,00000000000000	0,00000000000000	0,00000000000000	0,00000000000000	0,00000000000000	0,00000000000000	0,00000000000000
0,065350	0,00000000000000	0,00000000000000	0,00000000000000	0,00000000000000	0,00000000000000	0,00000000000000	0,00000000000000
0,065450	0,00000000000000	0,00000000000000	0,00000000000000	0,00000000000000	0,00000000000000	0,00000000000000	0,00000000000000
0,065550	0,00000000000000	0,00000000000000	0,00000000000000	0,00000000000000	0,00000000000000	0,00000000000000	0,00000000000000
0,065650	0,00000000000000	0,00000000000000	0,00000000000000	0,00000000000000	0,00000000000000	0,00000000000000	0,00000000000000
0,065750	0,00000000000000	0,00000000000000	0,00000000000000	0,00000000000000	0,00000000000000	0,00000000000000	0,00000000000000
0,065850	0,00000000000000	0,00000000000000	0,00000000000000	0,00000000000000	0,00000000000000	0,00000000000000	0,00000000000000
0,065950	0,00000000000000	0,00000000000000	0,00000000000000	0,00000000000000	0,00000000000000	0,00000000000000	0,00000000000000
0,066050	0,00000000000000	0,00000000000000	0,00000000000000	0,00000000000000	0,00000000000000	0,01098901098901	0,00000000000000
0,066150	0,00000000000000	0,00000000000000	0,00000000000000	0,00000000000000	0,00000000000000	0,00000000000000	0,00000000000000
0,066250	0,00000000000000	0,00000000000000	0,00000000000000	0,00000000000000	0,00000000000000	0,00000000000000	0,00000000000000
0,066350	0,00000000000000	0,00000000000000	0,00000000000000	0,00000000000000	0,00000000000000	0,00000000000000	0,00000000000000
0,066450	0,00000000000000	0,00000000000000	0,00000000000000	0,00000000000000	0,00000000000000	0,00000000000000	0,00000000000000
0,066550	0,00000000000000	0,00000000000000	0,00000000000000	0,00000000000000	0,00000000000000	0,00000000000000	0,00000000000000
0,066650	0,00000000000000	0,00000000000000	0,00000000000000	0,00000000000000	0,00000000000000	0,00000000000000	0,00000000000000
0,066750	0,00000000000000	0,00000000000000	0,00000000000000	0,00000000000000	0,00000000000000	0,00000000000000	0,00000000000000
0,066850	0,00000000000000	0,00000000000000	0,00000000000000	0,00000000000000	0,00000000000000	0,00000000000000	0,00000000000000
0,066950	0,00000000000000	0,00000000000000	0,00000000000000	0,00000000000000	0,00000000000000	0,00000000000000	0,00000000000000
0,067050	0,00000000000000	0,00000000000000	0,00000000000000	0,00000000000000	0,00000000000000	0,00000000000000	0,00000000000000
0,067150	0,00000000000000	0,00000000000000	0,00000000000000	0,00000000000000	0,00000000000000	0,00000000000000	0,00000000000000
0,067250	0,00000000000000	0,00000000000000	0,00000000000000	0,00000000000000	0,00000000000000	0,00000000000000	0,00000000000000
0,067350	0,00000000000000	0,00000000000000	0,00000000000000	0,00000000000000	0,00000000000000	0,00000000000000	0,00000000000000
0,067450	0,00000000000000	0,00000000000000	0,00000000000000	0,00000000000000	0,00000000000000	0,01098901098901	0,00000000000000
0,067550	0,00000000000000	0,00000000000000	0,00000000000000	0,00000000000000	0,00000000000000	0,00000000000000	0,00000000000000
0,067650	0,00000000000000	0,00000000000000	0,00000000000000	0,00000000000000	0,00000000000000	0,01098901098901	0,00000000000000
0,067750	0,00000000000000	0,00000000000000	0,00000000000000	0,00000000000000	0,00000000000000	0,01098901098901	0,00000000000000
0,067850	0,00000000000000	0,00000000000000	0,00000000000000	0,00000000000000	0,00000000000000	0,00000000000000	0,00000000000000
0,067950	0,00000000000000	0,00000000000000	0,00000000000000	0,00000000000000	0,00000000000000	0,00000000000000	0,00000000000000
0,068050	0,00000000000000	0,00000000000000	0,00000000000000	0,00000000000000	0,00000000000000	0,00000000000000	0,00000000000000
0,068150	0,00000000000000	0,00000000000000	0,00000000000000	0,00000000000000	0,00000000000000	0,00000000000000	0,00000000000000
0,068250	0,00000000000000	0,00000000000000	0,00000000000000	0,00000000000000	0,00000000000000	0,01098901098901	0,00000000000000
0,068350	0,00000000000000	0,00000000000000	0,00000000000000	0,00000000000000	0,00000000000000	0,00000000000000	0,00000000000000
0,068450	0,00000000000000	0,00000000000000	0,00000000000000	0,00000000000000	0,00000000000000	0,00000000000000	0,00000000000000
0,068550	0,00000000000000	0,00000000000000	0,00000000000000	0,00000000000000	0,00000000000000	0,00000000000000	0,00000000000000
0,068650	0,00000000000000	0,00000000000000	0,00000000000000	0,00000000000000	0,00000000000000	0,00000000000000	0,00000000000000
0,068750	0,00000000000000	0,00000000000000	0,00000000000000	0,00000000000000	0,00000000000000	0,00000000000000	0,00000000000000
0,068850	0,00000000000000	0,00000000000000	0,00000000000000	0,00000000000000	0,01136363636364	0,00000000000000	0,00000000000000
0,068950	0,00000000000000	0,00000000000000	0,00000000000000	0,00000000000000	0,00000000000000	0,00000000000000	0,00000000000000
0,069050	0,00000000000000	0,00000000000000	0,00000000000000	0,00000000000000	0,00000000000000	0,00000000000000	0,00000000000000
0,069150	0,00000000000000	0,00000000000000	0,00000000000000	0,00000000000000	0,00000000000000	0,00000000000000	0,00000000000000
0,069250	0,00000000000000	0,00000000000000	0,00000000000000	0,00000000000000	0,00000000000000	0,00000000000000	0,00000000000000
0,069350	0,00000000000000	0,00000000000000	0,00000000000000	0,00000000000000	0,00000000000000	0,00000000000000	0,00000000000000
0,069450	0,00000000000000	0,00000000000000	0,00000000000000	0,00000000000000	0,00000000000000	0,00000000000000	0,00000000000000
0,069550	0,00000000000000	0,00000000000000	0,00000000000000	0,00000000000000	0,00000000000000	0,00000000000000	0,00000000000000
0,069650	0,00000000000000	0,00000000000000	0,00000000000000	0,00000000000000	0,00000000000000	0,00000000000000	0,00000000000000
0,069750	0,00000000000000	0,00000000000000	0,00000000000000	0,00000000000000	0,00000000000000	0,00000000000000	0,00000000000000
0,069850	0,00000000000000	0,00000000000000	0,00000000000000	0,00000000000000	0,00000000000000	0,00000000000000	0,00000000000000
0,069950	0,00000000000000	0,00000000000000	0,00000000000000	0,00000000000000	0,00000000000000	0,00000000000000	0,00000000000000
0,070050	0,00000000000000	0,00000000000000	0,00000000000000	0,00000000000000	0,00000000000000	0,00000000000000	0,00000000000000
0,070150	0,00000000000000	0,00000000000000	0,00000000000000	0,00000000000000	0,00000000000000	0,00000000000000	0,00000000000000
0,070250	0,00000000000000	0,00000000000000	0,00000000000000	0,00000000000000	0,00000000000000	0,00000000000000	0,00000000000000
0,070350	0,00000000000000	0,00000000000000	0,00000000000000	0,00000000000000	0,00000000000000	0,00000000000000	0,00000000000000
0,070450	0,00000000000000	0,00000000000000	0,00000000000000	0,00000000000000	0,00000000000000	0,00000000000000	0,00000000000000
0,070550	0,00000000000000	0,00000000000000	0,00000000000000	0,00000000000000	0,00000000000000	0,00000000000000	0,00000000000000
0,070650	0,00000000000000	0,00000000000000	0,00000000000000	0,00000000000000	0,00000000000000	0,00000000000000	0,00000000000000
0,070750	0,00000000000000	0,00000000000000	0,00000000000000	0,00000000000000	0,00000000000000	0,00000000000000	0,00000000000000
0,070850	0,00000000000000	0,00000000000000	0,00000000000000	0,00000000000000	0,01136363636364	0,00000000000000	0,00000000000000
0,070950	0,00000000000000	0,00000000000000	0,00000000000000	0,00000000000000	0,00000000000000	0,00000000000000	0,00000000000000
0,071050	0,00000000000000	0,00000000000000	0,00000000000000	0,00000000000000	0,00000000000000	0,00000000000000	0,00000000000000
0,071150	0,00000000000000	0,00000000000000	0,00000000000000	0,00000000000000	0,00000000000000	0,00000000000000	0,00000000000000
0,071250	0,00000000000000	0,00000000000000	0,00000000000000	0,00000000000000	0,00000000000000	0,00000000000000	0,00000000000000
0,071350	0,00000000000000	0,00000000000000	0,00000000000000	0,00000000000000	0,00000000000000	0,00000000000000	0,00000000000000
0,071450	0,00000000000000	0,00000000000000	0,00000000000000	0,00000000000000	0,00000000000000	0,00000000000000	0,00000000000000
0,071550	0,00000000000000	0,00000000000000	0,00000000000000	0,00000000000000	0,00000000000000	0,00000000000000	0,00000000000000
0,071650	0,00000000000000	0,00000000000000	0,00000000000000	0,00000000000000	0,00000000000000	0,00000000000000	0,00000000000000
0,071750	0,00000000000000	0,00000000000000	0,00000000000000	0,00000000000000	0,00000000000000	0,00000000000000	0,00000000000000
0,071850	0,00000000000000	0,00000000000000	0,00000000000000	0,00000000000000	0,00000000000000	0,00000000000000	0,00000000000000
0,071950	0,00000000000000	0,00000000000000	0,00000000000000	0,00000000000000	0,00000000000000	0,00000000000000	0,00000000000000
0,072050	0,00000000000000	0,00000000000000	0,00000000000000	0,00000000000000	0,00000000000000	0,00000000000000	0,00000000000000
0,072150	0,00000000000000	0,00000000000000	0,00000000000000	0,00000000000000	0,00000000000000	0,00000000000000	0,00000000000000
0,072250	0,00000000000000	0,00000000000000	0,00000000000000	0,00000000000000	0,00000000000000	0,00000000000000	0,00000000000000
0,072350	0,00000000000000	0,00000000000000	0,00000000000000	0,00000000000000	0,00000000000000	0,00000000000000	0,00000000000000
0,072450	0,00000000000000	0,00000000000000	0,00000000000000	0,00000000000000	0,00000000000000	0,00000000000000	0,00000000000000
0,072550	0,00000000000000	0,00000000000000	0,00000000000000	0,00000000000000	0,00000000000000	0,00000000000000	0,00000000000000
0,072650	0,00000000000000	0,00000000000000	0,00000000000000	0,00000000000000	0,00000000000000	0,00000000000000	0,00000000000000
0,072750	0,00000000000000	0,00000000000000	0,00000000000000	0,00000000000000	0,00000000000000	0,00000000000000	0,00000000000000
0,072850	0,00000000000000	0,00000000000000	0,00000000000000	0,00000000000000	0,00000000000000	0,00000000000000	0,00000000000000
0,072950	0,00000000000000	0,00000000000000	0,00000000000000	0,00000000000000	0,00000000000000	0,00000000000000	0,00000000000000
0,073050	0,00000000000000	0,00000000000000	0,00000000000000	0,00000000000000	0,00000000000000	0,00000000000000	0,00000000000000
0,073150	0,00000000000000	0,00000000000000	0,00000000000000	0,00000000000000	0,00000000000000	0,00000000000000	0,00000000000000
0,073250	0,00000000000000	0,00000000000000	0,00000000000000	0,00000000000000	0,00000000000000	0,00000000000000	0,00000000000000
0,073350	0,00000000000000	0,00000000000000	0,00000000000000	0,00000000000000	0,00000000000000	0,00000000000000	0,00000000000000
0,073450	0,00000000000000	0,00000000000000	0,00000000000000	0,00000000000000	0,00000000000000	0,00000000000000	0,00000000000000
0,073550	0,00000000000000	0,00000000000000	0,00000000000000	0,00000000000000	0,00000000000000	0,00000000000000	0,00000000000000
0,073650	0,00000000000000	0,00000000000000	0,00000000000000	0,00000000000000	0,00000000000000	0,00000000000000	0,00000000000000
0,073750	0,00000000000000	0,00000000000000	0,00000000000000	0,00000000000000	0,00000000000000	0,00000000000000	0,00000000000000
0,073850	0,00000000000000	0,00000000000000	0,00000000000000	0,00000000000000	0,00000000000000	0,00000000000000	0,00000000000000
0,073950	0,00000000000000	0,00000000000000	0,00000000000000	0,00000000000000	0,00000000000000	0,00000000000000	0,00000000000000
0,074050	0,00000000000000	0,00000000000000	0,00000000000000	0,00000000000000	0,00000000000000	0,00000000000000	0,00000000000000
0,074150	0,00000000000000	0,00000000000000	0,00000000000000	0,00000000000000	0,00000000000000	0,00000000000000	0,00000000000000
0,074250	0,00000000000000	0,00000000000000	0,00000000000000	0,00000000000000	0,00000000000000	0,00000000000000	0,00000000000000
0,074350	0,00000000000000	0,00000000000000	0,00000000000000	0,00000000000000	0,00000000000000	0,00000000000000	0,00000000000000
0,074450	0,00000000000000	0,00000000000000	0,00000000000000	0,00000000000000	0,00000000000000	0,01098901098901	0,00000000000000
0,074550	0,00000000000000	0,00000000000000	0,00000000000000	0,00000000000000	0,00000000000000	0,00000000000000	0,00000000000000
0,074650	0,00000000000000	0,00000000000000	0,00000000000000	0,00000000000000	0,00000000000000	0,00000000000000	0,00000000000000
0,074750	0,00000000000000	0,00000000000000	0,00000000000000	0,00000000000000	0,00000000000000	0,00000000000000	0,00000000000000
0,074850	0,00000000000000	0,00000000000000	0,00000000000000	0,00000000000000	0,00000000000000	0,00000000000000	0,00000000000000
0,074950	0,00000000000000	0,00000000000000	0,00000000000000	0,00000000000000	0,00000000000000	0,00000000000000	0,00000000000000
0,075050	0,00000000000000	0,00000000000000	0,00000000000000	0,00000000000000	0,00000000000000	0,00000000000000	0,00000000000000
0,075150	0,00000000000000	0,00000000000000	0,00000000000000	0,00000000000000	0,00000000000000	0,00000000000000	0,00000000000000
0,075250	0,00000000000000	0,00000000000000	0,00000000000000	0,00000000000000	0,00000000000000	0,00000000000000	0,00000000000000
0,075350	0,00000000000000	0,00000000000000	0,00000000000000	0,00000000000000	0,00000000000000	0,00000000000000	0,00000000000000
0,075450	0,00000000000000	0,00000000000000	0,00000000000000	0,00000000000000	0,00000000000000	0,00000000000000	0,00000000000000
0,075550	0,00000000000000	0,00000000000000	0,00000000000000	0,00000000000000	0,00000000000000	0,00000000000000	0,00000000000000
0,075650	0,00000000000000	0,00000000000000	0,00000000000000	0,00000000000000	0,00000000000000	0,00000000000000	0,00000000000000
0,075750	0,00000000000000	0,00000000000000	0,00000000000000	0,00000000000000	0,00000000000000	0,00000000000000	0,00000000000000
0,075850	0,00000000000000	0,00000000000000	0,00000000000000	0,00000000000000	0,00000000000000	0,00000000000000	0,00000000000000
0,075950	0,00000000000000	0,00000000000000	0,00000000000000	0,00000000000000	0,00000000000000	0,00000000000000	0,00000000000000
0,076050	0,00000000000000	0,00000000000000	0,00000000000000	0,00000000000000	0,00000000000000	0,00000000000000	0,00000000000000
0,076150	0,00000000000000	0,00000000000000	0,00000000000000	0,00000000000000	0,00000000000000	0,00000000000000	0,00000000000000
0,076250	0,00000000000000	0,00000000000000	0,00000000000000	0,00000000000000	0,00000000000000	0,00000000000000	0,00000000000000
0,076350	0,00000000000000	0,00000000000000	0,00000000000000	0,00000000000000	0,00000000000000	0,00000000000000	0,00000000000000
0,076450	0,00000000000000	0,00000000000000	0,00000000000000	0,00000000000000	0,00000000000000	0,00000000000000	0,00000000000000
0,076550	0,00000000000000	0,00000000000000	0,00000000000000	0,00000000000000	0,00000000000000	0,00000000000000	0,00000000000000
0,076650	0,00000000000000	0,00000000000000	0,00000000000000	0,00000000000000	0,00000000000000	0,00000000000000	0,00000000000000
0,076750	0,00000000000000	0,00000000000000	0,00000000000000	0,00000000000000	0,00000000000000	0,00000000000000	0,00000000000000
0,076850	0,00000000000000	0,00000000000000	0,00000000000000	0,00000000000000	0,00000000000000	0,01098901098901	0,00000000000000
0,076950	0,00000000000000	0,00000000000000	0,00000000000000	0,00000000000000	0,00000000000000	0,00000000000000	0,00000000000000
0,077050	0,00000000000000	0,00000000000000	0,00000000000000	0,00000000000000	0,00000000000000	0,00000000000000	0,00000000000000
0,077150	0,00000000000000	0,00000000000000	0,00000000000000	0,00000000000000	0,00000000000000	0,00000000000000	0,00000000000000
0,077250	0,00000000000000	0,00000000000000	0,00000000000000	0,00000000000000	0,00000000000000	0,00000000000000	0,00000000000000
0,077350	0,00000000000000	0,00000000000000	0,00000000000000	0,00000000000000	0,00000000000000	0,00000000000000	0,00000000000000
0,077450	0,00000000000000	0,00000000000000	0,00000000000000	0,00000000000000	0,00000000000000	0,00000000000000	0,00000000000000
0,077550	0,00000000000000	0,00000000000000	0,00000000000000	0,00000000000000	0,00000000000000	0,00000000000000	0,00000000000000
0,077650	0,00000000000000	0,00000000000000	0,00000000000000	0,00000000000000	0,00000000000000	0,00000000000000	0,00000000000000
0,077750	0,00000000000000	0,00000000000000	0,00000000000000	0,00000000000000	0,00000000000000	0,00000000000000	0,00000000000000
0,077850	0,00000000000000	0,00000000000000	0,00000000000000	0,00000000000000	0,00000000000000	0,00000000000000	0,00000000000000
0,077950	0,00000000000000	0,00000000000000	0,00000000000000	0,00000000000000	0,00000000000000	0,00000000000000	0,00000000000000
0,078050	0,00000000000000	0,00000000000000	0,00000000000000	0,00000000000000	0,00000000000000	0,00000000000000	0,00000000000000
0,078150	0,00000000000000	0,00000000000000	0,00000000000000	0,00000000000000	0,00000000000000	0,00000000000000	0,00000000000000
0,078250	0,00000000000000	0,00000000000000	0,00000000000000	0,00000000000000	0,00000000000000	0,00000000000000	0,00000000000000
0,078350	0,00000000000000	0,00000000000000	0,00000000000000	0,00000000000000	0,00000000000000	0,00000000000000	0,00000000000000
0,078450	0,00000000000000	0,00000000000000	0,00000000000000	0,00000000000000	0,00000000000000	0,00000000000000	0,00000000000000
0,078550	0,00000000000000	0,00000000000000	0,00000000000000	0,00000000000000	0,00000000000000	0,00000000000000	0,00000000000000
0,078650	0,00000000000000	0,00000000000000	0,00000000000000	0,00000000000000	0,00000000000000	0,00000000000000	0,00000000000000
0,078750	0,00000000000000	0,00000000000000	0,00000000000000	0,00000000000000	0,00000000000000	0,00000000000000	0,00000000000000
0,078850	0,00000000000000	0,00000000000000	0,00000000000000	0,00000000000000	0,00000000000000	0,00000000000000	0,00000000000000
0,078950	0,00000000000000	0,00000000000000	0,00000000000000	0,00000000000000	0,00000000000000	0,00000000000000	0,00000000000000
0,079050	0,00000000000000	0,00000000000000	0,00000000000000	0,00000000000000	0,00000000000000	0,00000000000000	0,00000000000000
0,079150	0,00000000000000	0,00000000000000	0,00000000000000	0,00000000000000	0,00000000000000	0,00000000000000	0,00000000000000
0,079250	0,00000000000000	0,00000000000000	0,00000000000000	0,00000000000000	0,00000000000000	0,00000000000000	0,00000000000000
0,079350	0,00000000000000	0,00000000000000	0,00000000000000	0,00000000000000	0,00000000000000	0,00000000000000	0,00000000000000
0,079450	0,00000000000000	0,00000000000000	0,00000000000000	0,00000000000000	0,00000000000000	0,00000000000000	0,00000000000000
0,079550	0,00000000000000	0,00000000000000	0,00000000000000	0,00000000000000	0,00000000000000	0,00000000000000	0,00000000000000
0,079650	0,00000000000000	0,00000000000000	0,00000000000000	0,00000000000000	0,00000000000000	0,00000000000000	0,00000000000000
0,079750	0,00000000000000	0,00000000000000	0,00000000000000	0,00000000000000	0,00000000000000	0,00000000000000	0,00000000000000
0,079850	0,00000000000000	0,00000000000000	0,00000000000000	0,00000000000000	0,00000000000000	0,00000000000000	0,00000000000000
0,079950	0,00000000000000	0,00000000000000	0,00000000000000	0,00000000000000	0,00000000000000	0,00000000000000	0,00000000000000
0,080050	0,00000000000000	0,00000000000000	0,00000000000000	0,00000000000000	0,00000000000000	0,00000000000000	0,00943396226415
0,080150	0,00000000000000	0,00000000000000	0,00000000000000	0,00000000000000	0,00000000000000	0,00000000000000	0,00000000000000
0,080250	0,00000000000000	0,00000000000000	0,00000000000000	0,00000000000000	0,00000000000000	0,00000000000000	0,00000000000000
0,080350	0,00000000000000	0,00000000000000	0,00000000000000	0,00000000000000	0,00000000000000	0,00000000000000	0,00000000000000
0,080450	0,00000000000000	0,00000000000000	0,00000000000000	0,00000000000000	0,00000000000000	0,00000000000000	0,00000000000000
0,080550	0,00000000000000	0,00000000000000	0,00000000000000	0,00000000000000	0,00000000000000	0,00000000000000	0,00000000000000
0,080650	0,00000000000000	0,00000000000000	0,00000000000000	0,00000000000000	0,00000000000000	0,00000000000000	0,00000000000000
0,080750	0,00000000000000	0,00000000000000	0,00000000000000	0,00000000000000	0,00000000000000	0,00000000000000	0,00000000000000
0,080850	0,00000000000000	0,00000000000000	0,00000000000000	0,00000000000000	0,00000000000000	0,00000000000000	0,00000000000000
0,080950	0,00000000000000	0,00000000000000	0,00000000000000	0,00000000000000	0,00000000000000	0,00000000000000	0,00000000000000
0,081050	0,00000000000000	0,00000000000000	0,00000000000000	0,00000000000000	0,00000000000000	0,00000000000000	0,00000000000000
0,081150	0,00000000000000	0,00000000000000	0,00000000000000	0,00000000000000	0,00000000000000	0,00000000000000	0,00000000000000
0,081250	0,00000000000000	0,00000000000000	0,00000000000000	0,00000000000000	0,00000000000000	0,00000000000000	0,00000000000000
0,081350	0,00000000000000	0,00000000000000	0,00000000000000	0,00000000000000	0,00000000000000	0,00000000000000	0,00000000000000
0,081450	0,00000000000000	0,00000000000000	0,00000000000000	0,00000000000000	0,00000000000000	0,00000000000000	0,00000000000000
0,081550	0,00000000000000	0,00000000000000	0,00000000000000	0,00000000000000	0,00000000000000	0,00000000000000	0,00000000000000
0,081650	0,00000000000000	0,00000000000000	0,00000000000000	0,00000000000000	0,00000000000000	0,00000000000000	0,00000000000000
0,081750	0,00000000000000	0,00000000000000	0,00000000000000	0,00000000000000	0,00000000000000	0,00000000000000	0,00000000000000
0,081850	0,00000000000000	0,00000000000000	0,00000000000000	0,00000000000000	0,00000000000000	0,01098901098901	0,00000000000000
0,081950	0,00000000000000	0,00000000000000	0,00000000000000	0,00000000000000	0,00000000000000	0,00000000000000	0,00000000000000
0,082050	0,00000000000000	0,00000000000000	0,00000000000000	0,00000000000000	0,00000000000000	0,00000000000000	0,00000000000000
0,082150	0,00000000000000	0,00000000000000	0,00000000000000	0,00000000000000	0,00000000000000	0,00000000000000	0,00000000000000
0,082250	0,00000000000000	0,00000000000000	0,00000000000000	0,00000000000000	0,00000000000000	0,00000000000000	0,00000000000000
0,082350	0,00000000000000	0,00000000000000	0,00000000000000	0,00000000000000	0,00000000000000	0,00000000000000	0,00000000000000
0,082450	0,00000000000000	0,00000000000000	0,00000000000000	0,00000000000000	0,00000000000000	0,00000000000000	0,00000000000000
0,082550	0,00000000000000	0,00000000000000	0,00000000000000	0,00000000000000	0,00000000000000	0,00000000000000	0,00000000000000
0,082650	0,00000000000000	0,00000000000000	0,00000000000000	0,00000000000000	0,00000000000000	0,00000000000000	0,00000000000000
0,082750	0,00000000000000	0,00000000000000	0,00000000000000	0,00000000000000	0,00000000000000	0,00000000000000	0,00000000000000
0,082850	0,00000000000000	0,00000000000000	0,00000000000000	0,00000000000000	0,00000000000000	0,00000000000000	0,00000000000000
0,082950	0,00000000000000	0,00000000000000	0,00000000000000	0,00000000000000	0,00000000000000	0,00000000000000	0,00000000000000
0,083050	0,00000000000000	0,00000000000000	0,00000000000000	0,00000000000000	0,00000000000000	0,00000000000000	0,00000000000000
0,083150	0,00000000000000	0,00000000000000	0,00000000000000	0,00000000000000	0,00000000000000	0,00000000000000	0,00000000000000
0,083250	0,00000000000000	0,00000000000000	0,00000000000000	0,00000000000000	0,00000000000000	0,00000000000000	0,00000000000000
0,083350	0,00000000000000	0,00000000000000	0,00000000000000	0,00000000000000	0,00000000000000	0,00000000000000	0,00000000000000
0,083450	0,00000000000000	0,00000000000000	0,00000000000000	0,00000000000000	0,00000000000000	0,00000000000000	0,00000000000000
0,083550	0,00000000000000	0,00000000000000	0,00000000000000	0,00000000000000	0,00000000000000	0,00000000000000	0,00000000000000
0,083650	0,00000000000000	0,00000000000000	0,00000000000000	0,00000000000000	0,00000000000000	0,00000000000000	0,00000000000000
0,083750	0,00000000000000	0,00000000000000	0,00000000000000	0,00000000000000	0,00000000000000	0,00000000000000	0,00000000000000
0,083850	0,00000000000000	0,00000000000000	0,00000000000000	0,00000000000000	0,00000000000000	0,00000000000000	0,00000000000000
0,083950	0,00000000000000	0,00000000000000	0,00000000000000	0,00000000000000	0,00000000000000	0,00000000000000	0,00000000000000
0,084050	0,00000000000000	0,00000000000000	0,00000000000000	0,00000000000000	0,00000000000000	0,00000000000000	0,00000000000000
0,084150	0,00000000000000	0,00000000000000	0,00000000000000	0,00000000000000	0,00000000000000	0,00000000000000	0,00000000000000
0,084250	0,00000000000000	0,00000000000000	0,00000000000000	0,00000000000000	0,00000000000000	0,00000000000000	0,00000000000000
0,084350	0,00000000000000	0,00000000000000	0,00000000000000	0,00000000000000	0,00000000000000	0,00000000000000	0,00000000000000
0,084450	0,00000000000000	0,00000000000000	0,00000000000000	0,00000000000000	0,00000000000000	0,00000000000000	0,00000000000000
0,084550	0,00000000000000	0,00000000000000	0,00000000000000	0,00000000000000	0,00000000000000	0,00000000000000	0,00000000000000
0,084650	0,00000000000000	0,00000000000000	0,00000000000000	0,00000000000000	0,00000000000000	0,00000000000000	0,00000000000000
0,084750	0,00000000000000	0,00000000000000	0,00000000000000	0,00000000000000	0,00000000000000	0,00000000000000	0,00000000000000
0,084850	0,00000000000000	0,00000000000000	0,00000000000000	0,00000000000000	0,00000000000000	0,00000000000000	0,00943396226415
0,084950	0,00000000000000	0,00000000000000	0,00000000000000	0,00000000000000	0,00000000000000	0,00000000000000	0,00000000000000
0,085050	0,00000000000000	0,00000000000000	0,00000000000000	0,00000000000000	0,00000000000000	0,00000000000000	0,00000000000000
0,085150	0,00000000000000	0,00000000000000	0,00000000000000	0,00000000000000	0,00000000000000	0,00000000000000	0,00000000000000
0,085250	0,00000000000000	0,00000000000000	0,00000000000000	0,00000000000000	0,00000000000000	0,00000000000000	0,00000000000000
0,085350	0,00000000000000	0,00000000000000	0,00000000000000	0,00000000000000	0,00000000000000	0,00000000000000	0,00000000000000
0,085450	0,00000000000000	0,00000000000000	0,00000000000000	0,00000000000000	0,00000000000000	0,00000000000000	0,00000000000000
0,085550	0,00000000000000	0,00000000000000	0,00000000000000	0,00000000000000	0,00000000000000	0,00000000000000	0,00000000000000
0,085650	0,00000000000000	0,00000000000000	0,00000000000000	0,00000000000000	0,00000000000000	0,00000000000000	0,00000000000000
0,085750	0,00000000000000	0,00000000000000	0,00000000000000	0,00000000000000	0,00000000000000	0,00000000000000	0,00000000000000
0,085850	0,00000000000000	0,00000000000000	0,00000000000000	0,00000000000000	0,00000000000000	0,00000000000000	0,00000000000000
0,085950	0,00000000000000	0,00000000000000	0,00000000000000	0,00000000000000	0,00000000000000	0,00000000000000	0,00000000000000
0,086050	0,00000000000000	0,00000000000000	0,00000000000000	0,00000000000000	0,00000000000000	0,00000000000000	0,00000000000000
0,086150	0,00000000000000	0,00000000000000	0,00000000000000	0,00000000000000	0,00000000000000	0,00000000000000	0,00000000000000
0,086250	0,00000000000000	0,00000000000000	0,00000000000000	0,00000000000000	0,00000000000000	0,00000000000000	0,00000000000000
0,086350	0,00000000000000	0,00000000000000	0,00000000000000	0,00000000000000	0,00000000000000	0,00000000000000	0,00000000000000
0,086450	0,00000000000000	0,00000000000000	0,00000000000000	0,00000000000000	0,00000000000000	0,00000000000000	0,00000000000000
0,086550	0,00000000000000	0,00000000000000	0,00000000000000	0,00000000000000	0,00000000000000	0,00000000000000	0,00000000000000
0,086650	0,00000000000000	0,00000000000000	0,00000000000000	0,00000000000000	0,00000000000000	0,00000000000000	0,00000000000000
0,086750	0,00000000000000	0,00000000000000	0,00000000000000	0,00000000000000	0,00000000000000	0,00000000000000	0,00000000000000
0,086850	0,00000000000000	0,00000000000000	0,00000000000000	0,00000000000000	0,00000000000000	0,00000000000000	0,00000000000000
0,086950	0,00000000000000	0,00000000000000	0,00000000000000	0,00000000000000	0,00000000000000	0,00000000000000	0,00000000000000
0,087050	0,00000000000000	0,00000000000000	0,00000000000000	0,00000000000000	0,00000000000000	0,00000000000000	0,00000000000000
0,087150	0,00000000000000	0,00000000000000	0,00000000000000	0,00000000000000	0,00000000000000	0,00000000000000	0,00000000000000
0,087250	0,00000000000000	0,00000000000000	0,00000000000000	0,00000000000000	0,00000000000000	0,00000000000000	0,00000000000000
0,087350	0,00000000000000	0,00000000000000	0,00000000000000	0,00000000000000	0,00000000000000	0,00000000000000	0,00000000000000
0,087450	0,00000000000000	0,00000000000000	0,00000000000000	0,00000000000000	0,00000000000000	0,00000000000000	0,00000000000000
0,087550	0,00000000000000	0,00000000000000	0,00000000000000	0,00000000000000	0,00000000000000	0,00000000000000	0,00000000000000
0,087650	0,00000000000000	0,00000000000000	0,00000000000000	0,00000000000000	0,00000000000000	0,00000000000000	0,00000000000000
0,087750	0,00000000000000	0,00000000000000	0,00000000000000	0,00000000000000	0,00000000000000	0,00000000000000	0,00000000000000
0,087850	0,00000000000000	0,00000000000000	0,00000000000000	0,00000000000000	0,00000000000000	0,00000000000000	0,00000000000000
0,087950	0,00000000000000	0,00000000000000	0,00000000000000	0,00000000000000	0,00000000000000	0,00000000000000	0,00000000000000
0,088050	0,00000000000000	0,00000000000000	0,00000000000000	0,00000000000000	0,00000000000000	0,00000000000000	0,00000000000000
0,088150	0,00000000000000	0,00000000000000	0,00000000000000	0,00000000000000	0,00000000000000	0,00000000000000	0,00000000000000
0,088250	0,00000000000000	0,00000000000000	0,00000000000000	0,00000000000000	0,00000000000000	0,00000000000000	0,00000000000000
0,088350	0,00000000000000	0,00000000000000	0,00000000000000	0,00000000000000	0,00000000000000	0,00000000000000	0,00000000000000
0,088450	0,00000000000000	0,00000000000000	0,00000000000000	0,00000000000000	0,00000000000000	0,00000000000000	0,00000000000000
0,088550	0,00000000000000	0,00000000000000	0,00000000000000	0,00000000000000	0,00000000000000	0,00000000000000	0,00000000000000
0,088650	0,00000000000000	0,00000000000000	0,00000000000000	0,00000000000000	0,00000000000000	0,00000000000000	0,00000000000000
0,088750	0,00000000000000	0,00000000000000	0,00000000000000	0,00000000000000	0,00000000000000	0,00000000000000	0,00000000000000
0,088850	0,00000000000000	0,00000000000000	0,00000000000000	0,00000000000000	0,00000000000000	0,00000000000000	0,00000000000000
0,088950	0,00000000000000	0,00000000000000	0,00000000000000	0,00000000000000	0,00000000000000	0,00000000000000	0,00000000000000
0,089050	0,00000000000000	0,00000000000000	0,00000000000000	0,00000000000000	0,00000000000000	0,00000000000000	0,00000000000000
0,089150	0,00000000000000	0,00000000000000	0,00000000000000	0,00000000000000	0,00000000000000	0,00000000000000	0,00000000000000
0,089250	0,00000000000000	0,00000000000000	0,00000000000000	0,00000000000000	0,00000000000000	0,00000000000000	0,00000000000000
0,089350	0,00000000000000	0,00000000000000	0,00000000000000	0,00000000000000	0,00000000000000	0,00000000000000	0,00000000000000
0,089450	0,00000000000000	0,00000000000000	0,00000000000000	0,00000000000000	0,00000000000000	0,00000000000000	0,00000000000000
0,089550	0,00000000000000	0,00000000000000	0,00000000000000	0,00000000000000	0,00000000000000	0,00000000000000	0,00000000000000
0,089650	0,00000000000000	0,00000000000000	0,00000000000000	0,00000000000000	0,00000000000000	0,00000000000000	0,00000000000000
0,089750	0,00000000000000	0,00000000000000	0,00000000000000	0,00000000000000	0,00000000000000	0,00000000000000	0,00000000000000
0,089850	0,00000000000000	0,00000000000000	0,00000000000000	0,00000000000000	0,00000000000000	0,00000000000000	0,00943396226415
0,089950	0,00000000000000	0,00000000000000	0,00000000000000	0,00000000000000	0,00000000000000	0,00000000000000	0,00000000000000
0,090050	0,00000000000000	0,00000000000000	0,00000000000000	0,00000000000000	0,00000000000000	0,00000000000000	0,00000000000000
0,090150	0,00000000000000	0,00000000000000	0,00000000000000	0,00000000000000	0,00000000000000	0,00000000000000	0,00000000000000
0,090250	0,00000000000000	0,00000000000000	0,00000000000000	0,00000000000000	0,00000000000000	0,00000000000000	0,00000000000000
0,090350	0,00000000000000	0,00000000000000	0,00000000000000	0,00000000000000	0,00000000000000	0,00000000000000	0,00000000000000
0,090450	0,00000000000000	0,00000000000000	0,00000000000000	0,00000000000000	0,00000000000000	0,00000000000000	0,00000000000000
0,090550	0,00000000000000	0,00000000000000	0,00000000000000	0,00000000000000	0,00000000000000	0,00000000000000	0,00000000000000
0,090650	0,00000000000000	0,00000000000000	0,00000000000000	0,00000000000000	0,00000000000000	0,00000000000000	0,00000000000000
0,090750	0,00000000000000	0,00000000000000	0,00000000000000	0,00000000000000	0,00000000000000	0,00000000000000	0,00000000000000
0,090850	0,00000000000000	0,00000000000000	0,00000000000000	0,00000000000000	0,00000000000000	0,00000000000000	0,00000000000000
0,090950	0,00000000000000	0,00000000000000	0,00000000000000	0,00000000000000	0,00000000000000	0,00000000000000	0,00000000000000
0,091050	0,00000000000000	0,00000000000000	0,00000000000000	0,00000000000000	0,00000000000000	0,00000000000000	0,00000000000000
0,091150	0,00000000000000	0,00000000000000	0,00000000000000	0,00000000000000	0,00000000000000	0,00000000000000	0,00000000000000
0,091250	0,00000000000000	0,00000000000000	0,00000000000000	0,00000000000000	0,00000000000000	0,00000000000000	0,00000000000000
0,091350	0,00000000000000	0,00000000000000	0,00000000000000	0,00000000000000	0,00000000000000	0,00000000000000	0,00000000000000
0,091450	0,00000000000000	0,00000000000000	0,00000000000000	0,00000000000000	0,00000000000000	0,00000000000000	0,00000000000000
0,091550	0,00000000000000	0,00000000000000	0,00000000000000	0,00000000000000	0,00000000000000	0,00000000000000	0,00000000000000
0,091650	0,00000000000000	0,00000000000000	0,00000000000000	0,00000000000000	0,00000000000000	0,00000000000000	0,00000000000000
0,091750	0,00000000000000	0,00000000000000	0,00000000000000	0,00000000000000	0,00000000000000	0,00000000000000	0,00000000000000
0,091850	0,00000000000000	0,00000000000000	0,00000000000000	0,00000000000000	0,00000000000000	0,00000000000000	0,00000000000000
0,091950	0,00000000000000	0,00000000000000	0,00000000000000	0,00000000000000	0,00000000000000	0,00000000000000	0,00000000000000
0,092050	0,00000000000000	0,00000000000000	0,00000000000000	0,00000000000000	0,00000000000000	0,00000000000000	0,00000000000000
0,092150	0,00000000000000	0,00000000000000	0,00000000000000	0,00000000000000	0,00000000000000	0,00000000000000	0,00000000000000
0,092250	0,00000000000000	0,00000000000000	0,00000000000000	0,00000000000000	0,00000000000000	0,00000000000000	0,00000000000000
0,092350	0,00000000000000	0,00000000000000	0,00000000000000	0,00000000000000	0,00000000000000	0,00000000000000	0,00000000000000
0,092450	0,00000000000000	0,00000000000000	0,00000000000000	0,00000000000000	0,00000000000000	0,00000000000000	0,00000000000000
0,092550	0,00000000000000	0,00000000000000	0,00000000000000	0,00000000000000	0,00000000000000	0,00000000000000	0,00000000000000
0,092650	0,00000000000000	0,00000000000000	0,00000000000000	0,00000000000000	0,00000000000000	0,00000000000000	0,00000000000000
0,092750	0,00000000000000	0,00000000000000	0,00000000000000	0,00000000000000	0,00000000000000	0,00000000000000	0,00000000000000
0,092850	0,00000000000000	0,00000000000000	0,00000000000000	0,00000000000000	0,00000000000000	0,00000000000000	0,00000000000000
0,092950	0,00000000000000	0,00000000000000	0,00000000000000	0,00000000000000	0,00000000000000	0,00000000000000	0,00000000000000
0,093050	0,00000000000000	0,00000000000000	0,00000000000000	0,00000000000000	0,00000000000000	0,00000000000000	0,00000000000000
0,093150	0,00000000000000	0,00000000000000	0,00000000000000	0,00000000000000	0,00000000000000	0,00000000000000	0,00000000000000
0,093250	0,00000000000000	0,00000000000000	0,00000000000000	0,00000000000000	0,00000000000000	0,00000000000000	0,00000000000000
0,093350	0,00000000000000	0,00000000000000	0,00000000000000	0,00000000000000	0,00000000000000	0,00000000000000	0,00000000000000
0,093450	0,00000000000000	0,00000000000000	0,00000000000000	0,00000000000000	0,00000000000000	0,00000000000000	0,00000000000000
0,093550	0,00000000000000	0,00000000000000	0,00000000000000	0,00000000000000	0,00000000000000	0,00000000000000	0,00000000000000
0,093650	0,00000000000000	0,00000000000000	0,00000000000000	0,00000000000000	0,00000000000000	0,00000000000000	0,00000000000000
0,093750	0,00000000000000	0,00000000000000	0,00000000000000	0,00000000000000	0,00000000000000	0,00000000000000	0,00000000000000
0,093850	0,00000000000000	0,00000000000000	0,00000000000000	0,00000000000000	0,00000000000000	0,00000000000000	0,00000000000000
0,093950	0,00000000000000	0,00000000000000	0,00000000000000	0,00000000000000	0,00000000000000	0,00000000000000	0,00000000000000
0,094050	0,00000000000000	0,00000000000000	0,00000000000000	0,00000000000000	0,00000000000000	0,00000000000000	0,00000000000000
0,094150	0,00000000000000	0,00000000000000	0,00000000000000	0,00000000000000	0,00000000000000	0,00000000000000	0,00000000000000
0,094250	0,00000000000000	0,00000000000000	0,00000000000000	0,00000000000000	0,00000000000000	0,00000000000000	0,00000000000000
0,094350	0,00000000000000	0,00000000000000	0,00000000000000	0,00000000000000	0,00000000000000	0,00000000000000	0,00000000000000
0,094450	0,00000000000000	0,00000000000000	0,00000000000000	0,00000000000000	0,00000000000000	0,00000000000000	0,00000000000000
0,094550	0,00000000000000	0,00000000000000	0,00000000000000	0,00000000000000	0,00000000000000	0,00000000000000	0,00000000000000
0,094650	0,00000000000000	0,00000000000000	0,00000000000000	0,00000000000000	0,00000000000000	0,00000000000000	0,00000000000000
0,094750	0,00000000000000	0,00000000000000	0,00000000000000	0,00000000000000	0,00000000000000	0,00000000000000	0,00000000000000
0,094850	0,00000000000000	0,00000000000000	0,00000000000000	0,00000000000000	0,00000000000000	0,00000000000000	0,00000000000000
0,094950	0,00000000000000	0,00000000000000	0,00000000000000	0,00000000000000	0,00000000000000	0,00000000000000	0,00000000000000
0,095050	0,00000000000000	0,00000000000000	0,00000000000000	0,00000000000000	0,00000000000000	0,00000000000000	0,00000000000000
0,095150	0,00000000000000	0,00000000000000	0,00000000000000	0,00000000000000	0,00000000000000	0,00000000000000	0,00000000000000
0,095250	0,00000000000000	0,00000000000000	0,00000000000000	0,00000000000000	0,00000000000000	0,00000000000000	0,00000000000000
0,095350	0,00000000000000	0,00000000000000	0,00000000000000	0,00000000000000	0,00000000000000	0,00000000000000	0,00000000000000
0,095450	0,00000000000000	0,00000000000000	0,00000000000000	0,00000000000000	0,00000000000000	0,00000000000000	0,00000000000000
0,095550	0,00000000000000	0,00000000000000	0,00000000000000	0,00000000000000	0,00000000000000	0,00000000000000	0,00000000000000
0,095650	0,00000000000000	0,00000000000000	0,00000000000000	0,00000000000000	0,00000000000000	0,00000000000000	0,00000000000000
0,095750	0,00000000000000	0,00000000000000	0,00000000000000	0,00000000000000	0,00000000000000	0,00000000000000	0,00000000000000
0,095850	0,00000000000000	0,00000000000000	0,00000000000000	0,00000000000000	0,00000000000000	0,00000000000000	0,00000000000000
0,095950	0,00000000000000	0,00000000000000	0,00000000000000	0,00000000000000	0,00000000000000	0,00000000000000	0,00000000000000
0,096050	0,00000000000000	0,00000000000000	0,00000000000000	0,00000000000000	0,00000000000000	0,00000000000000	0,00000000000000
0,096150	0,00000000000000	0,00000000000000	0,00000000000000	0,00000000000000	0,00000000000000	0,00000000000000	0,00000000000000
0,096250	0,00000000000000	0,00000000000000	0,00000000000000	0,00000000000000	0,00000000000000	0,00000000000000	0,00000000000000
0,096350	0,00000000000000	0,00000000000000	0,00000000000000	0,00000000000000	0,00000000000000	0,00000000000000	0,00000000000000
0,096450	0,00000000000000	0,00000000000000	0,00000000000000	0,00000000000000	0,00000000000000	0,00000000000000	0,00000000000000
0,096550	0,00000000000000	0,00000000000000	0,00000000000000	0,00000000000000	0,01136363636364	0,00000000000000	0,00000000000000
0,096650	0,00000000000000	0,00000000000000	0,00000000000000	0,00000000000000	0,00000000000000	0,00000000000000	0,00000000000000
0,096750	0,00000000000000	0,00000000000000	0,00000000000000	0,00000000000000	0,00000000000000	0,00000000000000	0,00000000000000
0,096850	0,00000000000000	0,00000000000000	0,00000000000000	0,00000000000000	0,00000000000000	0,00000000000000	0,00000000000000
0,096950	0,00000000000000	0,00000000000000	0,00000000000000	0,00000000000000	0,00000000000000	0,00000000000000	0,00000000000000
0,097050	0,00000000000000	0,00000000000000	0,00000000000000	0,00000000000000	0,00000000000000	0,00000000000000	0,00000000000000
0,097150	0,00000000000000	0,00000000000000	0,00000000000000	0,00000000000000	0,00000000000000	0,00000000000000	0,00000000000000
0,097250	0,00000000000000	0,00000000000000	0,00000000000000	0,00000000000000	0,00000000000000	0,00000000000000	0,00000000000000
0,097350	0,00000000000000	0,00000000000000	0,00000000000000	0,00000000000000	0,00000000000000	0,00000000000000	0,00000000000000
0,097450	0,00000000000000	0,00000000000000	0,00000000000000	0,00000000000000	0,00000000000000	0,00000000000000	0,00000000000000
0,097550	0,00000000000000	0,00000000000000	0,00000000000000	0,00000000000000	0,00000000000000	0,00000000000000	0,00000000000000
0,097650	0,00000000000000	0,00000000000000	0,00000000000000	0,00000000000000	0,00000000000000	0,00000000000000	0,00000000000000
0,097750	0,00000000000000	0,00000000000000	0,00000000000000	0,00000000000000	0,00000000000000	0,00000000000000	0,00000000000000
0,097850	0,00000000000000	0,00000000000000	0,00000000000000	0,00000000000000	0,00000000000000	0,00000000000000	0,00000000000000
0,097950	0,00000000000000	0,00000000000000	0,00000000000000	0,00000000000000	0,00000000000000	0,00000000000000	0,00000000000000
0,098050	0,00000000000000	0,00000000000000	0,00000000000000	0,00000000000000	0,00000000000000	0,00000000000000	0,00000000000000
0,098150	0,00000000000000	0,00000000000000	0,00000000000000	0,00000000000000	0,00000000000000	0,00000000000000	0,00000000000000
0,098250	0,00000000000000	0,00000000000000	0,00000000000000	0,00000000000000	0,00000000000000	0,00000000000000	0,00000000000000
0,098350	0,00000000000000	0,00000000000000	0,00000000000000	0,00000000000000	0,00000000000000	0,00000000000000	0,00000000000000
0,098450	0,00000000000000	0,00000000000000	0,00000000000000	0,00000000000000	0,00000000000000	0,00000000000000	0,00000000000000
0,098550	0,00000000000000	0,00000000000000	0,00000000000000	0,00000000000000	0,00000000000000	0,00000000000000	0,00000000000000
0,098650	0,00000000000000	0,00000000000000	0,00000000000000	0,00000000000000	0,00000000000000	0,00000000000000	0,00000000000000
0,098750	0,00000000000000	0,00000000000000	0,00000000000000	0,00000000000000	0,00000000000000	0,00000000000000	0,00000000000000
0,098850	0,00000000000000	0,00000000000000	0,00000000000000	0,00000000000000	0,00000000000000	0,00000000000000	0,00000000000000
0,098950	0,00000000000000	0,00000000000000	0,00000000000000	0,00000000000000	0,00000000000000	0,00000000000000	0,00000000000000
0,099050	0,00000000000000	0,00000000000000	0,00000000000000	0,00000000000000	0,00000000000000	0,00000000000000	0,00000000000000
0,099150	0,00000000000000	0,00000000000000	0,00000000000000	0,00000000000000	0,00000000000000	0,00000000000000	0,00000000000000
0,099250	0,00000000000000	0,00000000000000	0,00000000000000	0,00000000000000	0,00000000000000	0,00000000000000	0,00000000000000
0,099350	0,00000000000000	0,00000000000000	0,00000000000000	0,00000000000000	0,00000000000000	0,00000000000000	0,00000000000000
0,099450	0,00000000000000	0,00000000000000	0,00000000000000	0,00000000000000	0,00000000000000	0,00000000000000	0,00000000000000
0,099550	0,00000000000000	0,00000000000000	0,00000000000000	0,00000000000000	0,00000000000000	0,00000000000000	0,00000000000000
0,099650	0,00000000000000	0,00000000000000	0,00000000000000	0,00000000000000	0,00000000000000	0,00000000000000	0,00000000000000
0,099750	0,00000000000000	0,00000000000000	0,00000000000000	0,00000000000000	0,00000000000000	0,00000000000000	0,00000000000000
0,099850	0,00000000000000	0,00000000000000	0,00000000000000	0,00000000000000	0,00000000000000	0,00000000000000	0,00000000000000
0,099950	0,00000000000000	0,00000000000000	0,00000000000000	0,00000000000000	0,00000000000000	0,00000000000000	0,00000000000000
0,100050	0,00000000000000	0,00000000000000	0,00000000000000	0,00000000000000	0,00000000000000	0,00000000000000	0,00000000000000
0,100150	0,00000000000000	0,00000000000000	0,00000000000000	0,00000000000000	0,00000000000000	0,00000000000000	0,00000000000000
0,100250	0,00000000000000	0,00000000000000	0,00000000000000	0,00000000000000	0,00000000000000	0,00000000000000	0,00000000000000
0,100350	0,00000000000000	0,00000000000000	0,00000000000000	0,00000000000000	0,00000000000000	0,00000000000000	0,00000000000000
0,100450	0,00000000000000	0,00000000000000	0,00000000000000	0,00000000000000	0,00000000000000	0,00000000000000	0,00000000000000
0,100550	0,00000000000000	0,00000000000000	0,00000000000000	0,00000000000000	0,00000000000000	0,00000000000000	0,00000000000000
0,100650	0,00000000000000	0,00000000000000	0,00000000000000	0,00000000000000	0,00000000000000	0,00000000000000	0,00000000000000
0,100750	0,00000000000000	0,00000000000000	0,00000000000000	0,00000000000000	0,00000000000000	0,00000000000000	0,00000000000000
0,100850	0,00000000000000	0,00000000000000	0,00000000000000	0,00000000000000	0,00000000000000	0,00000000000000	0,00000000000000
0,100950	0,00000000000000	0,00000000000000	0,00000000000000	0,00000000000000	0,00000000000000	0,00000000000000	0,00000000000000
0,101050	0,00000000000000	0,00000000000000	0,00000000000000	0,00000000000000	0,00000000000000	0,00000000000000	0,00000000000000
0,101150	0,00000000000000	0,00000000000000	0,00000000000000	0,00000000000000	0,00000000000000	0,00000000000000	0,00000000000000
0,101250	0,00000000000000	0,00000000000000	0,00000000000000	0,00000000000000	0,00000000000000	0,00000000000000	0,00000000000000
0,101350	0,00000000000000	0,00000000000000	0,00000000000000	0,00000000000000	0,00000000000000	0,00000000000000	0,00000000000000
0,101450	0,00000000000000	0,00000000000000	0,00000000000000	0,00000000000000	0,00000000000000	0,00000000000000	0,00000000000000
0,101550	0,00000000000000	0,00000000000000	0,00000000000000	0,00000000000000	0,00000000000000	0,00000000000000	0,00000000000000
0,101650	0,00000000000000	0,00000000000000	0,00000000000000	0,00000000000000	0,00000000000000	0,00000000000000	0,00000000000000
0,101750	0,00000000000000	0,00000000000000	0,00000000000000	0,00000000000000	0,00000000000000	0,00000000000000	0,00000000000000
0,101850	0,00000000000000	0,00000000000000	0,00000000000000	0,00000000000000	0,00000000000000	0,00000000000000	0,00000000000000
0,101950	0,00000000000000	0,00000000000000	0,00000000000000	0,00000000000000	0,00000000000000	0,00000000000000	0,00000000000000
0,102050	0,00000000000000	0,00000000000000	0,00000000000000	0,00000000000000	0,00000000000000	0,00000000000000	0,00000000000000
0,102150	0,00000000000000	0,00000000000000	0,00000000000000	0,00000000000000	0,00000000000000	0,00000000000000	0,00000000000000
0,102250	0,00000000000000	0,00000000000000	0,00000000000000	0,00000000000000	0,00000000000000	0,00000000000000	0,00000000000000
0,102350	0,00000000000000	0,00000000000000	0,00000000000000	0,00000000000000	0,00000000000000	0,00000000000000	0,00000000000000
0,102450	0,00000000000000	0,00000000000000	0,00000000000000	0,00000000000000	0,00000000000000	0,00000000000000	0,00000000000000
0,102550	0,00000000000000	0,00000000000000	0,00000000000000	0,00000000000000	0,00000000000000	0,00000000000000	0,00000000000000
0,102650	0,00000000000000	0,00000000000000	0,00000000000000	0,00000000000000	0,00000000000000	0,00000000000000	0,00000000000000
0,102750	0,00000000000000	0,00000000000000	0,00000000000000	0,00000000000000	0,00000000000000	0,00000000000000	0,00000000000000
0,102850	0,00000000000000	0,00000000000000	0,00000000000000	0,00000000000000	0,00000000000000	0,00000000000000	0,00000000000000
0,102950	0,00000000000000	0,00000000000000	0,00000000000000	0,00000000000000	0,00000000000000	0,00000000000000	0,00000000000000
0,103050	0,00000000000000	0,00000000000000	0,00000000000000	0,00000000000000	0,00000000000000	0,00000000000000	0,00000000000000
0,103150	0,00000000000000	0,00000000000000	0,00000000000000	0,00000000000000	0,00000000000000	0,00000000000000	0,00000000000000
0,103250	0,00000000000000	0,00000000000000	0,00000000000000	0,00000000000000	0,00000000000000	0,00000000000000	0,00000000000000
0,103350	0,00000000000000	0,00000000000000	0,00000000000000	0,00000000000000	0,00000000000000	0,00000000000000	0,00000000000000
0,103450	0,00000000000000	0,00000000000000	0,00000000000000	0,00000000000000	0,00000000000000	0,00000000000000	0,00000000000000
0,103550	0,00000000000000	0,00000000000000	0,00000000000000	0,00000000000000	0,00000000000000	0,00000000000000	0,00000000000000
0,103650	0,00000000000000	0,00000000000000	0,00000000000000	0,00000000000000	0,00000000000000	0,00000000000000	0,00000000000000
0,103750	0,00000000000000	0,00000000000000	0,00000000000000	0,00000000000000	0,00000000000000	0,00000000000000	0,00000000000000
0,103850	0,00000000000000	0,00000000000000	0,00000000000000	0,00000000000000	0,00000000000000	0,00000000000000	0,00000000000000
0,103950	0,00000000000000	0,00000000000000	0,00000000000000	0,00000000000000	0,00000000000000	0,00000000000000	0,00000000000000
0,104050	0,00000000000000	0,00000000000000	0,00000000000000	0,00000000000000	0,00000000000000	0,00000000000000	0,00000000000000
0,104150	0,00000000000000	0,00000000000000	0,00000000000000	0,00000000000000	0,00000000000000	0,00000000000000	0,00000000000000
0,104250	0,00000000000000	0,00000000000000	0,00000000000000	0,00000000000000	0,00000000000000	0,00000000000000	0,00000000000000
0,104350	0,00000000000000	0,00000000000000	0,00000000000000	0,00000000000000	0,00000000000000	0,00000000000000	0,00000000000000
0,104450	0,00000000000000	0,00000000000000	0,00000000000000	0,00000000000000	0,00000000000000	0,00000000000000	0,00000000000000
0,104550	0,00000000000000	0,00000000000000	0,00000000000000	0,00000000000000	0,00000000000000	0,00000000000000	0,00000000000000
0,104650	0,00000000000000	0,00000000000000	0,00000000000000	0,00000000000000	0,00000000000000	0,00000000000000	0,00000000000000
0,104750	0,00000000000000	0,00000000000000	0,00000000000000	0,00000000000000	0,00000000000000	0,00000000000000	0,00000000000000
0,104850	0,00000000000000	0,00000000000000	0,00000000000000	0,00000000000000	0,00000000000000	0,00000000000000	0,00000000000000
0,104950	0,00000000000000	0,00000000000000	0,00000000000000	0,00000000000000	0,00000000000000	0,00000000000000	0,00000000000000
0,105050	0,00000000000000	0,00000000000000	0,00000000000000	0,00000000000000	0,00000000000000	0,00000000000000	0,00000000000000
0,105150	0,00000000000000	0,00000000000000	0,00000000000000	0,00000000000000	0,00000000000000	0,00000000000000	0,00000000000000
0,105250	0,00000000000000	0,00000000000000	0,00000000000000	0,00000000000000	0,00000000000000	0,00000000000000	0,00000000000000
0,105350	0,00000000000000	0,00000000000000	0,00000000000000	0,00000000000000	0,00000000000000	0,00000000000000	0,00000000000000
0,105450	0,00000000000000	0,00000000000000	0,00000000000000	0,00000000000000	0,00000000000000	0,00000000000000	0,00000000000000
0,105550	0,00000000000000	0,00000000000000	0,00000000000000	0,00000000000000	0,00000000000000	0,00000000000000	0,00000000000000
0,105650	0,00000000000000	0,00000000000000	0,00000000000000	0,00000000000000	0,00000000000000	0,00000000000000	0,00000000000000
0,105750	0,00000000000000	0,00000000000000	0,00000000000000	0,00000000000000	0,00000000000000	0,00000000000000	0,00000000000000
0,105850	0,00000000000000	0,00000000000000	0,00000000000000	0,00000000000000	0,00000000000000	0,00000000000000	0,00000000000000
0,105950	0,00000000000000	0,00000000000000	0,00000000000000	0,00000000000000	0,00000000000000	0,00000000000000	0,00000000000000
0,106050	0,00000000000000	0,00000000000000	0,00000000000000	0,00000000000000	0,00000000000000	0,00000000000000	0,00000000000000
0,106150	0,00000000000000	0,00000000000000	0,00000000000000	0,00000000000000	0,00000000000000	0,00000000000000	0,00000000000000
0,106250	0,00000000000000	0,00000000000000	0,00000000000000	0,00000000000000	0,00000000000000	0,00000000000000	0,00000000000000
0,106350	0,00000000000000	0,00000000000000	0,00000000000000	0,00000000000000	0,00000000000000	0,00000000000000	0,00000000000000
0,106450	0,00000000000000	0,00000000000000	0,00000000000000	0,00000000000000	0,00000000000000	0,00000000000000	0,00000000000000
0,106550	0,00000000000000	0,00000000000000	0,00000000000000	0,00000000000000	0,00000000000000	0,00000000000000	0,00000000000000
0,106650	0,00000000000000	0,00000000000000	0,00000000000000	0,00000000000000	0,00000000000000	0,00000000000000	0,00000000000000
0,106750	0,00000000000000	0,00000000000000	0,00000000000000	0,00000000000000	0,00000000000000	0,00000000000000	0,00000000000000
0,106850	0,00000000000000	0,00000000000000	0,00000000000000	0,00000000000000	0,00000000000000	0,00000000000000	0,00000000000000
0,106950	0,00000000000000	0,00000000000000	0,00000000000000	0,00000000000000	0,00000000000000	0,00000000000000	0,00000000000000
0,107050	0,00000000000000	0,00000000000000	0,00000000000000	0,00000000000000	0,00000000000000	0,00000000000000	0,00000000000000
0,107150	0,00000000000000	0,00000000000000	0,00000000000000	0,00000000000000	0,00000000000000	0,00000000000000	0,00000000000000
0,107250	0,00000000000000	0,00000000000000	0,00000000000000	0,00000000000000	0,00000000000000	0,00000000000000	0,00000000000000
0,107350	0,00000000000000	0,00000000000000	0,00000000000000	0,00000000000000	0,00000000000000	0,00000000000000	0,00000000000000
0,107450	0,00000000000000	0,00000000000000	0,00000000000000	0,00000000000000	0,00000000000000	0,00000000000000	0,00000000000000
0,107550	0,00000000000000	0,00000000000000	0,00000000000000	0,00000000000000	0,00000000000000	0,00000000000000	0,00000000000000
0,107650	0,00000000000000	0,00000000000000	0,00000000000000	0,00000000000000	0,00000000000000	0,00000000000000	0,00000000000000
0,107750	0,00000000000000	0,00000000000000	0,00000000000000	0,00000000000000	0,00000000000000	0,00000000000000	0,00000000000000
0,107850	0,00000000000000	0,00000000000000	0,00000000000000	0,00000000000000	0,00000000000000	0,00000000000000	0,00000000000000
0,107950	0,00000000000000	0,00000000000000	0,00000000000000	0,00000000000000	0,00000000000000	0,00000000000000	0,00000000000000
0,108050	0,00000000000000	0,00000000000000	0,00000000000000	0,00000000000000	0,00000000000000	0,00000000000000	0,00000000000000
0,108150	0,00000000000000	0,00000000000000	0,00000000000000	0,00000000000000	0,00000000000000	0,00000000000000	0,00000000000000
0,108250	0,00000000000000	0,00000000000000	0,00000000000000	0,00000000000000	0,00000000000000	0,00000000000000	0,00000000000000
0,108350	0,00000000000000	0,00000000000000	0,00000000000000	0,00000000000000	0,00000000000000	0,00000000000000	0,00000000000000
0,108450	0,00000000000000	0,00000000000000	0,00000000000000	0,00000000000000	0,00000000000000	0,00000000000000	0,00000000000000
0,108550	0,00000000000000	0,00000000000000	0,00000000000000	0,00000000000000	0,00000000000000	0,00000000000000	0,00000000000000
0,108650	0,00000000000000	0,00000000000000	0,00000000000000	0,00000000000000	0,00000000000000	0,00000000000000	0,00000000000000
0,108750	0,00000000000000	0,00000000000000	0,00000000000000	0,00000000000000	0,00000000000000	0,00000000000000	0,00000000000000
0,108850	0,00000000000000	0,00000000000000	0,00000000000000	0,00000000000000	0,00000000000000	0,00000000000000	0,00000000000000
0,108950	0,00000000000000	0,00000000000000	0,00000000000000	0,00000000000000	0,00000000000000	0,00000000000000	0,00000000000000
0,109050	0,00000000000000	0,00000000000000	0,00000000000000	0,00000000000000	0,00000000000000	0,00000000000000	0,00000000000000
0,109150	0,00000000000000	0,00000000000000	0,00000000000000	0,00000000000000	0,00000000000000	0,00000000000000	0,00000000000000
0,109250	0,00000000000000	0,00000000000000	0,00000000000000	0,00000000000000	0,00000000000000	0,00000000000000	0,00000000000000
0,109350	0,00000000000000	0,00000000000000	0,00000000000000	0,00000000000000	0,00000000000000	0,00000000000000	0,00000000000000
0,109450	0,00000000000000	0,00000000000000	0,00000000000000	0,00000000000000	0,00000000000000	0,00000000000000	0,00000000000000
0,109550	0,00000000000000	0,00000000000000	0,00000000000000	0,00000000000000	0,00000000000000	0,00000000000000	0,00000000000000
0,109650	0,00000000000000	0,00000000000000	0,00000000000000	0,00000000000000	0,00000000000000	0,00000000000000	0,00000000000000
0,109750	0,00000000000000	0,00000000000000	0,00000000000000	0,00000000000000	0,00000000000000	0,00000000000000	0,00000000000000
0,109850	0,00000000000000	0,00000000000000	0,00000000000000	0,00000000000000	0,00000000000000	0,00000000000000	0,00000000000000
0,109950	0,00000000000000	0,00000000000000	0,00000000000000	0,00000000000000	0,00000000000000	0,00000000000000	0,00000000000000
0,110050	0,00000000000000	0,00000000000000	0,00000000000000	0,00000000000000	0,00000000000000	0,00000000000000	0,00000000000000
0,110150	0,00000000000000	0,00000000000000	0,00000000000000	0,00000000000000	0,00000000000000	0,00000000000000	0,00000000000000
0,110250	0,00000000000000	0,00000000000000	0,00000000000000	0,00000000000000	0,00000000000000	0,00000000000000	0,00000000000000
0,110350	0,00000000000000	0,00000000000000	0,00000000000000	0,00000000000000	0,00000000000000	0,00000000000000	0,00000000000000
0,110450	0,00000000000000	0,00000000000000	0,00000000000000	0,00000000000000	0,00000000000000	0,00000000000000	0,00000000000000
0,110550	0,00000000000000	0,00000000000000	0,00000000000000	0,00000000000000	0,00000000000000	0,00000000000000	0,00000000000000
0,110650	0,00000000000000	0,00000000000000	0,00000000000000	0,00000000000000	0,00000000000000	0,00000000000000	0,00000000000000
0,110750	0,00000000000000	0,00000000000000	0,00000000000000	0,00000000000000	0,00000000000000	0,00000000000000	0,00000000000000
0,110850	0,00000000000000	0,00000000000000	0,00000000000000	0,00000000000000	0,00000000000000	0,00000000000000	0,00000000000000
0,110950	0,00000000000000	0,00000000000000	0,00000000000000	0,00000000000000	0,00000000000000	0,00000000000000	0,00000000000000
0,111050	0,00000000000000	0,00000000000000	0,00000000000000	0,00000000000000	0,00000000000000	0,00000000000000	0,00000000000000
0,111150	0,00000000000000	0,00000000000000	0,00000000000000	0,00000000000000	0,00000000000000	0,00000000000000	0,00000000000000
0,111250	0,00000000000000	0,00000000000000	0,00000000000000	0,00000000000000	0,00000000000000	0,00000000000000	0,00000000000000
0,111350	0,00000000000000	0,00000000000000	0,00000000000000	0,00000000000000	0,00000000000000	0,00000000000000	0,00000000000000
0,111450	0,00000000000000	0,00000000000000	0,00000000000000	0,00000000000000	0,00000000000000	0,00000000000000	0,00000000000000
0,111550	0,00000000000000	0,00000000000000	0,00000000000000	0,00000000000000	0,00000000000000	0,00000000000000	0,00000000000000
0,111650	0,00000000000000	0,00000000000000	0,00000000000000	0,00000000000000	0,00000000000000	0,00000000000000	0,00000000000000
0,111750	0,00000000000000	0,00000000000000	0,00000000000000	0,00000000000000	0,00000000000000	0,00000000000000	0,00000000000000
0,111850	0,00000000000000	0,00000000000000	0,00000000000000	0,00000000000000	0,00000000000000	0,00000000000000	0,00000000000000
0,111950	0,00000000000000	0,00000000000000	0,00000000000000	0,00000000000000	0,00000000000000	0,00000000000000	0,00000000000000
0,112050	0,00000000000000	0,00000000000000	0,00000000000000	0,00000000000000	0,00000000000000	0,00000000000000	0,00000000000000
0,112150	0,00000000000000	0,00000000000000	0,00000000000000	0,00000000000000	0,00000000000000	0,00000000000000	0,00000000000000
0,112250	0,00000000000000	0,00000000000000	0,00000000000000	0,00000000000000	0,00000000000000	0,00000000000000	0,00000000000000
0,112350	0,00000000000000	0,00000000000000	0,00000000000000	0,00000000000000	0,00000000000000	0,00000000000000	0,00000000000000
0,112450	0,00000000000000	0,00000000000000	0,00000000000000	0,00000000000000	0,00000000000000	0,00000000000000	0,00000000000000
0,112550	0,00000000000000	0,00000000000000	0,00000000000000	0,00000000000000	0,00000000000000	0,00000000000000	0,00000000000000
0,112650	0,00000000000000	0,00000000000000	0,00000000000000	0,00000000000000	0,00000000000000	0,00000000000000	0,00000000000000
0,112750	0,00000000000000	0,00000000000000	0,00000000000000	0,00000000000000	0,00000000000000	0,00000000000000	0,00000000000000
0,112850	0,00000000000000	0,00000000000000	0,00000000000000	0,00000000000000	0,00000000000000	0,00000000000000	0,00000000000000
0,112950	0,00000000000000	0,00000000000000	0,00000000000000	0,00000000000000	0,00000000000000	0,00000000000000	0,00000000000000
0,113050	0,00000000000000	0,00000000000000	0,00000000000000	0,00000000000000	0,00000000000000	0,00000000000000	0,00000000000000
0,113150	0,00000000000000	0,00000000000000	0,00000000000000	0,00000000000000	0,00000000000000	0,00000000000000	0,00000000000000
0,113250	0,00000000000000	0,00000000000000	0,00000000000000	0,00000000000000	0,00000000000000	0,00000000000000	0,00000000000000
0,113350	0,00000000000000	0,00000000000000	0,00000000000000	0,00000000000000	0,00000000000000	0,00000000000000	0,00000000000000
0,113450	0,00000000000000	0,00000000000000	0,00000000000000	0,00000000000000	0,00000000000000	0,00000000000000	0,00000000000000
0,113550	0,00000000000000	0,00000000000000	0,00000000000000	0,00000000000000	0,00000000000000	0,00000000000000	0,00000000000000
0,113650	0,00000000000000	0,00000000000000	0,00000000000000	0,00000000000000	0,00000000000000	0,00000000000000	0,00000000000000
0,113750	0,00000000000000	0,00000000000000	0,00000000000000	0,00000000000000	0,00000000000000	0,00000000000000	0,00000000000000
0,113850	0,00000000000000	0,00000000000000	0,00000000000000	0,00000000000000	0,00000000000000	0,00000000000000	0,00000000000000
0,113950	0,00000000000000	0,00000000000000	0,00000000000000	0,00000000000000	0,00000000000000	0,00000000000000	0,00000000000000
0,114050	0,00000000000000	0,00000000000000	0,00000000000000	0,00000000000000	0,00000000000000	0,00000000000000	0,00000000000000
0,114150	0,00000000000000	0,00000000000000	0,00000000000000	0,00000000000000	0,00000000000000	0,00000000000000	0,00000000000000
0,114250	0,00000000000000	0,00000000000000	0,00000000000000	0,00000000000000	0,00000000000000	0,00000000000000	0,00000000000000
0,114350	0,00000000000000	0,00000000000000	0,00000000000000	0,00000000000000	0,00000000000000	0,00000000000000	0,00000000000000
0,114450	0,00000000000000	0,00000000000000	0,00000000000000	0,00000000000000	0,00000000000000	0,00000000000000	0,00000000000000
0,114550	0,00000000000000	0,00000000000000	0,00000000000000	0,00000000000000	0,00000000000000	0,00000000000000	0,00000000000000
0,114650	0,00000000000000	0,00000000000000	0,00000000000000	0,00000000000000	0,00000000000000	0,00000000000000	0,00000000000000
0,114750	0,00000000000000	0,00000000000000	0,00000000000000	0,00000000000000	0,00000000000000	0,00000000000000	0,00000000000000
0,114850	0,00000000000000	0,00000000000000	0,00000000000000	0,00000000000000	0,00000000000000	0,00000000000000	0,00000000000000
0,114950	0,00000000000000	0,00000000000000	0,00000000000000	0,00000000000000	0,00000000000000	0,00000000000000	0,00000000000000
0,115050	0,00000000000000	0,00000000000000	0,00000000000000	0,00000000000000	0,00000000000000	0,00000000000000	0,00000000000000
0,115150	0,00000000000000	0,00000000000000	0,00000000000000	0,00000000000000	0,00000000000000	0,00000000000000	0,00000000000000
0,115250	0,00000000000000	0,00000000000000	0,00000000000000	0,00000000000000	0,00000000000000	0,00000000000000	0,00000000000000
0,115350	0,00000000000000	0,00000000000000	0,00000000000000	0,00000000000000	0,00000000000000	0,00000000000000	0,00000000000000
0,115450	0,00000000000000	0,00000000000000	0,00000000000000	0,00000000000000	0,00000000000000	0,00000000000000	0,00000000000000
0,115550	0,00000000000000	0,00000000000000	0,00000000000000	0,00000000000000	0,00000000000000	0,00000000000000	0,00000000000000
0,115650	0,00000000000000	0,00000000000000	0,00000000000000	0,00000000000000	0,00000000000000	0,00000000000000	0,00000000000000
0,115750	0,00000000000000	0,00000000000000	0,00000000000000	0,00000000000000	0,00000000000000	0,00000000000000	0,00000000000000
0,115850	0,00000000000000	0,00000000000000	0,00000000000000	0,00000000000000	0,00000000000000	0,00000000000000	0,00000000000000
0,115950	0,00000000000000	0,00000000000000	0,00000000000000	0,00000000000000	0,00000000000000	0,00000000000000	0,00000000000000
0,116050	0,00000000000000	0,00000000000000	0,00000000000000	0,00000000000000	0,00000000000000	0,00000000000000	0,00000000000000
0,116150	0,00000000000000	0,00000000000000	0,00000000000000	0,00000000000000	0,00000000000000	0,00000000000000	0,00943396226415
0,116250	0,00000000000000	0,00000000000000	0,00000000000000	0,00000000000000	0,00000000000000	0,00000000000000	0,00000000000000
0,116350	0,00000000000000	0,00000000000000	0,00000000000000	0,00000000000000	0,00000000000000	0,00000000000000	0,00000000000000
0,116450	0,00000000000000	0,00000000000000	0,00000000000000	0,00000000000000	0,00000000000000	0,00000000000000	0,00000000000000
0,116550	0,00000000000000	0,00000000000000	0,00000000000000	0,00000000000000	0,00000000000000	0,00000000000000	0,00000000000000
0,116650	0,00000000000000	0,00000000000000	0,00000000000000	0,00000000000000	0,00000000000000	0,00000000000000	0,00000000000000
0,116750	0,00000000000000	0,00000000000000	0,00000000000000	0,00000000000000	0,00000000000000	0,00000000000000	0,00000000000000
0,116850	0,00000000000000	0,00000000000000	0,00000000000000	0,00000000000000	0,00000000000000	0,00000000000000	0,00000000000000
0,116950	0,00000000000000	0,00000000000000	0,00000000000000	0,00000000000000	0,00000000000000	0,00000000000000	0,00000000000000
0,117050	0,00000000000000	0,00000000000000	0,00000000000000	0,00000000000000	0,00000000000000	0,00000000000000	0,00000000000000
0,117150	0,00000000000000	0,00000000000000	0,00000000000000	0,00000000000000	0,00000000000000	0,00000000000000	0,00000000000000
0,117250	0,00000000000000	0,00000000000000	0,00000000000000	0,00000000000000	0,00000000000000	0,00000000000000	0,00000000000000
0,117350	0,00000000000000	0,00000000000000	0,00000000000000	0,00000000000000	0,00000000000000	0,00000000000000	0,00000000000000
0,117450	0,00000000000000	0,00000000000000	0,00000000000000	0,00000000000000	0,00000000000000	0,00000000000000	0,00000000000000
0,117550	0,00000000000000	0,00000000000000	0,00000000000000	0,00000000000000	0,00000000000000	0,00000000000000	0,00000000000000
0,117650	0,00000000000000	0,00000000000000	0,00000000000000	0,00000000000000	0,00000000000000	0,00000000000000	0,00000000000000
0,117750	0,00000000000000	0,00000000000000	0,00000000000000	0,00000000000000	0,00000000000000	0,00000000000000	0,00000000000000
0,117850	0,00000000000000	0,00000000000000	0,00000000000000	0,00000000000000	0,00000000000000	0,00000000000000	0,00000000000000
0,117950	0,00000000000000	0,00000000000000	0,00000000000000	0,00000000000000	0,00000000000000	0,00000000000000	0,00000000000000
0,118050	0,00000000000000	0,00000000000000	0,00000000000000	0,00000000000000	0,00000000000000	0,00000000000000	0,00000000000000
0,118150	0,00000000000000	0,00000000000000	0,00000000000000	0,00000000000000	0,00000000000000	0,00000000000000	0,00000000000000
0,118250	0,00000000000000	0,00000000000000	0,00000000000000	0,00000000000000	0,00000000000000	0,00000000000000	0,00943396226415
0,118350	0,00000000000000	0,00000000000000	0,00000000000000	0,00000000000000	0,00000000000000	0,00000000000000	0,00000000000000
0,118450	0,00000000000000	0,00000000000000	0,00000000000000	0,00000000000000	0,00000000000000	0,00000000000000	0,00000000000000
0,118550	0,00000000000000	0,00000000000000	0,00000000000000	0,00000000000000	0,00000000000000	0,00000000000000	0,00000000000000
0,118650	0,00000000000000	0,00000000000000	0,00000000000000	0,00000000000000	0,00000000000000	0,00000000000000	0,00000000000000
0,118750	0,00000000000000	0,00000000000000	0,00000000000000	0,00000000000000	0,00000000000000	0,00000000000000	0,00000000000000
0,118850	0,00000000000000	0,00000000000000	0,00000000000000	0,00000000000000	0,00000000000000	0,00000000000000	0,00000000000000
0,118950	0,00000000000000	0,00000000000000	0,00000000000000	0,00000000000000	0,00000000000000	0,00000000000000	0,00000000000000
0,119050	0,00000000000000	0,00000000000000	0,00000000000000	0,00000000000000	0,00000000000000	0,00000000000000	0,00000000000000
0,119150	0,00000000000000	0,00000000000000	0,00000000000000	0,00000000000000	0,00000000000000	0,00000000000000	0,00000000000000
0,119250	0,00000000000000	0,00000000000000	0,00000000000000	0,00000000000000	0,00000000000000	0,00000000000000	0,00000000000000
0,119350	0,00000000000000	0,00000000000000	0,00000000000000	0,00000000000000	0,00000000000000	0,00000000000000	0,00000000000000
0,119450	0,00000000000000	0,00000000000000	0,00000000000000	0,00000000000000	0,00000000000000	0,00000000000000	0,00000000000000
0,119550	0,00000000000000	0,00000000000000	0,00000000000000	0,00000000000000	0,00000000000000	0,00000000000000	0,00000000000000
0,119650	0,00000000000000	0,00000000000000	0,00000000000000	0,00000000000000	0,00000000000000	0,00000000000000	0,00943396226415
0,119750	0,00000000000000	0,00000000000000	0,00000000000000	0,00000000000000	0,00000000000000	0,00000000000000	0,00000000000000
0,119850	0,00000000000000	0,00000000000000	0,00000000000000	0,00000000000000	0,00000000000000	0,00000000000000	0,00000000000000
0,119950	0,00000000000000	0,00000000000000	0,00000000000000	0,00000000000000	0,00000000000000	0,00000000000000	0,00000000000000
0,120050	0,00000000000000	0,00000000000000	0,00000000000000	0,00000000000000	0,00000000000000	0,00000000000000	0,00000000000000
0,120150	0,00000000000000	0,00000000000000	0,00000000000000	0,00000000000000	0,00000000000000	0,00000000000000	0,00000000000000
0,120250	0,00000000000000	0,00000000000000	0,00000000000000	0,00000000000000	0,00000000000000	0,00000000000000	0,00000000000000
0,120350	0,00000000000000	0,00000000000000	0,00000000000000	0,00000000000000	0,00000000000000	0,00000000000000	0,00000000000000
0,120450	0,00000000000000	0,00000000000000	0,00000000000000	0,00000000000000	0,00000000000000	0,00000000000000	0,00000000000000
0,120550	0,00000000000000	0,00000000000000	0,00000000000000	0,00000000000000	0,00000000000000	0,00000000000000	0,00000000000000
0,120650	0,00000000000000	0,00000000000000	0,00000000000000	0,00000000000000	0,00000000000000	0,00000000000000	0,00000000000000
0,120750	0,00000000000000	0,00000000000000	0,00000000000000	0,00000000000000	0,00000000000000	0,00000000000000	0,00000000000000
0,120850	0,00000000000000	0,00000000000000	0,00000000000000	0,00000000000000	0,00000000000000	0,00000000000000	0,00000000000000
0,120950	0,00000000000000	0,00000000000000	0,00000000000000	0,00000000000000	0,00000000000000	0,00000000000000	0,00000000000000
0,121050	0,00000000000000	0,00000000000000	0,00000000000000	0,00000000000000	0,00000000000000	0,00000000000000	0,00000000000000
0,121150	0,00000000000000	0,00000000000000	0,00000000000000	0,00000000000000	0,00000000000000	0,00000000000000	0,00000000000000
0,121250	0,00000000000000	0,00000000000000	0,00000000000000	0,00000000000000	0,00000000000000	0,00000000000000	0,00000000000000
0,121350	0,00000000000000	0,00000000000000	0,00000000000000	0,00000000000000	0,00000000000000	0,00000000000000	0,00000000000000
0,121450	0,00000000000000	0,00000000000000	0,00000000000000	0,00000000000000	0,00000000000000	0,00000000000000	0,00000000000000
0,121550	0,00000000000000	0,00000000000000	0,00000000000000	0,00000000000000	0,00000000000000	0,00000000000000	0,00000000000000
0,121650	0,00000000000000	0,00000000000000	0,00000000000000	0,00000000000000	0,00000000000000	0,00000000000000	0,00000000000000
0,121750	0,00000000000000	0,00000000000000	0,00000000000000	0,00000000000000	0,00000000000000	0,00000000000000	0,00000000000000
0,121850	0,00000000000000	0,00000000000000	0,00000000000000	0,00000000000000	0,00000000000000	0,00000000000000	0,00000000000000
0,121950	0,00000000000000	0,00000000000000	0,00000000000000	0,00000000000000	0,00000000000000	0,00000000000000	0,00000000000000
0,122050	0,00000000000000	0,00000000000000	0,00000000000000	0,00000000000000	0,00000000000000	0,00000000000000	0,00000000000000
0,122150	0,00000000000000	0,00000000000000	0,00000000000000	0,00000000000000	0,00000000000000	0,00000000000000	0,00000000000000
0,122250	0,00000000000000	0,00000000000000	0,00000000000000	0,00000000000000	0,00000000000000	0,00000000000000	0,00000000000000
0,122350	0,00000000000000	0,00000000000000	0,00000000000000	0,00000000000000	0,00000000000000	0,00000000000000	0,00000000000000
0,122450	0,00000000000000	0,00000000000000	0,00000000000000	0,00000000000000	0,00000000000000	0,00000000000000	0,00000000000000
0,122550	0,00000000000000	0,00000000000000	0,00000000000000	0,00000000000000	0,00000000000000	0,00000000000000	0,00000000000000
0,122650	0,00000000000000	0,00000000000000	0,00000000000000	0,00000000000000	0,00000000000000	0,00000000000000	0,00000000000000
0,122750	0,00000000000000	0,00000000000000	0,00000000000000	0,00000000000000	0,00000000000000	0,00000000000000	0,00000000000000
0,122850	0,00000000000000	0,00000000000000	0,00000000000000	0,00000000000000	0,00000000000000	0,00000000000000	0,00000000000000
0,122950	0,00000000000000	0,00000000000000	0,00000000000000	0,00000000000000	0,00000000000000	0,00000000000000	0,00000000000000
0,123050	0,00000000000000	0,00000000000000	0,00000000000000	0,00000000000000	0,00000000000000	0,00000000000000	0,00000000000000
0,123150	0,00000000000000	0,00000000000000	0,00000000000000	0,00000000000000	0,00000000000000	0,00000000000000	0,00000000000000
0,123250	0,00000000000000	0,00000000000000	0,00000000000000	0,00000000000000	0,00000000000000	0,00000000000000	0,00000000000000
0,123350	0,00000000000000	0,00000000000000	0,00000000000000	0,00000000000000	0,00000000000000	0,00000000000000	0,00000000000000
0,123450	0,00000000000000	0,00000000000000	0,00000000000000	0,00000000000000	0,00000000000000	0,00000000000000	0,00000000000000
0,123550	0,00000000000000	0,00000000000000	0,00000000000000	0,00000000000000	0,00000000000000	0,00000000000000	0,00000000000000
0,123650	0,00000000000000	0,00000000000000	0,00000000000000	0,00000000000000	0,00000000000000	0,00000000000000	0,00000000000000
0,123750	0,00000000000000	0,00000000000000	0,00000000000000	0,00000000000000	0,00000000000000	0,00000000000000	0,00000000000000
0,123850	0,00000000000000	0,00000000000000	0,00000000000000	0,00000000000000	0,00000000000000	0,00000000000000	0,00000000000000
0,123950	0,00000000000000	0,00000000000000	0,00000000000000	0,00000000000000	0,00000000000000	0,00000000000000	0,00000000000000
0,124050	0,00000000000000	0,00000000000000	0,00000000000000	0,00000000000000	0,00000000000000	0,00000000000000	0,00943396226415
0,124150	0,00000000000000	0,00000000000000	0,00000000000000	0,00000000000000	0,00000000000000	0,00000000000000	0,00000000000000
0,124250	0,00000000000000	0,00000000000000	0,00000000000000	0,00000000000000	0,00000000000000	0,00000000000000	0,00000000000000
0,124350	0,00000000000000	0,00000000000000	0,00000000000000	0,00000000000000	0,00000000000000	0,00000000000000	0,00000000000000
0,124450	0,00000000000000	0,00000000000000	0,00000000000000	0,00000000000000	0,00000000000000	0,00000000000000	0,00000000000000
0,124550	0,00000000000000	0,00000000000000	0,00000000000000	0,00000000000000	0,00000000000000	0,00000000000000	0,00000000000000
0,124650	0,00000000000000	0,00000000000000	0,00000000000000	0,00000000000000	0,00000000000000	0,00000000000000	0,00000000000000
0,124750	0,00000000000000	0,00000000000000	0,00000000000000	0,00000000000000	0,00000000000000	0,00000000000000	0,00000000000000
0,124850	0,00000000000000	0,00000000000000	0,00000000000000	0,00000000000000	0,00000000000000	0,00000000000000	0,00000000000000
0,124950	0,00000000000000	0,00000000000000	0,00000000000000	0,00000000000000	0,00000000000000	0,00000000000000	0,00000000000000
0,125050	0,00000000000000	0,00000000000000	0,00000000000000	0,00000000000000	0,00000000000000	0,00000000000000	0,00000000000000
0,125150	0,00000000000000	0,00000000000000	0,00000000000000	0,00000000000000	0,00000000000000	0,00000000000000	0,00000000000000
0,125250	0,00000000000000	0,00000000000000	0,00000000000000	0,00000000000000	0,00000000000000	0,00000000000000	0,00000000000000
0,125350	0,00000000000000	0,00000000000000	0,00000000000000	0,00000000000000	0,00000000000000	0,00000000000000	0,00000000000000
0,125450	0,00000000000000	0,00000000000000	0,00000000000000	0,00000000000000	0,00000000000000	0,00000000000000	0,00000000000000
0,125550	0,00000000000000	0,00000000000000	0,00000000000000	0,00000000000000	0,00000000000000	0,00000000000000	0,00000000000000
0,125650	0,00000000000000	0,00000000000000	0,00000000000000	0,00000000000000	0,00000000000000	0,00000000000000	0,00000000000000
0,125750	0,00000000000000	0,00000000000000	0,00000000000000	0,00000000000000	0,00000000000000	0,00000000000000	0,00000000000000
0,125850	0,00000000000000	0,00000000000000	0,00000000000000	0,00000000000000	0,00000000000000	0,00000000000000	0,00000000000000
0,125950	0,00000000000000	0,00000000000000	0,00000000000000	0,00000000000000	0,00000000000000	0,00000000000000	0,00000000000000
0,126050	0,00000000000000	0,00000000000000	0,00000000000000	0,00000000000000	0,00000000000000	0,00000000000000	0,00000000000000
0,126150	0,00000000000000	0,00000000000000	0,00000000000000	0,00000000000000	0,00000000000000	0,00000000000000	0,00000000000000
0,126250	0,00000000000000	0,00000000000000	0,00000000000000	0,00000000000000	0,00000000000000	0,00000000000000	0,00000000000000
0,126350	0,00000000000000	0,00000000000000	0,00000000000000	0,00000000000000	0,00000000000000	0,00000000000000	0,00000000000000
0,126450	0,00000000000000	0,00000000000000	0,00000000000000	0,00000000000000	0,00000000000000	0,00000000000000	0,00000000000000
0,126550	0,00000000000000	0,00000000000000	0,00000000000000	0,00000000000000	0,00000000000000	0,00000000000000	0,00000000000000
0,126650	0,00000000000000	0,00000000000000	0,00000000000000	0,00000000000000	0,00000000000000	0,00000000000000	0,00000000000000
0,126750	0,00000000000000	0,00000000000000	0,00000000000000	0,00000000000000	0,00000000000000	0,00000000000000	0,00000000000000
0,126850	0,00000000000000	0,00000000000000	0,00000000000000	0,00000000000000	0,00000000000000	0,00000000000000	0,00000000000000
0,126950	0,00000000000000	0,00000000000000	0,00000000000000	0,00000000000000	0,00000000000000	0,00000000000000	0,00000000000000
0,127050	0,00000000000000	0,00000000000000	0,00000000000000	0,00000000000000	0,00000000000000	0,00000000000000	0,00000000000000
0,127150	0,00000000000000	0,00000000000000	0,00000000000000	0,00000000000000	0,00000000000000	0,00000000000000	0,00000000000000
0,127250	0,00000000000000	0,00000000000000	0,00000000000000	0,00000000000000	0,00000000000000	0,00000000000000	0,00000000000000
0,127350	0,00000000000000	0,00000000000000	0,00000000000000	0,00000000000000	0,00000000000000	0,00000000000000	0,00000000000000
0,127450	0,00000000000000	0,00000000000000	0,00000000000000	0,00000000000000	0,00000000000000	0,00000000000000	0,00000000000000
0,127550	0,00000000000000	0,00000000000000	0,00000000000000	0,00000000000000	0,00000000000000	0,00000000000000	0,00000000000000
0,127650	0,00000000000000	0,00000000000000	0,00000000000000	0,00000000000000	0,00000000000000	0,00000000000000	0,00000000000000
0,127750	0,00000000000000	0,00000000000000	0,00000000000000	0,00000000000000	0,00000000000000	0,00000000000000	0,00000000000000
0,127850	0,00000000000000	0,00000000000000	0,00000000000000	0,00000000000000	0,00000000000000	0,00000000000000	0,00000000000000
0,127950	0,00000000000000	0,00000000000000	0,00000000000000	0,00000000000000	0,00000000000000	0,00000000000000	0,00000000000000
0,128050	0,00000000000000	0,00000000000000	0,00000000000000	0,00000000000000	0,00000000000000	0,00000000000000	0,00000000000000
0,128150	0,00000000000000	0,00000000000000	0,00000000000000	0,00000000000000	0,00000000000000	0,00000000000000	0,00000000000000
0,128250	0,00000000000000	0,00000000000000	0,00000000000000	0,00000000000000	0,00000000000000	0,00000000000000	0,00000000000000
0,128350	0,00000000000000	0,00000000000000	0,00000000000000	0,00000000000000	0,00000000000000	0,00000000000000	0,00000000000000
0,128450	0,00000000000000	0,00000000000000	0,00000000000000	0,00000000000000	0,00000000000000	0,00000000000000	0,00000000000000
0,128550	0,00000000000000	0,00000000000000	0,00000000000000	0,00000000000000	0,00000000000000	0,00000000000000	0,00000000000000
0,128650	0,00000000000000	0,00000000000000	0,00000000000000	0,00000000000000	0,00000000000000	0,00000000000000	0,00000000000000
0,128750	0,00000000000000	0,00000000000000	0,00000000000000	0,00000000000000	0,00000000000000	0,00000000000000	0,00000000000000
0,128850	0,00000000000000	0,00000000000000	0,00000000000000	0,00000000000000	0,00000000000000	0,00000000000000	0,00000000000000
0,128950	0,00000000000000	0,00000000000000	0,00000000000000	0,00000000000000	0,00000000000000	0,00000000000000	0,00000000000000
0,129050	0,00000000000000	0,00000000000000	0,00000000000000	0,00000000000000	0,00000000000000	0,00000000000000	0,00000000000000
0,129150	0,00000000000000	0,00000000000000	0,00000000000000	0,00000000000000	0,00000000000000	0,00000000000000	0,00000000000000
0,129250	0,00000000000000	0,00000000000000	0,00000000000000	0,00000000000000	0,00000000000000	0,00000000000000	0,00000000000000
0,129350	0,00000000000000	0,00000000000000	0,00000000000000	0,00000000000000	0,00000000000000	0,00000000000000	0,00000000000000
0,129450	0,00000000000000	0,00000000000000	0,00000000000000	0,00000000000000	0,00000000000000	0,00000000000000	0,00000000000000
0,129550	0,00000000000000	0,00000000000000	0,00000000000000	0,00000000000000	0,00000000000000	0,00000000000000	0,00000000000000
0,129650	0,00000000000000	0,00000000000000	0,00000000000000	0,00000000000000	0,00000000000000	0,00000000000000	0,00000000000000
0,129750	0,00000000000000	0,00000000000000	0,00000000000000	0,00000000000000	0,00000000000000	0,00000000000000	0,00000000000000
0,129850	0,00000000000000	0,00000000000000	0,00000000000000	0,00000000000000	0,00000000000000	0,00000000000000	0,00000000000000
0,129950	0,00000000000000	0,00000000000000	0,00000000000000	0,00000000000000	0,00000000000000	0,00000000000000	0,00000000000000
0,130050	0,00000000000000	0,00000000000000	0,00000000000000	0,00000000000000	0,00000000000000	0,00000000000000	0,00000000000000
0,130150	0,00000000000000	0,00000000000000	0,00000000000000	0,00000000000000	0,00000000000000	0,00000000000000	0,00000000000000
0,130250	0,00000000000000	0,00000000000000	0,00000000000000	0,00000000000000	0,00000000000000	0,00000000000000	0,00000000000000
0,130350	0,00000000000000	0,00000000000000	0,00000000000000	0,00000000000000	0,00000000000000	0,00000000000000	0,00000000000000
0,130450	0,00000000000000	0,00000000000000	0,00000000000000	0,00000000000000	0,00000000000000	0,00000000000000	0,00000000000000
0,130550	0,00000000000000	0,00000000000000	0,00000000000000	0,00000000000000	0,00000000000000	0,00000000000000	0,00000000000000
0,130650	0,00000000000000	0,00000000000000	0,00000000000000	0,00000000000000	0,00000000000000	0,00000000000000	0,00000000000000
0,130750	0,00000000000000	0,00000000000000	0,00000000000000	0,00000000000000	0,00000000000000	0,00000000000000	0,00000000000000
0,130850	0,00000000000000	0,00000000000000	0,00000000000000	0,00000000000000	0,00000000000000	0,00000000000000	0,00000000000000
0,130950	0,00000000000000	0,00000000000000	0,00000000000000	0,00000000000000	0,00000000000000	0,00000000000000	0,00000000000000
0,131050	0,00000000000000	0,00000000000000	0,00000000000000	0,00000000000000	0,00000000000000	0,00000000000000	0,00000000000000
0,131150	0,00000000000000	0,00000000000000	0,00000000000000	0,00000000000000	0,00000000000000	0,00000000000000	0,00000000000000
0,131250	0,00000000000000	0,00000000000000	0,00000000000000	0,00000000000000	0,00000000000000	0,00000000000000	0,00000000000000
0,131350	0,00000000000000	0,00000000000000	0,00000000000000	0,00000000000000	0,00000000000000	0,00000000000000	0,00000000000000
0,131450	0,00000000000000	0,00000000000000	0,00000000000000	0,00000000000000	0,00000000000000	0,00000000000000	0,00000000000000
0,131550	0,00000000000000	0,00000000000000	0,00000000000000	0,00000000000000	0,00000000000000	0,00000000000000	0,00000000000000
0,131650	0,00000000000000	0,00000000000000	0,00000000000000	0,00000000000000	0,00000000000000	0,00000000000000	0,00000000000000
0,131750	0,00000000000000	0,00000000000000	0,00000000000000	0,00000000000000	0,00000000000000	0,00000000000000	0,00000000000000
0,131850	0,00000000000000	0,00000000000000	0,00000000000000	0,00000000000000	0,00000000000000	0,00000000000000	0,00000000000000
0,131950	0,00000000000000	0,00000000000000	0,00000000000000	0,00000000000000	0,00000000000000	0,00000000000000	0,00000000000000
0,132050	0,00000000000000	0,00000000000000	0,00000000000000	0,00000000000000	0,00000000000000	0,00000000000000	0,00000000000000
0,132150	0,00000000000000	0,00000000000000	0,00000000000000	0,00000000000000	0,00000000000000	0,00000000000000	0,00000000000000
0,132250	0,00000000000000	0,00000000000000	0,00000000000000	0,00000000000000	0,00000000000000	0,00000000000000	0,00000000000000
0,132350	0,00000000000000	0,00000000000000	0,00000000000000	0,00000000000000	0,00000000000000	0,00000000000000	0,00000000000000
0,132450	0,00000000000000	0,00000000000000	0,00000000000000	0,00000000000000	0,00000000000000	0,00000000000000	0,00000000000000
0,132550	0,00000000000000	0,00000000000000	0,00000000000000	0,00000000000000	0,00000000000000	0,00000000000000	0,00000000000000
0,132650	0,00000000000000	0,00000000000000	0,00000000000000	0,00000000000000	0,00000000000000	0,00000000000000	0,00000000000000
0,132750	0,00000000000000	0,00000000000000	0,00000000000000	0,00000000000000	0,00000000000000	0,00000000000000	0,00000000000000
0,132850	0,00000000000000	0,00000000000000	0,00000000000000	0,00000000000000	0,00000000000000	0,00000000000000	0,00000000000000
0,132950	0,00000000000000	0,00000000000000	0,00000000000000	0,00000000000000	0,00000000000000	0,00000000000000	0,00000000000000
0,133050	0,00000000000000	0,00000000000000	0,00000000000000	0,00000000000000	0,00000000000000	0,00000000000000	0,00000000000000
0,133150	0,00000000000000	0,00000000000000	0,00000000000000	0,00000000000000	0,00000000000000	0,00000000000000	0,00000000000000
0,133250	0,00000000000000	0,00000000000000	0,00000000000000	0,00000000000000	0,00000000000000	0,00000000000000	0,00000000000000
0,133350	0,00000000000000	0,00000000000000	0,00000000000000	0,00000000000000	0,00000000000000	0,00000000000000	0,00000000000000
0,133450	0,00000000000000	0,00000000000000	0,00000000000000	0,00000000000000	0,00000000000000	0,00000000000000	0,00000000000000
0,133550	0,00000000000000	0,00000000000000	0,00000000000000	0,00000000000000	0,00000000000000	0,00000000000000	0,00000000000000
0,133650	0,00000000000000	0,00000000000000	0,00000000000000	0,00000000000000	0,00000000000000	0,00000000000000	0,00000000000000
0,133750	0,00000000000000	0,00000000000000	0,00000000000000	0,00000000000000	0,00000000000000	0,00000000000000	0,00000000000000
0,133850	0,00000000000000	0,00000000000000	0,00000000000000	0,00000000000000	0,00000000000000	0,00000000000000	0,00000000000000
0,133950	0,00000000000000	0,00000000000000	0,00000000000000	0,00000000000000	0,00000000000000	0,00000000000000	0,00000000000000
0,134050	0,00000000000000	0,00000000000000	0,00000000000000	0,00000000000000	0,00000000000000	0,00000000000000	0,00000000000000
0,134150	0,00000000000000	0,00000000000000	0,00000000000000	0,00000000000000	0,00000000000000	0,00000000000000	0,00000000000000
0,134250	0,00000000000000	0,00000000000000	0,00000000000000	0,00000000000000	0,00000000000000	0,00000000000000	0,00000000000000
0,134350	0,00000000000000	0,00000000000000	0,00000000000000	0,00000000000000	0,00000000000000	0,00000000000000	0,00000000000000
0,134450	0,00000000000000	0,00000000000000	0,00000000000000	0,00000000000000	0,00000000000000	0,00000000000000	0,00000000000000
0,134550	0,00000000000000	0,00000000000000	0,00000000000000	0,00000000000000	0,00000000000000	0,00000000000000	0,00000000000000
0,134650	0,00000000000000	0,00000000000000	0,00000000000000	0,00000000000000	0,00000000000000	0,00000000000000	0,00000000000000
0,134750	0,00000000000000	0,00000000000000	0,00000000000000	0,00000000000000	0,00000000000000	0,00000000000000	0,00000000000000
0,134850	0,00000000000000	0,00000000000000	0,00000000000000	0,00000000000000	0,00000000000000	0,00000000000000	0,00000000000000
0,134950	0,00000000000000	0,00000000000000	0,00000000000000	0,00000000000000	0,00000000000000	0,00000000000000	0,00000000000000
0,135050	0,00000000000000	0,00000000000000	0,00000000000000	0,00000000000000	0,00000000000000	0,00000000000000	0,00000000000000
0,135150	0,00000000000000	0,00000000000000	0,00000000000000	0,00000000000000	0,00000000000000	0,00000000000000	0,00000000000000
0,135250	0,00000000000000	0,00000000000000	0,00000000000000	0,00000000000000	0,00000000000000	0,00000000000000	0,00000000000000
0,135350	0,00000000000000	0,00000000000000	0,00000000000000	0,00000000000000	0,00000000000000	0,00000000000000	0,00000000000000
0,135450	0,00000000000000	0,00000000000000	0,00000000000000	0,00000000000000	0,00000000000000	0,00000000000000	0,00000000000000
0,135550	0,00000000000000	0,00000000000000	0,00000000000000	0,00000000000000	0,00000000000000	0,00000000000000	0,00000000000000
0,135650	0,00000000000000	0,00000000000000	0,00000000000000	0,00000000000000	0,00000000000000	0,00000000000000	0,00000000000000
0,135750	0,00000000000000	0,00000000000000	0,00000000000000	0,00000000000000	0,00000000000000	0,00000000000000	0,00000000000000
0,135850	0,00000000000000	0,00000000000000	0,00000000000000	0,00000000000000	0,00000000000000	0,00000000000000	0,00000000000000
0,135950	0,00000000000000	0,00000000000000	0,00000000000000	0,00000000000000	0,00000000000000	0,00000000000000	0,00000000000000
0,136050	0,00000000000000	0,00000000000000	0,00000000000000	0,00000000000000	0,00000000000000	0,00000000000000	0,00000000000000
0,136150	0,00000000000000	0,00000000000000	0,00000000000000	0,00000000000000	0,00000000000000	0,00000000000000	0,00000000000000
0,136250	0,00000000000000	0,00000000000000	0,00000000000000	0,00000000000000	0,00000000000000	0,00000000000000	0,00000000000000
0,136350	0,00000000000000	0,00000000000000	0,00000000000000	0,00000000000000	0,00000000000000	0,00000000000000	0,00000000000000
0,136450	0,00000000000000	0,00000000000000	0,00000000000000	0,00000000000000	0,00000000000000	0,00000000000000	0,00000000000000
0,136550	0,00000000000000	0,00000000000000	0,00000000000000	0,00000000000000	0,00000000000000	0,00000000000000	0,00000000000000
0,136650	0,00000000000000	0,00000000000000	0,00000000000000	0,00000000000000	0,00000000000000	0,00000000000000	0,00000000000000
0,136750	0,00000000000000	0,00000000000000	0,00000000000000	0,00000000000000	0,00000000000000	0,00000000000000	0,00000000000000
0,136850	0,00000000000000	0,00000000000000	0,00000000000000	0,00000000000000	0,00000000000000	0,00000000000000	0,00000000000000
0,136950	0,00000000000000	0,00000000000000	0,00000000000000	0,00000000000000	0,00000000000000	0,00000000000000	0,00000000000000
0,137050	0,00000000000000	0,00000000000000	0,00000000000000	0,00000000000000	0,00000000000000	0,00000000000000	0,00000000000000
0,137150	0,00000000000000	0,00000000000000	0,00000000000000	0,00000000000000	0,00000000000000	0,00000000000000	0,00000000000000
0,137250	0,00000000000000	0,00000000000000	0,00000000000000	0,00000000000000	0,00000000000000	0,00000000000000	0,00000000000000
0,137350	0,00000000000000	0,00000000000000	0,00000000000000	0,00000000000000	0,00000000000000	0,00000000000000	0,00000000000000
0,137450	0,00000000000000	0,00000000000000	0,00000000000000	0,00000000000000	0,00000000000000	0,00000000000000	0,00000000000000
0,137550	0,00000000000000	0,00000000000000	0,00000000000000	0,00000000000000	0,00000000000000	0,00000000000000	0,00000000000000
0,137650	0,00000000000000	0,00000000000000	0,00000000000000	0,00000000000000	0,00000000000000	0,00000000000000	0,00000000000000
0,137750	0,00000000000000	0,00000000000000	0,00000000000000	0,00000000000000	0,00000000000000	0,00000000000000	0,00000000000000
0,137850	0,00000000000000	0,00000000000000	0,00000000000000	0,00000000000000	0,00000000000000	0,00000000000000	0,00000000000000
0,137950	0,00000000000000	0,00000000000000	0,00000000000000	0,00000000000000	0,00000000000000	0,00000000000000	0,00000000000000
0,138050	0,00000000000000	0,00000000000000	0,00000000000000	0,00000000000000	0,00000000000000	0,00000000000000	0,00000000000000
0,138150	0,00000000000000	0,00000000000000	0,00000000000000	0,00000000000000	0,00000000000000	0,00000000000000	0,00000000000000
0,138250	0,00000000000000	0,00000000000000	0,00000000000000	0,00000000000000	0,00000000000000	0,00000000000000	0,00000000000000
0,138350	0,00000000000000	0,00000000000000	0,00000000000000	0,00000000000000	0,00000000000000	0,00000000000000	0,00000000000000
0,138450	0,00000000000000	0,00000000000000	0,00000000000000	0,00000000000000	0,00000000000000	0,00000000000000	0,00000000000000
0,138550	0,00000000000000	0,00000000000000	0,00000000000000	0,00000000000000	0,00000000000000	0,00000000000000	0,00000000000000
0,138650	0,00000000000000	0,00000000000000	0,00000000000000	0,00000000000000	0,00000000000000	0,00000000000000	0,00000000000000
0,138750	0,00000000000000	0,00000000000000	0,00000000000000	0,00000000000000	0,00000000000000	0,00000000000000	0,00000000000000
0,138850	0,00000000000000	0,00000000000000	0,00000000000000	0,00000000000000	0,00000000000000	0,00000000000000	0,00000000000000
0,138950	0,00000000000000	0,00000000000000	0,00000000000000	0,00000000000000	0,00000000000000	0,00000000000000	0,00000000000000
0,139050	0,00000000000000	0,00000000000000	0,00000000000000	0,00000000000000	0,00000000000000	0,00000000000000	0,00943396226415
0,139150	0,00000000000000	0,00000000000000	0,00000000000000	0,00000000000000	0,00000000000000	0,00000000000000	0,00000000000000
0,139250	0,00000000000000	0,00000000000000	0,00000000000000	0,00000000000000	0,00000000000000	0,00000000000000	0,00000000000000
0,139350	0,00000000000000	0,00000000000000	0,00000000000000	0,00000000000000	0,00000000000000	0,00000000000000	0,00000000000000
0,139450	0,00000000000000	0,00000000000000	0,00000000000000	0,00000000000000	0,00000000000000	0,00000000000000	0,00000000000000
0,139550	0,00000000000000	0,00000000000000	0,00000000000000	0,00000000000000	0,00000000000000	0,00000000000000	0,00000000000000
0,139650	0,00000000000000	0,00000000000000	0,00000000000000	0,00000000000000	0,00000000000000	0,00000000000000	0,00000000000000
0,139750	0,00000000000000	0,00000000000000	0,00000000000000	0,00000000000000	0,00000000000000	0,00000000000000	0,00000000000000
0,139850	0,00000000000000	0,00000000000000	0,00000000000000	0,00000000000000	0,00000000000000	0,00000000000000	0,00000000000000
0,139950	0,00000000000000	0,00000000000000	0,00000000000000	0,00000000000000	0,00000000000000	0,00000000000000	0,00000000000000
0,140050	0,00000000000000	0,00000000000000	0,00000000000000	0,00000000000000	0,00000000000000	0,00000000000000	0,00000000000000
0,140150	0,00000000000000	0,00000000000000	0,00000000000000	0,00000000000000	0,00000000000000	0,00000000000000	0,00000000000000
0,140250	0,00000000000000	0,00000000000000	0,00000000000000	0,00000000000000	0,00000000000000	0,00000000000000	0,00000000000000
0,140350	0,00000000000000	0,00000000000000	0,00000000000000	0,00000000000000	0,00000000000000	0,00000000000000	0,00000000000000
0,140450	0,00000000000000	0,00000000000000	0,00000000000000	0,00000000000000	0,00000000000000	0,00000000000000	0,00000000000000
0,140550	0,00000000000000	0,00000000000000	0,00000000000000	0,00000000000000	0,00000000000000	0,00000000000000	0,00000000000000
0,140650	0,00000000000000	0,00000000000000	0,00000000000000	0,00000000000000	0,00000000000000	0,00000000000000	0,00000000000000
0,140750	0,00000000000000	0,00000000000000	0,00000000000000	0,00000000000000	0,00000000000000	0,00000000000000	0,00000000000000
0,140850	0,00000000000000	0,00000000000000	0,00000000000000	0,00000000000000	0,00000000000000	0,00000000000000	0,00000000000000
0,140950	0,00000000000000	0,00000000000000	0,00000000000000	0,00000000000000	0,00000000000000	0,00000000000000	0,00000000000000
0,141050	0,00000000000000	0,00000000000000	0,00000000000000	0,00000000000000	0,00000000000000	0,00000000000000	0,00000000000000
0,141150	0,00000000000000	0,00000000000000	0,00000000000000	0,00000000000000	0,00000000000000	0,00000000000000	0,00000000000000
0,141250	0,00000000000000	0,00000000000000	0,00000000000000	0,00000000000000	0,00000000000000	0,00000000000000	0,00000000000000
0,141350	0,00000000000000	0,00000000000000	0,00000000000000	0,00000000000000	0,00000000000000	0,00000000000000	0,00000000000000
0,141450	0,00000000000000	0,00000000000000	0,00000000000000	0,00000000000000	0,00000000000000	0,00000000000000	0,00000000000000
0,141550	0,00000000000000	0,00000000000000	0,00000000000000	0,00000000000000	0,00000000000000	0,00000000000000	0,00000000000000
0,141650	0,00000000000000	0,00000000000000	0,00000000000000	0,00000000000000	0,00000000000000	0,00000000000000	0,00000000000000
0,141750	0,00000000000000	0,00000000000000	0,00000000000000	0,00000000000000	0,00000000000000	0,00000000000000	0,00000000000000
0,141850	0,00000000000000	0,00000000000000	0,00000000000000	0,00000000000000	0,00000000000000	0,00000000000000	0,00000000000000
0,141950	0,00000000000000	0,00000000000000	0,00000000000000	0,00000000000000	0,00000000000000	0,00000000000000	0,00000000000000
0,142050	0,00000000000000	0,00000000000000	0,00000000000000	0,00000000000000	0,00000000000000	0,00000000000000	0,00000000000000
0,142150	0,00000000000000	0,00000000000000	0,00000000000000	0,00000000000000	0,00000000000000	0,00000000000000	0,00000000000000
0,142250	0,00000000000000	0,00000000000000	0,00000000000000	0,00000000000000	0,00000000000000	0,00000000000000	0,00000000000000
0,142350	0,00000000000000	0,00000000000000	0,00000000000000	0,00000000000000	0,00000000000000	0,00000000000000	0,00000000000000
0,142450	0,00000000000000	0,00000000000000	0,00000000000000	0,00000000000000	0,00000000000000	0,00000000000000	0,00000000000000
0,142550	0,00000000000000	0,00000000000000	0,00000000000000	0,00000000000000	0,00000000000000	0,00000000000000	0,00000000000000
0,142650	0,00000000000000	0,00000000000000	0,00000000000000	0,00000000000000	0,00000000000000	0,00000000000000	0,00000000000000
0,142750	0,00000000000000	0,00000000000000	0,00000000000000	0,00000000000000	0,00000000000000	0,00000000000000	0,00000000000000
0,142850	0,00000000000000	0,00000000000000	0,00000000000000	0,00000000000000	0,00000000000000	0,00000000000000	0,00000000000000
0,142950	0,00000000000000	0,00000000000000	0,00000000000000	0,00000000000000	0,00000000000000	0,00000000000000	0,00000000000000
0,143050	0,00000000000000	0,00000000000000	0,00000000000000	0,00000000000000	0,00000000000000	0,00000000000000	0,00000000000000
0,143150	0,00000000000000	0,00000000000000	0,00000000000000	0,00000000000000	0,00000000000000	0,00000000000000	0,00000000000000
0,143250	0,00000000000000	0,00000000000000	0,00000000000000	0,00000000000000	0,00000000000000	0,00000000000000	0,00000000000000
0,143350	0,00000000000000	0,00000000000000	0,00000000000000	0,00000000000000	0,00000000000000	0,00000000000000	0,00000000000000
0,143450	0,00000000000000	0,00000000000000	0,00000000000000	0,00000000000000	0,00000000000000	0,00000000000000	0,00000000000000
0,143550	0,00000000000000	0,00000000000000	0,00000000000000	0,00000000000000	0,00000000000000	0,00000000000000	0,00000000000000
0,143650	0,00000000000000	0,00000000000000	0,00000000000000	0,00000000000000	0,00000000000000	0,00000000000000	0,00000000000000
0,143750	0,00000000000000	0,00000000000000	0,00000000000000	0,00000000000000	0,00000000000000	0,00000000000000	0,00000000000000
0,143850	0,00000000000000	0,00000000000000	0,00000000000000	0,00000000000000	0,00000000000000	0,00000000000000	0,00000000000000
0,143950	0,00000000000000	0,00000000000000	0,00000000000000	0,00000000000000	0,00000000000000	0,00000000000000	0,00000000000000
0,144050	0,00000000000000	0,00000000000000	0,00000000000000	0,00000000000000	0,00000000000000	0,00000000000000	0,00000000000000
0,144150	0,00000000000000	0,00000000000000	0,00000000000000	0,00000000000000	0,00000000000000	0,00000000000000	0,00000000000000
0,144250	0,00000000000000	0,00000000000000	0,00000000000000	0,00000000000000	0,00000000000000	0,00000000000000	0,00000000000000
0,144350	0,00000000000000	0,00000000000000	0,00000000000000	0,00000000000000	0,00000000000000	0,00000000000000	0,00000000000000
0,144450	0,00000000000000	0,00000000000000	0,00000000000000	0,00000000000000	0,00000000000000	0,00000000000000	0,00000000000000
0,144550	0,00000000000000	0,00000000000000	0,00000000000000	0,00000000000000	0,00000000000000	0,00000000000000	0,00000000000000
0,144650	0,00000000000000	0,00000000000000	0,00000000000000	0,00000000000000	0,00000000000000	0,00000000000000	0,00000000000000
0,144750	0,00000000000000	0,00000000000000	0,00000000000000	0,00000000000000	0,00000000000000	0,00000000000000	0,00000000000000
0,144850	0,00000000000000	0,00000000000000	0,00000000000000	0,00000000000000	0,00000000000000	0,00000000000000	0,00000000000000
0,144950	0,00000000000000	0,00000000000000	0,00000000000000	0,00000000000000	0,00000000000000	0,00000000000000	0,00000000000000
0,145050	0,00000000000000	0,00000000000000	0,00000000000000	0,00000000000000	0,00000000000000	0,00000000000000	0,00000000000000
0,145150	0,00000000000000	0,00000000000000	0,00000000000000	0,00000000000000	0,00000000000000	0,00000000000000	0,00000000000000
0,145250	0,00000000000000	0,00000000000000	0,00000000000000	0,00000000000000	0,00000000000000	0,00000000000000	0,00000000000000
0,145350	0,00000000000000	0,00000000000000	0,00000000000000	0,00000000000000	0,00000000000000	0,00000000000000	0,00000000000000
0,145450	0,00000000000000	0,00000000000000	0,00000000000000	0,00000000000000	0,00000000000000	0,00000000000000	0,00000000000000
0,145550	0,00000000000000	0,00000000000000	0,00000000000000	0,00000000000000	0,00000000000000	0,00000000000000	0,00000000000000
0,145650	0,00000000000000	0,00000000000000	0,00000000000000	0,00000000000000	0,00000000000000	0,00000000000000	0,00000000000000
0,145750	0,00000000000000	0,00000000000000	0,00000000000000	0,00000000000000	0,00000000000000	0,00000000000000	0,00000000000000
0,145850	0,00000000000000	0,00000000000000	0,00000000000000	0,00000000000000	0,00000000000000	0,00000000000000	0,00000000000000
0,145950	0,00000000000000	0,00000000000000	0,00000000000000	0,00000000000000	0,00000000000000	0,00000000000000	0,00000000000000
0,146050	0,00000000000000	0,00000000000000	0,00000000000000	0,00000000000000	0,00000000000000	0,00000000000000	0,00000000000000
0,146150	0,00000000000000	0,00000000000000	0,00000000000000	0,00000000000000	0,00000000000000	0,00000000000000	0,00000000000000
0,146250	0,00000000000000	0,00000000000000	0,00000000000000	0,00000000000000	0,00000000000000	0,00000000000000	0,00000000000000
0,146350	0,00000000000000	0,00000000000000	0,00000000000000	0,00000000000000	0,00000000000000	0,00000000000000	0,00000000000000
0,146450	0,00000000000000	0,00000000000000	0,00000000000000	0,00000000000000	0,00000000000000	0,00000000000000	0,00000000000000
0,146550	0,00000000000000	0,00000000000000	0,00000000000000	0,00000000000000	0,00000000000000	0,00000000000000	0,00000000000000
0,146650	0,00000000000000	0,00000000000000	0,00000000000000	0,00000000000000	0,00000000000000	0,00000000000000	0,00000000000000
0,146750	0,00000000000000	0,00000000000000	0,00000000000000	0,00000000000000	0,00000000000000	0,00000000000000	0,00000000000000
0,146850	0,00000000000000	0,00000000000000	0,00000000000000	0,00000000000000	0,00000000000000	0,00000000000000	0,00000000000000
0,146950	0,00000000000000	0,00000000000000	0,00000000000000	0,00000000000000	0,00000000000000	0,00000000000000	0,00000000000000
0,147050	0,00000000000000	0,00000000000000	0,00000000000000	0,00000000000000	0,00000000000000	0,00000000000000	0,00000000000000
0,147150	0,00000000000000	0,00000000000000	0,00000000000000	0,00000000000000	0,00000000000000	0,00000000000000	0,00000000000000
0,147250	0,00000000000000	0,00000000000000	0,00000000000000	0,00000000000000	0,00000000000000	0,00000000000000	0,00000000000000
0,147350	0,00000000000000	0,00000000000000	0,00000000000000	0,00000000000000	0,00000000000000	0,00000000000000	0,00000000000000
0,147450	0,00000000000000	0,00000000000000	0,00000000000000	0,00000000000000	0,00000000000000	0,00000000000000	0,00000000000000
0,147550	0,00000000000000	0,00000000000000	0,00000000000000	0,00000000000000	0,00000000000000	0,00000000000000	0,00000000000000
0,147650	0,00000000000000	0,00000000000000	0,00000000000000	0,00000000000000	0,00000000000000	0,00000000000000	0,00000000000000
0,147750	0,00000000000000	0,00000000000000	0,00000000000000	0,00000000000000	0,00000000000000	0,00000000000000	0,00000000000000
0,147850	0,00000000000000	0,00000000000000	0,00000000000000	0,00000000000000	0,00000000000000	0,00000000000000	0,00000000000000
0,147950	0,00000000000000	0,00000000000000	0,00000000000000	0,00000000000000	0,00000000000000	0,00000000000000	0,00000000000000
0,148050	0,00000000000000	0,00000000000000	0,00000000000000	0,00000000000000	0,00000000000000	0,00000000000000	0,00000000000000
0,148150	0,00000000000000	0,00000000000000	0,00000000000000	0,00000000000000	0,00000000000000	0,00000000000000	0,00000000000000
0,148250	0,00000000000000	0,00000000000000	0,00000000000000	0,00000000000000	0,00000000000000	0,00000000000000	0,00000000000000
0,148350	0,00000000000000	0,00000000000000	0,00000000000000	0,00000000000000	0,00000000000000	0,00000000000000	0,00000000000000
0,148450	0,00000000000000	0,00000000000000	0,00000000000000	0,00000000000000	0,00000000000000	0,00000000000000	0,00000000000000
0,148550	0,00000000000000	0,00000000000000	0,00000000000000	0,00000000000000	0,00000000000000	0,00000000000000	0,00000000000000
0,148650	0,00000000000000	0,00000000000000	0,00000000000000	0,00000000000000	0,00000000000000	0,00000000000000	0,00000000000000
0,148750	0,00000000000000	0,00000000000000	0,00000000000000	0,00000000000000	0,00000000000000	0,00000000000000	0,00000000000000
0,148850	0,00000000000000	0,00000000000000	0,00000000000000	0,00000000000000	0,00000000000000	0,00000000000000	0,00000000000000
0,148950	0,00000000000000	0,00000000000000	0,00000000000000	0,00000000000000	0,00000000000000	0,00000000000000	0,00000000000000
0,149050	0,00000000000000	0,00000000000000	0,00000000000000	0,00000000000000	0,00000000000000	0,00000000000000	0,00000000000000
0,149150	0,00000000000000	0,00000000000000	0,00000000000000	0,00000000000000	0,00000000000000	0,00000000000000	0,00000000000000
0,149250	0,00000000000000	0,00000000000000	0,00000000000000	0,00000000000000	0,00000000000000	0,00000000000000	0,00000000000000
0,149350	0,00000000000000	0,00000000000000	0,00000000000000	0,00000000000000	0,00000000000000	0,00000000000000	0,00000000000000
0,149450	0,00000000000000	0,00000000000000	0,00000000000000	0,00000000000000	0,00000000000000	0,00000000000000	0,00000000000000
0,149550	0,00000000000000	0,00000000000000	0,00000000000000	0,00000000000000	0,00000000000000	0,00000000000000	0,00000000000000
0,149650	0,00000000000000	0,00000000000000	0,00000000000000	0,00000000000000	0,00000000000000	0,00000000000000	0,00000000000000
0,149750	0,00000000000000	0,00000000000000	0,00000000000000	0,00000000000000	0,00000000000000	0,00000000000000	0,00000000000000
0,149850	0,00000000000000	0,00000000000000	0,00000000000000	0,00000000000000	0,00000000000000	0,00000000000000	0,00000000000000
0,149950	0,00000000000000	0,00000000000000	0,00000000000000	0,00000000000000	0,00000000000000	0,00000000000000	0,00000000000000
0,150050	0,00000000000000	0,00000000000000	0,00000000000000	0,00000000000000	0,00000000000000	0,00000000000000	0,00000000000000
0,150150	0,00000000000000	0,00000000000000	0,00000000000000	0,00000000000000	0,00000000000000	0,00000000000000	0,00000000000000
0,150250	0,00000000000000	0,00000000000000	0,00000000000000	0,00000000000000	0,00000000000000	0,00000000000000	0,00000000000000
0,150350	0,00000000000000	0,00000000000000	0,00000000000000	0,00000000000000	0,00000000000000	0,00000000000000	0,00000000000000
0,150450	0,00000000000000	0,00000000000000	0,00000000000000	0,00000000000000	0,00000000000000	0,00000000000000	0,00000000000000
0,150550	0,00000000000000	0,00000000000000	0,00000000000000	0,00000000000000	0,00000000000000	0,00000000000000	0,00000000000000
0,150650	0,00000000000000	0,00000000000000	0,00000000000000	0,00000000000000	0,00000000000000	0,00000000000000	0,00000000000000
0,150750	0,00000000000000	0,00000000000000	0,00000000000000	0,00000000000000	0,00000000000000	0,00000000000000	0,00000000000000
0,150850	0,00000000000000	0,00000000000000	0,00000000000000	0,00000000000000	0,00000000000000	0,00000000000000	0,00000000000000
0,150950	0,00000000000000	0,00000000000000	0,00000000000000	0,00000000000000	0,00000000000000	0,00000000000000	0,00000000000000
0,151050	0,00000000000000	0,00000000000000	0,00000000000000	0,00000000000000	0,00000000000000	0,00000000000000	0,00000000000000
0,151150	0,00000000000000	0,00000000000000	0,00000000000000	0,00000000000000	0,00000000000000	0,00000000000000	0,00000000000000
0,151250	0,00000000000000	0,00000000000000	0,00000000000000	0,00000000000000	0,00000000000000	0,00000000000000	0,00000000000000
0,151350	0,00000000000000	0,00000000000000	0,00000000000000	0,00000000000000	0,00000000000000	0,00000000000000	0,00000000000000
0,151450	0,00000000000000	0,00000000000000	0,00000000000000	0,00000000000000	0,00000000000000	0,00000000000000	0,00000000000000
0,151550	0,00000000000000	0,00000000000000	0,00000000000000	0,00000000000000	0,00000000000000	0,00000000000000	0,00000000000000
0,151650	0,00000000000000	0,00000000000000	0,00000000000000	0,00000000000000	0,00000000000000	0,00000000000000	0,00000000000000
0,151750	0,00000000000000	0,00000000000000	0,00000000000000	0,00000000000000	0,00000000000000	0,00000000000000	0,00000000000000
0,151850	0,00000000000000	0,00000000000000	0,00000000000000	0,00000000000000	0,00000000000000	0,00000000000000	0,00000000000000
0,151950	0,00000000000000	0,00000000000000	0,00000000000000	0,00000000000000	0,00000000000000	0,00000000000000	0,00000000000000
0,152050	0,00000000000000	0,00000000000000	0,00000000000000	0,00000000000000	0,00000000000000	0,00000000000000	0,00000000000000
0,152150	0,00000000000000	0,00000000000000	0,00000000000000	0,00000000000000	0,00000000000000	0,00000000000000	0,00000000000000
0,152250	0,00000000000000	0,00000000000000	0,00000000000000	0,00000000000000	0,00000000000000	0,00000000000000	0,00000000000000
0,152350	0,00000000000000	0,00000000000000	0,00000000000000	0,00000000000000	0,00000000000000	0,00000000000000	0,00000000000000
0,152450	0,00000000000000	0,00000000000000	0,00000000000000	0,00000000000000	0,00000000000000	0,00000000000000	0,00000000000000
0,152550	0,00000000000000	0,00000000000000	0,00000000000000	0,00000000000000	0,00000000000000	0,00000000000000	0,00000000000000
0,152650	0,00000000000000	0,00000000000000	0,00000000000000	0,00000000000000	0,00000000000000	0,00000000000000	0,00000000000000
0,152750	0,00000000000000	0,00000000000000	0,00000000000000	0,00000000000000	0,00000000000000	0,00000000000000	0,00000000000000
0,152850	0,00000000000000	0,00000000000000	0,00000000000000	0,00000000000000	0,00000000000000	0,00000000000000	0,00000000000000
0,152950	0,00000000000000	0,00000000000000	0,00000000000000	0,00000000000000	0,00000000000000	0,00000000000000	0,00000000000000
0,153050	0,00000000000000	0,00000000000000	0,00000000000000	0,00000000000000	0,00000000000000	0,00000000000000	0,00000000000000
0,153150	0,00000000000000	0,00000000000000	0,00000000000000	0,00000000000000	0,00000000000000	0,00000000000000	0,00000000000000
0,153250	0,00000000000000	0,00000000000000	0,00000000000000	0,00000000000000	0,00000000000000	0,00000000000000	0,00000000000000
0,153350	0,00000000000000	0,00000000000000	0,00000000000000	0,00000000000000	0,00000000000000	0,00000000000000	0,00000000000000
0,153450	0,00000000000000	0,00000000000000	0,00000000000000	0,00000000000000	0,00000000000000	0,00000000000000	0,00000000000000
0,153550	0,00000000000000	0,00000000000000	0,00000000000000	0,00000000000000	0,00000000000000	0,00000000000000	0,00000000000000
0,153650	0,00000000000000	0,00000000000000	0,00000000000000	0,00000000000000	0,00000000000000	0,00000000000000	0,00000000000000
0,153750	0,00000000000000	0,00000000000000	0,00000000000000	0,00000000000000	0,00000000000000	0,01098901098901	0,00000000000000
0,153850	0,00000000000000	0,00000000000000	0,00000000000000	0,00000000000000	0,00000000000000	0,00000000000000	0,00000000000000
0,153950	0,00000000000000	0,00000000000000	0,00000000000000	0,00000000000000	0,00000000000000	0,00000000000000	0,00000000000000
0,154050	0,00000000000000	0,00000000000000	0,00000000000000	0,00000000000000	0,00000000000000	0,00000000000000	0,00000000000000
0,154150	0,00000000000000	0,00000000000000	0,00000000000000	0,00000000000000	0,00000000000000	0,00000000000000	0,00000000000000
0,154250	0,00000000000000	0,00000000000000	0,00000000000000	0,00000000000000	0,00000000000000	0,00000000000000	0,00000000000000
0,154350	0,00000000000000	0,00000000000000	0,00000000000000	0,00000000000000	0,00000000000000	0,00000000000000	0,00000000000000
0,154450	0,00000000000000	0,00000000000000	0,00000000000000	0,00000000000000	0,00000000000000	0,00000000000000	0,00000000000000
0,154550	0,00000000000000	0,00000000000000	0,00000000000000	0,00000000000000	0,00000000000000	0,00000000000000	0,00000000000000
0,154650	0,00000000000000	0,00000000000000	0,00000000000000	0,00000000000000	0,00000000000000	0,00000000000000	0,00000000000000
0,154750	0,00000000000000	0,00000000000000	0,00000000000000	0,00000000000000	0,00000000000000	0,00000000000000	0,00000000000000
0,154850	0,00000000000000	0,00000000000000	0,00000000000000	0,00000000000000	0,00000000000000	0,00000000000000	0,00000000000000
0,154950	0,00000000000000	0,00000000000000	0,00000000000000	0,00000000000000	0,00000000000000	0,00000000000000	0,00000000000000
0,155050	0,00000000000000	0,00000000000000	0,00000000000000	0,00000000000000	0,00000000000000	0,00000000000000	0,00000000000000
0,155150	0,00000000000000	0,00000000000000	0,00000000000000	0,00000000000000	0,00000000000000	0,00000000000000	0,00000000000000
0,155250	0,00000000000000	0,00000000000000	0,00000000000000	0,00000000000000	0,00000000000000	0,00000000000000	0,00000000000000
0,155350	0,00000000000000	0,00000000000000	0,00000000000000	0,00000000000000	0,00000000000000	0,00000000000000	0,00000000000000
0,155450	0,00000000000000	0,00000000000000	0,00000000000000	0,00000000000000	0,00000000000000	0,00000000000000	0,00000000000000
0,155550	0,00000000000000	0,00000000000000	0,00000000000000	0,00000000000000	0,00000000000000	0,00000000000000	0,00000000000000
0,155650	0,00000000000000	0,00000000000000	0,00000000000000	0,00000000000000	0,00000000000000	0,00000000000000	0,00000000000000
0,155750	0,00000000000000	0,00000000000000	0,00000000000000	0,00000000000000	0,00000000000000	0,00000000000000	0,00000000000000
0,155850	0,00000000000000	0,00000000000000	0,00000000000000	0,00000000000000	0,00000000000000	0,00000000000000	0,00000000000000
0,155950	0,00000000000000	0,00000000000000	0,00000000000000	0,00000000000000	0,00000000000000	0,00000000000000	0,00000000000000
0,156050	0,00000000000000	0,00000000000000	0,00000000000000	0,00000000000000	0,00000000000000	0,00000000000000	0,00000000000000
0,156150	0,00000000000000	0,00000000000000	0,00000000000000	0,00000000000000	0,00000000000000	0,00000000000000	0,00000000000000
0,156250	0,00000000000000	0,00000000000000	0,00000000000000	0,00000000000000	0,00000000000000	0,00000000000000	0,00000000000000
0,156350	0,00000000000000	0,00000000000000	0,00000000000000	0,00000000000000	0,00000000000000	0,00000000000000	0,00000000000000
0,156450	0,00000000000000	0,00000000000000	0,00000000000000	0,00000000000000	0,00000000000000	0,00000000000000	0,00000000000000
0,156550	0,00000000000000	0,00000000000000	0,00000000000000	0,00000000000000	0,00000000000000	0,00000000000000	0,00000000000000
0,156650	0,00000000000000	0,00000000000000	0,00000000000000	0,00000000000000	0,00000000000000	0,00000000000000	0,00000000000000
0,156750	0,00000000000000	0,00000000000000	0,00000000000000	0,00000000000000	0,00000000000000	0,00000000000000	0,00000000000000
0,156850	0,00000000000000	0,00000000000000	0,00000000000000	0,00000000000000	0,00000000000000	0,00000000000000	0,00000000000000
0,156950	0,00000000000000	0,00000000000000	0,00000000000000	0,00000000000000	0,00000000000000	0,00000000000000	0,00000000000000
0,157050	0,00000000000000	0,00000000000000	0,00000000000000	0,00000000000000	0,00000000000000	0,00000000000000	0,00000000000000
0,157150	0,00000000000000	0,00000000000000	0,00000000000000	0,00000000000000	0,00000000000000	0,00000000000000	0,00000000000000
0,157250	0,00000000000000	0,00000000000000	0,00000000000000	0,00000000000000	0,00000000000000	0,00000000000000	0,00000000000000
0,157350	0,00000000000000	0,00000000000000	0,00000000000000	0,00000000000000	0,00000000000000	0,00000000000000	0,00000000000000
0,157450	0,00000000000000	0,00000000000000	0,00000000000000	0,00000000000000	0,00000000000000	0,00000000000000	0,00000000000000
0,157550	0,00000000000000	0,00000000000000	0,00000000000000	0,00000000000000	0,00000000000000	0,00000000000000	0,00000000000000
0,157650	0,00000000000000	0,00000000000000	0,00000000000000	0,00000000000000	0,00000000000000	0,00000000000000	0,00000000000000
0,157750	0,00000000000000	0,00000000000000	0,00000000000000	0,00000000000000	0,00000000000000	0,00000000000000	0,00000000000000
0,157850	0,00000000000000	0,00000000000000	0,00000000000000	0,00000000000000	0,00000000000000	0,00000000000000	0,00000000000000
0,157950	0,00000000000000	0,00000000000000	0,00000000000000	0,00000000000000	0,00000000000000	0,00000000000000	0,00000000000000
0,158050	0,00000000000000	0,00000000000000	0,00000000000000	0,00000000000000	0,00000000000000	0,00000000000000	0,00000000000000
0,158150	0,00000000000000	0,00000000000000	0,00000000000000	0,00000000000000	0,00000000000000	0,00000000000000	0,00000000000000
0,158250	0,00000000000000	0,00000000000000	0,00000000000000	0,00000000000000	0,00000000000000	0,00000000000000	0,00000000000000
0,158350	0,00000000000000	0,00000000000000	0,00000000000000	0,00000000000000	0,00000000000000	0,00000000000000	0,00000000000000
0,158450	0,00000000000000	0,00000000000000	0,00000000000000	0,00000000000000	0,00000000000000	0,00000000000000	0,00000000000000
0,158550	0,00000000000000	0,00000000000000	0,00000000000000	0,00000000000000	0,00000000000000	0,00000000000000	0,00000000000000
0,158650	0,00000000000000	0,00000000000000	0,00000000000000	0,00000000000000	0,00000000000000	0,00000000000000	0,00000000000000
0,158750	0,00000000000000	0,00000000000000	0,00000000000000	0,00000000000000	0,00000000000000	0,00000000000000	0,00000000000000
0,158850	0,00000000000000	0,00000000000000	0,00000000000000	0,00000000000000	0,00000000000000	0,00000000000000	0,00000000000000
0,158950	0,00000000000000	0,00000000000000	0,00000000000000	0,00000000000000	0,00000000000000	0,00000000000000	0,00000000000000
0,159050	0,00000000000000	0,00000000000000	0,00000000000000	0,00000000000000	0,00000000000000	0,00000000000000	0,00000000000000
0,159150	0,00000000000000	0,00000000000000	0,00000000000000	0,00000000000000	0,00000000000000	0,00000000000000	0,00943396226415
0,159250	0,00000000000000	0,00000000000000	0,00000000000000	0,00000000000000	0,00000000000000	0,00000000000000	0,00000000000000
0,159350	0,00000000000000	0,00000000000000	0,00000000000000	0,00000000000000	0,00000000000000	0,00000000000000	0,00000000000000
0,159450	0,00000000000000	0,00000000000000	0,00000000000000	0,00000000000000	0,00000000000000	0,00000000000000	0,00000000000000
0,159550	0,00000000000000	0,00000000000000	0,00000000000000	0,00000000000000	0,00000000000000	0,00000000000000	0,00000000000000
0,159650	0,00000000000000	0,00000000000000	0,00000000000000	0,00000000000000	0,00000000000000	0,00000000000000	0,00000000000000
0,159750	0,00000000000000	0,00000000000000	0,00000000000000	0,00000000000000	0,00000000000000	0,00000000000000	0,00000000000000
0,159850	0,00000000000000	0,00000000000000	0,00000000000000	0,00000000000000	0,00000000000000	0,00000000000000	0,00000000000000
0,159950	0,00000000000000	0,00000000000000	0,00000000000000	0,00000000000000	0,00000000000000	0,00000000000000	0,00000000000000
0,160050	0,00000000000000	0,00000000000000	0,00000000000000	0,00000000000000	0,00000000000000	0,00000000000000	0,00000000000000
0,160150	0,00000000000000	0,00000000000000	0,00000000000000	0,00000000000000	0,00000000000000	0,00000000000000	0,00000000000000
0,160250	0,00000000000000	0,00000000000000	0,00000000000000	0,00000000000000	0,00000000000000	0,00000000000000	0,00000000000000
0,160350	0,00000000000000	0,00000000000000	0,00000000000000	0,00000000000000	0,00000000000000	0,00000000000000	0,00000000000000
0,160450	0,00000000000000	0,00000000000000	0,00000000000000	0,00000000000000	0,00000000000000	0,00000000000000	0,00000000000000
0,160550	0,00000000000000	0,00000000000000	0,00000000000000	0,00000000000000	0,00000000000000	0,00000000000000	0,00000000000000
0,160650	0,00000000000000	0,00000000000000	0,00000000000000	0,00000000000000	0,00000000000000	0,00000000000000	0,00000000000000
0,160750	0,00000000000000	0,00000000000000	0,00000000000000	0,00000000000000	0,00000000000000	0,00000000000000	0,00000000000000
0,160850	0,00000000000000	0,00000000000000	0,00000000000000	0,00000000000000	0,00000000000000	0,00000000000000	0,00000000000000
0,160950	0,00000000000000	0,00000000000000	0,00000000000000	0,00000000000000	0,00000000000000	0,00000000000000	0,00000000000000
0,161050	0,00000000000000	0,00000000000000	0,00000000000000	0,00000000000000	0,00000000000000	0,00000000000000	0,00000000000000
0,161150	0,00000000000000	0,00000000000000	0,00000000000000	0,00000000000000	0,00000000000000	0,00000000000000	0,00000000000000
0,161250	0,00000000000000	0,00000000000000	0,00000000000000	0,00000000000000	0,00000000000000	0,00000000000000	0,00000000000000
0,161350	0,00000000000000	0,00000000000000	0,00000000000000	0,00000000000000	0,00000000000000	0,00000000000000	0,00000000000000
0,161450	0,00000000000000	0,00000000000000	0,00000000000000	0,00000000000000	0,00000000000000	0,00000000000000	0,00000000000000
0,161550	0,00000000000000	0,00000000000000	0,00000000000000	0,00000000000000	0,00000000000000	0,00000000000000	0,00000000000000
0,161650	0,00000000000000	0,00000000000000	0,00000000000000	0,00000000000000	0,00000000000000	0,00000000000000	0,00000000000000
0,161750	0,00000000000000	0,00000000000000	0,00000000000000	0,00000000000000	0,00000000000000	0,00000000000000	0,00000000000000
0,161850	0,00000000000000	0,00000000000000	0,00000000000000	0,00000000000000	0,00000000000000	0,00000000000000	0,00000000000000
0,161950	0,00000000000000	0,00000000000000	0,00000000000000	0,00000000000000	0,00000000000000	0,00000000000000	0,00000000000000
0,162050	0,00000000000000	0,00000000000000	0,00000000000000	0,00000000000000	0,00000000000000	0,00000000000000	0,00000000000000
0,162150	0,00000000000000	0,00000000000000	0,00000000000000	0,00000000000000	0,00000000000000	0,00000000000000	0,00000000000000
0,162250	0,00000000000000	0,00000000000000	0,00000000000000	0,00000000000000	0,00000000000000	0,00000000000000	0,00000000000000
0,162350	0,00000000000000	0,00000000000000	0,00000000000000	0,00000000000000	0,00000000000000	0,00000000000000	0,00000000000000
0,162450	0,00000000000000	0,00000000000000	0,00000000000000	0,00000000000000	0,00000000000000	0,00000000000000	0,00000000000000
0,162550	0,00000000000000	0,00000000000000	0,00000000000000	0,00000000000000	0,00000000000000	0,00000000000000	0,00000000000000
0,162650	0,00000000000000	0,00000000000000	0,00000000000000	0,00000000000000	0,00000000000000	0,00000000000000	0,00000000000000
0,162750	0,00000000000000	0,00000000000000	0,00000000000000	0,00000000000000	0,00000000000000	0,00000000000000	0,00000000000000
0,162850	0,00000000000000	0,00000000000000	0,00000000000000	0,00000000000000	0,00000000000000	0,00000000000000	0,00000000000000
0,162950	0,00000000000000	0,00000000000000	0,00000000000000	0,00000000000000	0,00000000000000	0,00000000000000	0,00000000000000
0,163050	0,00000000000000	0,00000000000000	0,00000000000000	0,00000000000000	0,00000000000000	0,00000000000000	0,00000000000000
0,163150	0,00000000000000	0,00000000000000	0,00000000000000	0,00000000000000	0,00000000000000	0,00000000000000	0,00000000000000
0,163250	0,00000000000000	0,00000000000000	0,00000000000000	0,00000000000000	0,00000000000000	0,00000000000000	0,00000000000000
0,163350	0,00000000000000	0,00000000000000	0,00000000000000	0,00000000000000	0,00000000000000	0,00000000000000	0,00000000000000
0,163450	0,00000000000000	0,00000000000000	0,00000000000000	0,00000000000000	0,00000000000000	0,00000000000000	0,00000000000000
0,163550	0,00000000000000	0,00000000000000	0,00000000000000	0,00000000000000	0,00000000000000	0,00000000000000	0,00000000000000
0,163650	0,00000000000000	0,00000000000000	0,00000000000000	0,00000000000000	0,00000000000000	0,00000000000000	0,00000000000000
0,163750	0,00000000000000	0,00000000000000	0,00000000000000	0,00000000000000	0,00000000000000	0,00000000000000	0,00000000000000
0,163850	0,00000000000000	0,00000000000000	0,00000000000000	0,00000000000000	0,00000000000000	0,00000000000000	0,00000000000000
0,163950	0,00000000000000	0,00000000000000	0,00000000000000	0,00000000000000	0,00000000000000	0,00000000000000	0,00000000000000
0,164050	0,00000000000000	0,00000000000000	0,00000000000000	0,00000000000000	0,00000000000000	0,00000000000000	0,00000000000000
0,164150	0,00000000000000	0,00000000000000	0,00000000000000	0,00000000000000	0,00000000000000	0,00000000000000	0,00000000000000
0,164250	0,00000000000000	0,00000000000000	0,00000000000000	0,00000000000000	0,00000000000000	0,00000000000000	0,00000000000000
0,164350	0,00000000000000	0,00000000000000	0,00000000000000	0,00000000000000	0,00000000000000	0,00000000000000	0,00000000000000
0,164450	0,00000000000000	0,00000000000000	0,00000000000000	0,00000000000000	0,00000000000000	0,00000000000000	0,00000000000000
0,164550	0,00000000000000	0,00000000000000	0,00000000000000	0,00000000000000	0,00000000000000	0,00000000000000	0,00000000000000
0,164650	0,00000000000000	0,00000000000000	0,00000000000000	0,00000000000000	0,00000000000000	0,00000000000000	0,00000000000000
0,164750	0,00000000000000	0,00000000000000	0,00000000000000	0,00000000000000	0,00000000000000	0,00000000000000	0,00000000000000
0,164850	0,00000000000000	0,00000000000000	0,00000000000000	0,00000000000000	0,00000000000000	0,00000000000000	0,00000000000000
0,164950	0,00000000000000	0,00000000000000	0,00000000000000	0,00000000000000	0,00000000000000	0,00000000000000	0,00000000000000
0,165050	0,00000000000000	0,00000000000000	0,00000000000000	0,00000000000000	0,00000000000000	0,00000000000000	0,00000000000000
0,165150	0,00000000000000	0,00000000000000	0,00000000000000	0,00000000000000	0,00000000000000	0,00000000000000	0,00000000000000
0,165250	0,00000000000000	0,00000000000000	0,00000000000000	0,00000000000000	0,00000000000000	0,00000000000000	0,00000000000000
0,165350	0,00000000000000	0,00000000000000	0,00000000000000	0,00000000000000	0,00000000000000	0,00000000000000	0,00000000000000
0,165450	0,00000000000000	0,00000000000000	0,00000000000000	0,00000000000000	0,00000000000000	0,00000000000000	0,00000000000000
0,165550	0,00000000000000	0,00000000000000	0,00000000000000	0,00000000000000	0,00000000000000	0,00000000000000	0,00000000000000
0,165650	0,00000000000000	0,00000000000000	0,00000000000000	0,00000000000000	0,00000000000000	0,00000000000000	0,00000000000000
0,165750	0,00000000000000	0,00000000000000	0,00000000000000	0,00000000000000	0,00000000000000	0,00000000000000	0,00000000000000
0,165850	0,00000000000000	0,00000000000000	0,00000000000000	0,00000000000000	0,00000000000000	0,00000000000000	0,00000000000000
0,165950	0,00000000000000	0,00000000000000	0,00000000000000	0,00000000000000	0,00000000000000	0,00000000000000	0,00000000000000
0,166050	0,00000000000000	0,00000000000000	0,00000000000000	0,00000000000000	0,00000000000000	0,00000000000000	0,00000000000000
0,166150	0,00000000000000	0,00000000000000	0,00000000000000	0,00000000000000	0,00000000000000	0,00000000000000	0,00000000000000
0,166250	0,00000000000000	0,00000000000000	0,00000000000000	0,00000000000000	0,00000000000000	0,00000000000000	0,00000000000000
0,166350	0,00000000000000	0,00000000000000	0,00000000000000	0,00000000000000	0,00000000000000	0,00000000000000	0,00000000000000
0,166450	0,00000000000000	0,00000000000000	0,00000000000000	0,00000000000000	0,00000000000000	0,00000000000000	0,00000000000000
0,166550	0,00000000000000	0,00000000000000	0,00000000000000	0,00000000000000	0,00000000000000	0,00000000000000	0,00000000000000
0,166650	0,00000000000000	0,00000000000000	0,00000000000000	0,00000000000000	0,00000000000000	0,00000000000000	0,00000000000000
0,166750	0,00000000000000	0,00000000000000	0,00000000000000	0,00000000000000	0,00000000000000	0,00000000000000	0,00000000000000
0,166850	0,00000000000000	0,00000000000000	0,00000000000000	0,00000000000000	0,00000000000000	0,00000000000000	0,00000000000000
0,166950	0,00000000000000	0,00000000000000	0,00000000000000	0,00000000000000	0,00000000000000	0,00000000000000	0,00000000000000
0,167050	0,00000000000000	0,00000000000000	0,00000000000000	0,00000000000000	0,00000000000000	0,00000000000000	0,00000000000000
0,167150	0,00000000000000	0,00000000000000	0,00000000000000	0,00000000000000	0,00000000000000	0,00000000000000	0,00000000000000
0,167250	0,00000000000000	0,00000000000000	0,00000000000000	0,00000000000000	0,00000000000000	0,00000000000000	0,00000000000000
0,167350	0,00000000000000	0,00000000000000	0,00000000000000	0,00000000000000	0,00000000000000	0,00000000000000	0,00000000000000
0,167450	0,00000000000000	0,00000000000000	0,00000000000000	0,00000000000000	0,00000000000000	0,00000000000000	0,00000000000000
0,167550	0,00000000000000	0,00000000000000	0,00000000000000	0,00000000000000	0,00000000000000	0,00000000000000	0,00000000000000
0,167650	0,00000000000000	0,00000000000000	0,00000000000000	0,00000000000000	0,00000000000000	0,00000000000000	0,00000000000000
0,167750	0,00000000000000	0,00000000000000	0,00000000000000	0,00000000000000	0,00000000000000	0,00000000000000	0,00000000000000
0,167850	0,00000000000000	0,00000000000000	0,00000000000000	0,00000000000000	0,00000000000000	0,00000000000000	0,00000000000000
0,167950	0,00000000000000	0,00000000000000	0,00000000000000	0,00000000000000	0,00000000000000	0,00000000000000	0,00000000000000
0,168050	0,00000000000000	0,00000000000000	0,00000000000000	0,00000000000000	0,00000000000000	0,00000000000000	0,00000000000000
0,168150	0,00000000000000	0,00000000000000	0,00000000000000	0,00000000000000	0,00000000000000	0,00000000000000	0,00000000000000
0,168250	0,00000000000000	0,00000000000000	0,00000000000000	0,00000000000000	0,00000000000000	0,00000000000000	0,00000000000000
0,168350	0,00000000000000	0,00000000000000	0,00000000000000	0,00000000000000	0,00000000000000	0,00000000000000	0,00000000000000
0,168450	0,00000000000000	0,00000000000000	0,00000000000000	0,00000000000000	0,00000000000000	0,00000000000000	0,00000000000000
0,168550	0,00000000000000	0,00000000000000	0,00000000000000	0,00000000000000	0,00000000000000	0,00000000000000	0,00000000000000
0,168650	0,00000000000000	0,00000000000000	0,00000000000000	0,00000000000000	0,00000000000000	0,00000000000000	0,00000000000000
0,168750	0,00000000000000	0,00000000000000	0,00000000000000	0,00000000000000	0,00000000000000	0,00000000000000	0,00000000000000
0,168850	0,00000000000000	0,00000000000000	0,00000000000000	0,00000000000000	0,00000000000000	0,00000000000000	0,00000000000000
0,168950	0,00000000000000	0,00000000000000	0,00000000000000	0,00000000000000	0,00000000000000	0,00000000000000	0,00000000000000
0,169050	0,00000000000000	0,00000000000000	0,00000000000000	0,00000000000000	0,00000000000000	0,00000000000000	0,00000000000000
0,169150	0,00000000000000	0,00000000000000	0,00000000000000	0,00000000000000	0,00000000000000	0,00000000000000	0,00000000000000
0,169250	0,00000000000000	0,00000000000000	0,00000000000000	0,00000000000000	0,00000000000000	0,00000000000000	0,00000000000000
0,169350	0,00000000000000	0,00000000000000	0,00000000000000	0,00000000000000	0,00000000000000	0,00000000000000	0,00000000000000
0,169450	0,00000000000000	0,00000000000000	0,00000000000000	0,00000000000000	0,00000000000000	0,00000000000000	0,00000000000000
0,169550	0,00000000000000	0,00000000000000	0,00000000000000	0,00000000000000	0,00000000000000	0,00000000000000	0,00000000000000
0,169650	0,00000000000000	0,00000000000000	0,00000000000000	0,00000000000000	0,00000000000000	0,00000000000000	0,00000000000000
0,169750	0,00000000000000	0,00000000000000	0,00000000000000	0,00000000000000	0,00000000000000	0,00000000000000	0,00000000000000
0,169850	0,00000000000000	0,00000000000000	0,00000000000000	0,00000000000000	0,00000000000000	0,00000000000000	0,00000000000000
0,169950	0,00000000000000	0,00000000000000	0,00000000000000	0,00000000000000	0,00000000000000	0,00000000000000	0,00000000000000
0,170050	0,00000000000000	0,00000000000000	0,00000000000000	0,00000000000000	0,00000000000000	0,00000000000000	0,00000000000000
0,170150	0,00000000000000	0,00000000000000	0,00000000000000	0,00000000000000	0,00000000000000	0,00000000000000	0,00000000000000
0,170250	0,00000000000000	0,00000000000000	0,00000000000000	0,00000000000000	0,00000000000000	0,00000000000000	0,00000000000000
0,170350	0,00000000000000	0,00000000000000	0,00000000000000	0,00000000000000	0,00000000000000	0,00000000000000	0,00000000000000
0,170450	0,00000000000000	0,00000000000000	0,00000000000000	0,00000000000000	0,00000000000000	0,00000000000000	0,00000000000000
0,170550	0,00000000000000	0,00000000000000	0,00000000000000	0,00000000000000	0,00000000000000	0,00000000000000	0,00000000000000
0,170650	0,00000000000000	0,00000000000000	0,00000000000000	0,00000000000000	0,00000000000000	0,00000000000000	0,00000000000000
0,170750	0,00000000000000	0,00000000000000	0,00000000000000	0,00000000000000	0,00000000000000	0,00000000000000	0,00000000000000
0,170850	0,00000000000000	0,00000000000000	0,00000000000000	0,00000000000000	0,00000000000000	0,00000000000000	0,00000000000000
0,170950	0,00000000000000	0,00000000000000	0,00000000000000	0,00000000000000	0,00000000000000	0,00000000000000	0,00000000000000
0,171050	0,00000000000000	0,00000000000000	0,00000000000000	0,00000000000000	0,00000000000000	0,00000000000000	0,00000000000000
0,171150	0,00000000000000	0,00000000000000	0,00000000000000	0,00000000000000	0,00000000000000	0,00000000000000	0,00000000000000
0,171250	0,00000000000000	0,00000000000000	0,00000000000000	0,00000000000000	0,00000000000000	0,00000000000000	0,00000000000000
0,171350	0,00000000000000	0,00000000000000	0,00000000000000	0,00000000000000	0,00000000000000	0,00000000000000	0,00000000000000
0,171450	0,00000000000000	0,00000000000000	0,00000000000000	0,00000000000000	0,00000000000000	0,00000000000000	0,00000000000000
0,171550	0,00000000000000	0,00000000000000	0,00000000000000	0,00000000000000	0,00000000000000	0,00000000000000	0,00000000000000
0,171650	0,00000000000000	0,00000000000000	0,00000000000000	0,00000000000000	0,00000000000000	0,00000000000000	0,00000000000000
0,171750	0,00000000000000	0,00000000000000	0,00000000000000	0,00000000000000	0,00000000000000	0,00000000000000	0,00000000000000
0,171850	0,00000000000000	0,00000000000000	0,00000000000000	0,00000000000000	0,00000000000000	0,00000000000000	0,00000000000000
0,171950	0,00000000000000	0,00000000000000	0,00000000000000	0,00000000000000	0,00000000000000	0,00000000000000	0,00000000000000
0,172050	0,00000000000000	0,00000000000000	0,00000000000000	0,00000000000000	0,00000000000000	0,00000000000000	0,00000000000000
0,172150	0,00000000000000	0,00000000000000	0,00000000000000	0,00000000000000	0,00000000000000	0,00000000000000	0,00000000000000
0,172250	0,00000000000000	0,00000000000000	0,00000000000000	0,00000000000000	0,00000000000000	0,00000000000000	0,00000000000000
0,172350	0,00000000000000	0,00000000000000	0,00000000000000	0,00000000000000	0,00000000000000	0,00000000000000	0,00000000000000
0,172450	0,00000000000000	0,00000000000000	0,00000000000000	0,00000000000000	0,00000000000000	0,00000000000000	0,00000000000000
0,172550	0,00000000000000	0,00000000000000	0,00000000000000	0,00000000000000	0,00000000000000	0,00000000000000	0,00000000000000
0,172650	0,00000000000000	0,00000000000000	0,00000000000000	0,00000000000000	0,00000000000000	0,00000000000000	0,00000000000000
0,172750	0,00000000000000	0,00000000000000	0,00000000000000	0,00000000000000	0,00000000000000	0,00000000000000	0,00000000000000
0,172850	0,00000000000000	0,00000000000000	0,00000000000000	0,00000000000000	0,00000000000000	0,00000000000000	0,00000000000000
0,172950	0,00000000000000	0,00000000000000	0,00000000000000	0,00000000000000	0,00000000000000	0,00000000000000	0,00000000000000
0,173050	0,00000000000000	0,00000000000000	0,00000000000000	0,00000000000000	0,00000000000000	0,00000000000000	0,00000000000000
0,173150	0,00000000000000	0,00000000000000	0,00000000000000	0,00000000000000	0,00000000000000	0,00000000000000	0,00000000000000
0,173250	0,00000000000000	0,00000000000000	0,00000000000000	0,00000000000000	0,00000000000000	0,00000000000000	0,00000000000000
0,173350	0,00000000000000	0,00000000000000	0,00000000000000	0,00000000000000	0,00000000000000	0,00000000000000	0,00000000000000
0,173450	0,00000000000000	0,00000000000000	0,00000000000000	0,00000000000000	0,00000000000000	0,00000000000000	0,00000000000000
0,173550	0,00000000000000	0,00000000000000	0,00000000000000	0,00000000000000	0,00000000000000	0,00000000000000	0,00000000000000
0,173650	0,00000000000000	0,00000000000000	0,00000000000000	0,00000000000000	0,00000000000000	0,00000000000000	0,00000000000000
0,173750	0,00000000000000	0,00000000000000	0,00000000000000	0,00000000000000	0,00000000000000	0,00000000000000	0,00000000000000
0,173850	0,00000000000000	0,00000000000000	0,00000000000000	0,00000000000000	0,00000000000000	0,00000000000000	0,00000000000000
0,173950	0,00000000000000	0,00000000000000	0,00000000000000	0,00000000000000	0,00000000000000	0,00000000000000	0,00000000000000
0,174050	0,00000000000000	0,00000000000000	0,00000000000000	0,00000000000000	0,00000000000000	0,00000000000000	0,00000000000000
0,174150	0,00000000000000	0,00000000000000	0,00000000000000	0,00000000000000	0,00000000000000	0,00000000000000	0,00000000000000
0,174250	0,00000000000000	0,00000000000000	0,00000000000000	0,00000000000000	0,00000000000000	0,00000000000000	0,00000000000000
0,174350	0,00000000000000	0,00000000000000	0,00000000000000	0,00000000000000	0,00000000000000	0,00000000000000	0,00000000000000
0,174450	0,00000000000000	0,00000000000000	0,00000000000000	0,00000000000000	0,00000000000000	0,00000000000000	0,00000000000000
0,174550	0,00000000000000	0,00000000000000	0,00000000000000	0,00000000000000	0,00000000000000	0,00000000000000	0,00000000000000
0,174650	0,00000000000000	0,00000000000000	0,00000000000000	0,00000000000000	0,00000000000000	0,00000000000000	0,00000000000000
0,174750	0,00000000000000	0,00000000000000	0,00000000000000	0,00000000000000	0,00000000000000	0,00000000000000	0,00000000000000
0,174850	0,00000000000000	0,00000000000000	0,00000000000000	0,00000000000000	0,00000000000000	0,00000000000000	0,00000000000000
0,174950	0,00000000000000	0,00000000000000	0,00000000000000	0,00000000000000	0,00000000000000	0,00000000000000	0,00000000000000
0,175050	0,00000000000000	0,00000000000000	0,00000000000000	0,00000000000000	0,00000000000000	0,00000000000000	0,00000000000000
0,175150	0,00000000000000	0,00000000000000	0,00000000000000	0,00000000000000	0,00000000000000	0,00000000000000	0,00000000000000
0,175250	0,00000000000000	0,00000000000000	0,00000000000000	0,00000000000000	0,00000000000000	0,00000000000000	0,00000000000000
0,175350	0,00000000000000	0,00000000000000	0,00000000000000	0,00000000000000	0,00000000000000	0,00000000000000	0,00000000000000
0,175450	0,00000000000000	0,00000000000000	0,00000000000000	0,00000000000000	0,00000000000000	0,00000000000000	0,00000000000000
0,175550	0,00000000000000	0,00000000000000	0,00000000000000	0,00000000000000	0,00000000000000	0,00000000000000	0,00000000000000
0,175650	0,00000000000000	0,00000000000000	0,00000000000000	0,00000000000000	0,00000000000000	0,00000000000000	0,00000000000000
0,175750	0,00000000000000	0,00000000000000	0,00000000000000	0,00000000000000	0,00000000000000	0,00000000000000	0,00000000000000
0,175850	0,00000000000000	0,00000000000000	0,00000000000000	0,00000000000000	0,00000000000000	0,00000000000000	0,00000000000000
0,175950	0,00000000000000	0,00000000000000	0,00000000000000	0,00000000000000	0,00000000000000	0,00000000000000	0,00000000000000
0,176050	0,00000000000000	0,00000000000000	0,00000000000000	0,00000000000000	0,00000000000000	0,00000000000000	0,00000000000000
0,176150	0,00000000000000	0,00000000000000	0,00000000000000	0,00000000000000	0,00000000000000	0,00000000000000	0,00000000000000
0,176250	0,00000000000000	0,00000000000000	0,00000000000000	0,00000000000000	0,00000000000000	0,00000000000000	0,00000000000000
0,176350	0,00000000000000	0,00000000000000	0,00000000000000	0,00000000000000	0,00000000000000	0,00000000000000	0,00000000000000
0,176450	0,00000000000000	0,00000000000000	0,00000000000000	0,00000000000000	0,00000000000000	0,00000000000000	0,00000000000000
0,176550	0,00000000000000	0,00000000000000	0,00000000000000	0,00000000000000	0,00000000000000	0,00000000000000	0,00000000000000
0,176650	0,00000000000000	0,00000000000000	0,00000000000000	0,00000000000000	0,00000000000000	0,00000000000000	0,00000000000000
0,176750	0,00000000000000	0,00000000000000	0,00000000000000	0,00000000000000	0,00000000000000	0,01098901098901	0,00000000000000
0,176850	0,00000000000000	0,00000000000000	0,00000000000000	0,00000000000000	0,00000000000000	0,00000000000000	0,00000000000000
0,176950	0,00000000000000	0,00000000000000	0,00000000000000	0,00000000000000	0,00000000000000	0,00000000000000	0,00000000000000
0,177050	0,00000000000000	0,00000000000000	0,00000000000000	0,00000000000000	0,00000000000000	0,00000000000000	0,00000000000000
0,177150	0,00000000000000	0,00000000000000	0,00000000000000	0,00000000000000	0,00000000000000	0,00000000000000	0,00000000000000
0,177250	0,00000000000000	0,00000000000000	0,00000000000000	0,00000000000000	0,00000000000000	0,00000000000000	0,00000000000000
0,177350	0,00000000000000	0,00000000000000	0,00000000000000	0,00000000000000	0,00000000000000	0,00000000000000	0,00000000000000
0,177450	0,00000000000000	0,00000000000000	0,00000000000000	0,00000000000000	0,00000000000000	0,00000000000000	0,00000000000000
0,177550	0,00000000000000	0,00000000000000	0,00000000000000	0,00000000000000	0,00000000000000	0,00000000000000	0,00000000000000
0,177650	0,00000000000000	0,00000000000000	0,00000000000000	0,00000000000000	0,00000000000000	0,00000000000000	0,00000000000000
0,177750	0,00000000000000	0,00000000000000	0,00000000000000	0,00000000000000	0,00000000000000	0,00000000000000	0,00000000000000
0,177850	0,00000000000000	0,00000000000000	0,00000000000000	0,00000000000000	0,00000000000000	0,00000000000000	0,00000000000000
0,177950	0,00000000000000	0,00000000000000	0,00000000000000	0,00000000000000	0,00000000000000	0,00000000000000	0,00000000000000
0,178050	0,00000000000000	0,00000000000000	0,00000000000000	0,00000000000000	0,00000000000000	0,00000000000000	0,00000000000000
0,178150	0,00000000000000	0,00000000000000	0,00000000000000	0,00000000000000	0,00000000000000	0,00000000000000	0,00000000000000
0,178250	0,00000000000000	0,00000000000000	0,00000000000000	0,00000000000000	0,00000000000000	0,00000000000000	0,00000000000000
0,178350	0,00000000000000	0,00000000000000	0,00000000000000	0,00000000000000	0,00000000000000	0,00000000000000	0,00000000000000
0,178450	0,00000000000000	0,00000000000000	0,00000000000000	0,00000000000000	0,00000000000000	0,00000000000000	0,00000000000000
0,178550	0,00000000000000	0,00000000000000	0,00000000000000	0,00000000000000	0,00000000000000	0,00000000000000	0,00000000000000
0,178650	0,00000000000000	0,00000000000000	0,00000000000000	0,00000000000000	0,00000000000000	0,00000000000000	0,00000000000000
0,178750	0,00000000000000	0,00000000000000	0,00000000000000	0,00000000000000	0,00000000000000	0,00000000000000	0,00000000000000
0,178850	0,00000000000000	0,00000000000000	0,00000000000000	0,00000000000000	0,00000000000000	0,00000000000000	0,00000000000000
0,178950	0,00000000000000	0,00000000000000	0,00000000000000	0,00000000000000	0,00000000000000	0,00000000000000	0,00000000000000
0,179050	0,00000000000000	0,00000000000000	0,00000000000000	0,00000000000000	0,00000000000000	0,00000000000000	0,00000000000000
0,179150	0,00000000000000	0,00000000000000	0,00000000000000	0,00000000000000	0,00000000000000	0,00000000000000	0,00000000000000
0,179250	0,00000000000000	0,00000000000000	0,00000000000000	0,00000000000000	0,00000000000000	0,00000000000000	0,00000000000000
0,179350	0,00000000000000	0,00000000000000	0,00000000000000	0,00000000000000	0,00000000000000	0,00000000000000	0,00000000000000
0,179450	0,00000000000000	0,00000000000000	0,00000000000000	0,00000000000000	0,00000000000000	0,00000000000000	0,00000000000000
0,179550	0,00000000000000	0,00000000000000	0,00000000000000	0,00000000000000	0,00000000000000	0,00000000000000	0,00000000000000
0,179650	0,00000000000000	0,00000000000000	0,00000000000000	0,00000000000000	0,00000000000000	0,00000000000000	0,00000000000000
0,179750	0,00000000000000	0,00000000000000	0,00000000000000	0,00000000000000	0,00000000000000	0,00000000000000	0,00000000000000
0,179850	0,00000000000000	0,00000000000000	0,00000000000000	0,00000000000000	0,00000000000000	0,00000000000000	0,00000000000000
0,179950	0,00000000000000	0,00000000000000	0,00000000000000	0,00000000000000	0,00000000000000	0,00000000000000	0,00000000000000
0,180050	0,00000000000000	0,00000000000000	0,00000000000000	0,00000000000000	0,00000000000000	0,00000000000000	0,00000000000000
0,180150	0,00000000000000	0,00000000000000	0,00000000000000	0,00000000000000	0,00000000000000	0,00000000000000	0,00000000000000
0,180250	0,00000000000000	0,00000000000000	0,00000000000000	0,00000000000000	0,00000000000000	0,00000000000000	0,00000000000000
0,180350	0,00000000000000	0,00000000000000	0,00000000000000	0,00000000000000	0,00000000000000	0,00000000000000	0,00000000000000
0,180450	0,00000000000000	0,00000000000000	0,00000000000000	0,00000000000000	0,00000000000000	0,00000000000000	0,00000000000000
0,180550	0,00000000000000	0,00000000000000	0,00000000000000	0,00000000000000	0,00000000000000	0,00000000000000	0,00000000000000
0,180650	0,00000000000000	0,00000000000000	0,00000000000000	0,00000000000000	0,00000000000000	0,00000000000000	0,00000000000000
0,180750	0,00000000000000	0,00000000000000	0,00000000000000	0,00000000000000	0,00000000000000	0,00000000000000	0,00000000000000
0,180850	0,00000000000000	0,00000000000000	0,00000000000000	0,00000000000000	0,00000000000000	0,00000000000000	0,00000000000000
0,180950	0,00000000000000	0,00000000000000	0,00000000000000	0,00000000000000	0,00000000000000	0,00000000000000	0,00000000000000
0,181050	0,00000000000000	0,00000000000000	0,00000000000000	0,00000000000000	0,00000000000000	0,00000000000000	0,00000000000000
0,181150	0,00000000000000	0,00000000000000	0,00000000000000	0,00000000000000	0,00000000000000	0,00000000000000	0,00000000000000
0,181250	0,00000000000000	0,00000000000000	0,00000000000000	0,00000000000000	0,00000000000000	0,00000000000000	0,00000000000000
0,181350	0,00000000000000	0,00000000000000	0,00000000000000	0,00000000000000	0,00000000000000	0,00000000000000	0,00000000000000
0,181450	0,00000000000000	0,00000000000000	0,00000000000000	0,00000000000000	0,00000000000000	0,00000000000000	0,00000000000000
0,181550	0,00000000000000	0,00000000000000	0,00000000000000	0,00000000000000	0,00000000000000	0,00000000000000	0,00000000000000
0,181650	0,00000000000000	0,00000000000000	0,00000000000000	0,00000000000000	0,00000000000000	0,00000000000000	0,00000000000000
0,181750	0,00000000000000	0,00000000000000	0,00000000000000	0,00000000000000	0,00000000000000	0,00000000000000	0,00000000000000
0,181850	0,00000000000000	0,00000000000000	0,00000000000000	0,00000000000000	0,00000000000000	0,00000000000000	0,00000000000000
0,181950	0,00000000000000	0,00000000000000	0,00000000000000	0,00000000000000	0,00000000000000	0,00000000000000	0,00000000000000
0,182050	0,00000000000000	0,00000000000000	0,00000000000000	0,00000000000000	0,00000000000000	0,00000000000000	0,00000000000000
0,182150	0,00000000000000	0,00000000000000	0,00000000000000	0,00000000000000	0,00000000000000	0,00000000000000	0,00000000000000
0,182250	0,00000000000000	0,00000000000000	0,00000000000000	0,00000000000000	0,00000000000000	0,00000000000000	0,00000000000000
0,182350	0,00000000000000	0,00000000000000	0,00000000000000	0,00000000000000	0,00000000000000	0,00000000000000	0,00000000000000
0,182450	0,00000000000000	0,00000000000000	0,00000000000000	0,00000000000000	0,00000000000000	0,00000000000000	0,00000000000000
0,182550	0,00000000000000	0,00000000000000	0,00000000000000	0,00000000000000	0,00000000000000	0,00000000000000	0,00000000000000
0,182650	0,00000000000000	0,00000000000000	0,00000000000000	0,00000000000000	0,00000000000000	0,00000000000000	0,00000000000000
0,182750	0,00000000000000	0,00000000000000	0,00000000000000	0,00000000000000	0,00000000000000	0,00000000000000	0,00000000000000
0,182850	0,00000000000000	0,00000000000000	0,00000000000000	0,00000000000000	0,00000000000000	0,00000000000000	0,00000000000000
0,182950	0,00000000000000	0,00000000000000	0,00000000000000	0,00000000000000	0,00000000000000	0,00000000000000	0,00000000000000
0,183050	0,00000000000000	0,00000000000000	0,00000000000000	0,00000000000000	0,00000000000000	0,00000000000000	0,00000000000000
0,183150	0,00000000000000	0,00000000000000	0,00000000000000	0,00000000000000	0,00000000000000	0,00000000000000	0,00000000000000
0,183250	0,00000000000000	0,00000000000000	0,00000000000000	0,00000000000000	0,00000000000000	0,00000000000000	0,00000000000000
0,183350	0,00000000000000	0,00000000000000	0,00000000000000	0,00000000000000	0,00000000000000	0,00000000000000	0,00000000000000
0,183450	0,00000000000000	0,00000000000000	0,00000000000000	0,00000000000000	0,00000000000000	0,00000000000000	0,00000000000000
0,183550	0,00000000000000	0,00000000000000	0,00000000000000	0,00000000000000	0,00000000000000	0,00000000000000	0,00000000000000
0,183650	0,00000000000000	0,00000000000000	0,00000000000000	0,00000000000000	0,00000000000000	0,00000000000000	0,00000000000000
0,183750	0,00000000000000	0,00000000000000	0,00000000000000	0,00000000000000	0,00000000000000	0,00000000000000	0,00000000000000
0,183850	0,00000000000000	0,00000000000000	0,00000000000000	0,00000000000000	0,00000000000000	0,00000000000000	0,00000000000000
0,183950	0,00000000000000	0,00000000000000	0,00000000000000	0,00000000000000	0,00000000000000	0,00000000000000	0,00000000000000
0,184050	0,00000000000000	0,00000000000000	0,00000000000000	0,00000000000000	0,00000000000000	0,00000000000000	0,00000000000000
0,184150	0,00000000000000	0,00000000000000	0,00000000000000	0,00000000000000	0,00000000000000	0,00000000000000	0,00000000000000
0,184250	0,00000000000000	0,00000000000000	0,00000000000000	0,00000000000000	0,00000000000000	0,00000000000000	0,00000000000000
0,184350	0,00000000000000	0,00000000000000	0,00000000000000	0,00000000000000	0,00000000000000	0,00000000000000	0,00000000000000
0,184450	0,00000000000000	0,00000000000000	0,00000000000000	0,00000000000000	0,00000000000000	0,00000000000000	0,00000000000000
0,184550	0,00000000000000	0,00000000000000	0,00000000000000	0,00000000000000	0,00000000000000	0,00000000000000	0,00000000000000
0,184650	0,00000000000000	0,00000000000000	0,00000000000000	0,00000000000000	0,00000000000000	0,00000000000000	0,00000000000000
0,184750	0,00000000000000	0,00000000000000	0,00000000000000	0,00000000000000	0,00000000000000	0,00000000000000	0,00000000000000
0,184850	0,00000000000000	0,00000000000000	0,00000000000000	0,00000000000000	0,00000000000000	0,00000000000000	0,00000000000000
0,184950	0,00000000000000	0,00000000000000	0,00000000000000	0,00000000000000	0,00000000000000	0,00000000000000	0,00000000000000
0,185050	0,00000000000000	0,00000000000000	0,00000000000000	0,00000000000000	0,00000000000000	0,00000000000000	0,00000000000000
0,185150	0,00000000000000	0,00000000000000	0,00000000000000	0,00000000000000	0,00000000000000	0,00000000000000	0,00000000000000
0,185250	0,00000000000000	0,00000000000000	0,00000000000000	0,00000000000000	0,00000000000000	0,00000000000000	0,00000000000000
0,185350	0,00000000000000	0,00000000000000	0,00000000000000	0,00000000000000	0,00000000000000	0,00000000000000	0,00000000000000
0,185450	0,00000000000000	0,00000000000000	0,00000000000000	0,00000000000000	0,00000000000000	0,00000000000000	0,00000000000000
0,185550	0,00000000000000	0,00000000000000	0,00000000000000	0,00000000000000	0,00000000000000	0,00000000000000	0,00000000000000
0,185650	0,00000000000000	0,00000000000000	0,00000000000000	0,00000000000000	0,00000000000000	0,00000000000000	0,00000000000000
0,185750	0,00000000000000	0,00000000000000	0,00000000000000	0,00000000000000	0,00000000000000	0,00000000000000	0,00000000000000
0,185850	0,00000000000000	0,00000000000000	0,00000000000000	0,00000000000000	0,00000000000000	0,00000000000000	0,00000000000000
0,185950	0,00000000000000	0,00000000000000	0,00000000000000	0,00000000000000	0,00000000000000	0,00000000000000	0,00000000000000
0,186050	0,00000000000000	0,00000000000000	0,00000000000000	0,00000000000000	0,00000000000000	0,00000000000000	0,00000000000000
0,186150	0,00000000000000	0,00000000000000	0,00000000000000	0,00000000000000	0,00000000000000	0,00000000000000	0,00000000000000
0,186250	0,00000000000000	0,00000000000000	0,00000000000000	0,00000000000000	0,00000000000000	0,00000000000000	0,00000000000000
0,186350	0,00000000000000	0,00000000000000	0,00000000000000	0,00000000000000	0,00000000000000	0,00000000000000	0,00000000000000
0,186450	0,00000000000000	0,00000000000000	0,00000000000000	0,00000000000000	0,00000000000000	0,00000000000000	0,00000000000000
0,186550	0,00000000000000	0,00000000000000	0,00000000000000	0,00000000000000	0,00000000000000	0,00000000000000	0,00000000000000
0,186650	0,00000000000000	0,00000000000000	0,00000000000000	0,00000000000000	0,00000000000000	0,00000000000000	0,00000000000000
0,186750	0,00000000000000	0,00000000000000	0,00000000000000	0,00000000000000	0,00000000000000	0,00000000000000	0,00000000000000
0,186850	0,00000000000000	0,00000000000000	0,00000000000000	0,00000000000000	0,00000000000000	0,00000000000000	0,00000000000000
0,186950	0,00000000000000	0,00000000000000	0,00000000000000	0,00000000000000	0,00000000000000	0,00000000000000	0,00000000000000
0,187050	0,00000000000000	0,00000000000000	0,00000000000000	0,00000000000000	0,00000000000000	0,00000000000000	0,00000000000000
0,187150	0,00000000000000	0,00000000000000	0,00000000000000	0,00000000000000	0,00000000000000	0,00000000000000	0,00000000000000
0,187250	0,00000000000000	0,00000000000000	0,00000000000000	0,00000000000000	0,00000000000000	0,00000000000000	0,00000000000000
0,187350	0,00000000000000	0,00000000000000	0,00000000000000	0,00000000000000	0,00000000000000	0,00000000000000	0,00000000000000
0,187450	0,00000000000000	0,00000000000000	0,00000000000000	0,00000000000000	0,00000000000000	0,00000000000000	0,00000000000000
0,187550	0,00000000000000	0,00000000000000	0,00000000000000	0,00000000000000	0,00000000000000	0,00000000000000	0,00000000000000
0,187650	0,00000000000000	0,00000000000000	0,00000000000000	0,00000000000000	0,00000000000000	0,00000000000000	0,00000000000000
0,187750	0,00000000000000	0,00000000000000	0,00000000000000	0,00000000000000	0,00000000000000	0,00000000000000	0,00000000000000
0,187850	0,00000000000000	0,00000000000000	0,00000000000000	0,00000000000000	0,00000000000000	0,00000000000000	0,00000000000000
0,187950	0,00000000000000	0,00000000000000	0,00000000000000	0,00000000000000	0,00000000000000	0,00000000000000	0,00000000000000
0,188050	0,00000000000000	0,00000000000000	0,00000000000000	0,00000000000000	0,00000000000000	0,00000000000000	0,00000000000000
0,188150	0,00000000000000	0,00000000000000	0,00000000000000	0,00000000000000	0,00000000000000	0,00000000000000	0,00000000000000
0,188250	0,00000000000000	0,00000000000000	0,00000000000000	0,00000000000000	0,00000000000000	0,00000000000000	0,00000000000000
0,188350	0,00000000000000	0,00000000000000	0,00000000000000	0,00000000000000	0,00000000000000	0,00000000000000	0,00000000000000
0,188450	0,00000000000000	0,00000000000000	0,00000000000000	0,00000000000000	0,00000000000000	0,00000000000000	0,00000000000000
0,188550	0,00000000000000	0,00000000000000	0,00000000000000	0,00000000000000	0,00000000000000	0,00000000000000	0,00000000000000
0,188650	0,00000000000000	0,00000000000000	0,00000000000000	0,00000000000000	0,00000000000000	0,00000000000000	0,00000000000000
0,188750	0,00000000000000	0,00000000000000	0,00000000000000	0,00000000000000	0,00000000000000	0,00000000000000	0,00000000000000
0,188850	0,00000000000000	0,00000000000000	0,00000000000000	0,00000000000000	0,00000000000000	0,00000000000000	0,00000000000000
0,188950	0,00000000000000	0,00000000000000	0,00000000000000	0,00000000000000	0,00000000000000	0,00000000000000	0,00000000000000
0,189050	0,00000000000000	0,00000000000000	0,00000000000000	0,00000000000000	0,00000000000000	0,00000000000000	0,00000000000000
0,189150	0,00000000000000	0,00000000000000	0,00000000000000	0,00000000000000	0,00000000000000	0,00000000000000	0,00000000000000
0,189250	0,00000000000000	0,00000000000000	0,00000000000000	0,00000000000000	0,00000000000000	0,00000000000000	0,00000000000000
0,189350	0,00000000000000	0,00000000000000	0,00000000000000	0,00000000000000	0,00000000000000	0,00000000000000	0,00000000000000
0,189450	0,00000000000000	0,00000000000000	0,00000000000000	0,00000000000000	0,00000000000000	0,00000000000000	0,00000000000000
0,189550	0,00000000000000	0,00000000000000	0,00000000000000	0,00000000000000	0,00000000000000	0,00000000000000	0,00000000000000
0,189650	0,00000000000000	0,00000000000000	0,00000000000000	0,00000000000000	0,00000000000000	0,00000000000000	0,00000000000000
0,189750	0,00000000000000	0,00000000000000	0,00000000000000	0,00000000000000	0,00000000000000	0,00000000000000	0,00000000000000
0,189850	0,00000000000000	0,00000000000000	0,00000000000000	0,00000000000000	0,00000000000000	0,00000000000000	0,00000000000000
0,189950	0,00000000000000	0,00000000000000	0,00000000000000	0,00000000000000	0,00000000000000	0,00000000000000	0,00000000000000
0,190050	0,00000000000000	0,00000000000000	0,00000000000000	0,00000000000000	0,00000000000000	0,00000000000000	0,00000000000000
0,190150	0,00000000000000	0,00000000000000	0,00000000000000	0,00000000000000	0,00000000000000	0,00000000000000	0,00000000000000
0,190250	0,00000000000000	0,00000000000000	0,00000000000000	0,00000000000000	0,00000000000000	0,00000000000000	0,00000000000000
0,190350	0,00000000000000	0,00000000000000	0,00000000000000	0,00000000000000	0,00000000000000	0,00000000000000	0,00000000000000
0,190450	0,00000000000000	0,00000000000000	0,00000000000000	0,00000000000000	0,00000000000000	0,00000000000000	0,00000000000000
0,190550	0,00000000000000	0,00000000000000	0,00000000000000	0,00000000000000	0,00000000000000	0,00000000000000	0,00000000000000
0,190650	0,00000000000000	0,00000000000000	0,00000000000000	0,00000000000000	0,00000000000000	0,00000000000000	0,00000000000000
0,190750	0,00000000000000	0,00000000000000	0,00000000000000	0,00000000000000	0,00000000000000	0,00000000000000	0,00000000000000
0,190850	0,00000000000000	0,00000000000000	0,00000000000000	0,00000000000000	0,00000000000000	0,00000000000000	0,00000000000000
0,190950	0,00000000000000	0,00000000000000	0,00000000000000	0,00000000000000	0,00000000000000	0,00000000000000	0,00000000000000
0,191050	0,00000000000000	0,00000000000000	0,00000000000000	0,00000000000000	0,00000000000000	0,00000000000000	0,00000000000000
0,191150	0,00000000000000	0,00000000000000	0,00000000000000	0,00000000000000	0,00000000000000	0,00000000000000	0,00000000000000
0,191250	0,00000000000000	0,00000000000000	0,00000000000000	0,00000000000000	0,00000000000000	0,00000000000000	0,00000000000000
0,191350	0,00000000000000	0,00000000000000	0,00000000000000	0,00000000000000	0,00000000000000	0,00000000000000	0,00000000000000
0,191450	0,00000000000000	0,00000000000000	0,00000000000000	0,00000000000000	0,00000000000000	0,00000000000000	0,00000000000000
0,191550	0,00000000000000	0,00000000000000	0,00000000000000	0,00000000000000	0,00000000000000	0,00000000000000	0,00000000000000
0,191650	0,00000000000000	0,00000000000000	0,00000000000000	0,00000000000000	0,00000000000000	0,00000000000000	0,00000000000000
0,191750	0,00000000000000	0,00000000000000	0,00000000000000	0,00000000000000	0,00000000000000	0,00000000000000	0,00000000000000
0,191850	0,00000000000000	0,00000000000000	0,00000000000000	0,00000000000000	0,00000000000000	0,00000000000000	0,00000000000000
0,191950	0,00000000000000	0,00000000000000	0,00000000000000	0,00000000000000	0,00000000000000	0,00000000000000	0,00000000000000
0,192050	0,00000000000000	0,00000000000000	0,00000000000000	0,00000000000000	0,00000000000000	0,00000000000000	0,00000000000000
0,192150	0,00000000000000	0,00000000000000	0,00000000000000	0,00000000000000	0,00000000000000	0,00000000000000	0,00000000000000
0,192250	0,00000000000000	0,00000000000000	0,00000000000000	0,00000000000000	0,00000000000000	0,00000000000000	0,00000000000000
0,192350	0,00000000000000	0,00000000000000	0,00000000000000	0,00000000000000	0,00000000000000	0,00000000000000	0,00000000000000
0,192450	0,00000000000000	0,00000000000000	0,00000000000000	0,00000000000000	0,00000000000000	0,00000000000000	0,00000000000000
0,192550	0,00000000000000	0,00000000000000	0,00000000000000	0,00000000000000	0,00000000000000	0,00000000000000	0,00000000000000
0,192650	0,00000000000000	0,00000000000000	0,00000000000000	0,00000000000000	0,00000000000000	0,00000000000000	0,00000000000000
0,192750	0,00000000000000	0,00000000000000	0,00000000000000	0,00000000000000	0,00000000000000	0,00000000000000	0,00000000000000
0,192850	0,00000000000000	0,00000000000000	0,00000000000000	0,00000000000000	0,00000000000000	0,00000000000000	0,00000000000000
0,192950	0,00000000000000	0,00000000000000	0,00000000000000	0,00000000000000	0,00000000000000	0,00000000000000	0,00000000000000
0,193050	0,00000000000000	0,00000000000000	0,00000000000000	0,00000000000000	0,00000000000000	0,00000000000000	0,00000000000000
0,193150	0,00000000000000	0,00000000000000	0,00000000000000	0,00000000000000	0,00000000000000	0,00000000000000	0,00000000000000
0,193250	0,00000000000000	0,00000000000000	0,00000000000000	0,00000000000000	0,00000000000000	0,00000000000000	0,00000000000000
0,193350	0,00000000000000	0,00000000000000	0,00000000000000	0,00000000000000	0,00000000000000	0,00000000000000	0,00000000000000
0,193450	0,00000000000000	0,00000000000000	0,00000000000000	0,00000000000000	0,00000000000000	0,00000000000000	0,00000000000000
0,193550	0,00000000000000	0,00000000000000	0,00000000000000	0,00000000000000	0,00000000000000	0,00000000000000	0,00000000000000
0,193650	0,00000000000000	0,00000000000000	0,00000000000000	0,00000000000000	0,00000000000000	0,00000000000000	0,00000000000000
0,193750	0,00000000000000	0,00000000000000	0,00000000000000	0,00000000000000	0,00000000000000	0,00000000000000	0,00000000000000
0,193850	0,00000000000000	0,00000000000000	0,00000000000000	0,00000000000000	0,00000000000000	0,00000000000000	0,00000000000000
0,193950	0,00000000000000	0,00000000000000	0,00000000000000	0,00000000000000	0,00000000000000	0,00000000000000	0,00000000000000
0,194050	0,00000000000000	0,00000000000000	0,00000000000000	0,00000000000000	0,00000000000000	0,00000000000000	0,00000000000000
0,194150	0,00000000000000	0,00000000000000	0,00000000000000	0,00000000000000	0,00000000000000	0,00000000000000	0,00000000000000
0,194250	0,00000000000000	0,00000000000000	0,00000000000000	0,00000000000000	0,00000000000000	0,00000000000000	0,00000000000000
0,194350	0,00000000000000	0,00000000000000	0,00000000000000	0,00000000000000	0,00000000000000	0,00000000000000	0,00000000000000
0,194450	0,00000000000000	0,00000000000000	0,00000000000000	0,00000000000000	0,00000000000000	0,00000000000000	0,00000000000000
0,194550	0,00000000000000	0,00000000000000	0,00000000000000	0,00000000000000	0,00000000000000	0,00000000000000	0,00000000000000
0,194650	0,00000000000000	0,00000000000000	0,00000000000000	0,00000000000000	0,00000000000000	0,00000000000000	0,00000000000000
0,194750	0,00000000000000	0,00000000000000	0,00000000000000	0,00000000000000	0,00000000000000	0,00000000000000	0,00000000000000
0,194850	0,00000000000000	0,00000000000000	0,00000000000000	0,00000000000000	0,00000000000000	0,00000000000000	0,00000000000000
0,194950	0,00000000000000	0,00000000000000	0,00000000000000	0,00000000000000	0,00000000000000	0,00000000000000	0,00000000000000
0,195050	0,00000000000000	0,00000000000000	0,00000000000000	0,00000000000000	0,00000000000000	0,00000000000000	0,00000000000000
0,195150	0,00000000000000	0,00000000000000	0,00000000000000	0,00000000000000	0,00000000000000	0,00000000000000	0,00000000000000
0,195250	0,00000000000000	0,00000000000000	0,00000000000000	0,00000000000000	0,00000000000000	0,00000000000000	0,00000000000000
0,195350	0,00000000000000	0,00000000000000	0,00000000000000	0,00000000000000	0,00000000000000	0,00000000000000	0,00000000000000
0,195450	0,00000000000000	0,00000000000000	0,00000000000000	0,00000000000000	0,00000000000000	0,00000000000000	0,00000000000000
0,195550	0,00000000000000	0,00000000000000	0,00000000000000	0,00000000000000	0,00000000000000	0,00000000000000	0,00000000000000
0,195650	0,00000000000000	0,00000000000000	0,00000000000000	0,00000000000000	0,00000000000000	0,00000000000000	0,00000000000000
0,195750	0,00000000000000	0,00000000000000	0,00000000000000	0,00000000000000	0,00000000000000	0,00000000000000	0,00000000000000
0,195850	0,00000000000000	0,00000000000000	0,00000000000000	0,00000000000000	0,00000000000000	0,00000000000000	0,00000000000000
0,195950	0,00000000000000	0,00000000000000	0,00000000000000	0,00000000000000	0,00000000000000	0,00000000000000	0,00000000000000
0,196050	0,00000000000000	0,00000000000000	0,00000000000000	0,00000000000000	0,00000000000000	0,00000000000000	0,00000000000000
0,196150	0,00000000000000	0,00000000000000	0,00000000000000	0,00000000000000	0,00000000000000	0,00000000000000	0,00000000000000
0,196250	0,00000000000000	0,00000000000000	0,00000000000000	0,00000000000000	0,00000000000000	0,00000000000000	0,00000000000000
0,196350	0,00000000000000	0,00000000000000	0,00000000000000	0,00000000000000	0,00000000000000	0,00000000000000	0,00000000000000
0,196450	0,00000000000000	0,00000000000000	0,00000000000000	0,00000000000000	0,00000000000000	0,00000000000000	0,00000000000000
0,196550	0,00000000000000	0,00000000000000	0,00000000000000	0,00000000000000	0,00000000000000	0,00000000000000	0,00000000000000
0,196650	0,00000000000000	0,00000000000000	0,00000000000000	0,00000000000000	0,00000000000000	0,00000000000000	0,00943396226415
0,196750	0,00000000000000	0,00000000000000	0,00000000000000	0,00000000000000	0,00000000000000	0,00000000000000	0,00000000000000
0,196850	0,00000000000000	0,00000000000000	0,00000000000000	0,00000000000000	0,00000000000000	0,00000000000000	0,00000000000000
0,196950	0,00000000000000	0,00000000000000	0,00000000000000	0,00000000000000	0,00000000000000	0,00000000000000	0,00000000000000
0,197050	0,00000000000000	0,00000000000000	0,00000000000000	0,00000000000000	0,00000000000000	0,00000000000000	0,00000000000000
0,197150	0,00000000000000	0,00000000000000	0,00000000000000	0,00000000000000	0,00000000000000	0,00000000000000	0,00000000000000
0,197250	0,00000000000000	0,00000000000000	0,00000000000000	0,00000000000000	0,00000000000000	0,00000000000000	0,00000000000000
0,197350	0,00000000000000	0,00000000000000	0,00000000000000	0,00000000000000	0,00000000000000	0,00000000000000	0,00000000000000
0,197450	0,00000000000000	0,00000000000000	0,00000000000000	0,00000000000000	0,00000000000000	0,00000000000000	0,00000000000000
0,197550	0,00000000000000	0,00000000000000	0,00000000000000	0,00000000000000	0,00000000000000	0,00000000000000	0,00000000000000
0,197650	0,00000000000000	0,00000000000000	0,00000000000000	0,00000000000000	0,00000000000000	0,00000000000000	0,00000000000000
0,197750	0,00000000000000	0,00000000000000	0,00000000000000	0,00000000000000	0,00000000000000	0,00000000000000	0,00000000000000
0,197850	0,00000000000000	0,00000000000000	0,00000000000000	0,00000000000000	0,00000000000000	0,00000000000000	0,00000000000000
0,197950	0,00000000000000	0,00000000000000	0,00000000000000	0,00000000000000	0,00000000000000	0,00000000000000	0,00000000000000
0,198050	0,00000000000000	0,00000000000000	0,00000000000000	0,00000000000000	0,00000000000000	0,00000000000000	0,00000000000000
0,198150	0,00000000000000	0,00000000000000	0,00000000000000	0,00000000000000	0,00000000000000	0,00000000000000	0,00000000000000
0,198250	0,00000000000000	0,00000000000000	0,00000000000000	0,00000000000000	0,00000000000000	0,00000000000000	0,00000000000000
0,198350	0,00000000000000	0,00000000000000	0,00000000000000	0,00000000000000	0,00000000000000	0,00000000000000	0,00000000000000
0,198450	0,00000000000000	0,00000000000000	0,00000000000000	0,00000000000000	0,00000000000000	0,00000000000000	0,00000000000000
0,198550	0,00000000000000	0,00000000000000	0,00000000000000	0,00000000000000	0,00000000000000	0,00000000000000	0,00000000000000
0,198650	0,00000000000000	0,00000000000000	0,00000000000000	0,00000000000000	0,00000000000000	0,00000000000000	0,00000000000000
0,198750	0,00000000000000	0,00000000000000	0,00000000000000	0,00000000000000	0,00000000000000	0,00000000000000	0,00000000000000
0,198850	0,00000000000000	0,00000000000000	0,00000000000000	0,00000000000000	0,00000000000000	0,00000000000000	0,00000000000000
0,198950	0,00000000000000	0,00000000000000	0,00000000000000	0,00000000000000	0,00000000000000	0,00000000000000	0,00000000000000
0,199050	0,00000000000000	0,00000000000000	0,00000000000000	0,00000000000000	0,00000000000000	0,00000000000000	0,00000000000000
0,199150	0,00000000000000	0,00000000000000	0,00000000000000	0,00000000000000	0,00000000000000	0,00000000000000	0,00000000000000
0,199250	0,00000000000000	0,00000000000000	0,00000000000000	0,00000000000000	0,00000000000000	0,00000000000000	0,00000000000000
0,199350	0,00000000000000	0,00000000000000	0,00000000000000	0,00000000000000	0,00000000000000	0,00000000000000	0,00000000000000
0,199450	0,00000000000000	0,00000000000000	0,00000000000000	0,00000000000000	0,00000000000000	0,00000000000000	0,00000000000000
0,199550	0,00000000000000	0,00000000000000	0,00000000000000	0,00000000000000	0,00000000000000	0,00000000000000	0,00000000000000
0,199650	0,00000000000000	0,00000000000000	0,00000000000000	0,00000000000000	0,00000000000000	0,00000000000000	0,00000000000000
0,199750	0,00000000000000	0,00000000000000	0,00000000000000	0,00000000000000	0,00000000000000	0,00000000000000	0,00000000000000
0,199850	0,00000000000000	0,00000000000000	0,00000000000000	0,00000000000000	0,00000000000000	0,00000000000000	0,00000000000000
[truncated: 202 more rows]
