# Supplementary material for: Fast bacterial growth reduces antibiotic accumulation and efficacy
Source: eLife. 2022 Jun 7;11:e74062. doi: 10.7554/eLife.74062 (PMC9173744; doi:10.7554/eLife.74062)
Supplement: Figure 1—source data 1. [file elife-74062-fig1-data1.zip › SD24.csv]

dr	Ciprofloxacin	Oxazolidinone	Roxythromycin	Trimethoprim	Octapeptin	Polymyxin B	Tachyplesin
0,00005	0,03333333333333	0,00000000000000	0,00000000000000	0,00000000000000	0,00000000000000	0,00000000000000	0,00000000000000
0,00015	0,05000000000000	0,00000000000000	0,31800766283525	0,00000000000000	0,00000000000000	0,00000000000000	0,00000000000000
0,00025	0,34166666666667	0,00000000000000	0,13026819923372	0,03030303030303	0,00000000000000	0,00000000000000	0,00000000000000
0,00035	0,37500000000000	0,00000000000000	0,06896551724138	0,01010101010101	0,00000000000000	0,00000000000000	0,00000000000000
0,00045	0,10833333333333	0,00000000000000	0,04214559386973	0,00505050505051	0,00000000000000	0,00000000000000	0,00000000000000
0,00055	0,00833333333333	0,00000000000000	0,04214559386973	0,02020202020202	0,00000000000000	0,00000000000000	0,00943396226415
0,00065	0,01666666666667	0,00000000000000	0,04597701149425	0,02525252525253	0,00000000000000	0,00000000000000	0,02830188679245
0,00075	0,00000000000000	0,00561797752809	0,03448275862069	0,04545454545455	0,03409090909091	0,00000000000000	0,02830188679245
0,00085	0,00833333333333	0,01123595505618	0,01149425287356	0,05555555555556	0,02272727272727	0,00000000000000	0,00000000000000
0,00095	0,00000000000000	0,02247191011236	0,01149425287356	0,08080808080808	0,04545454545455	0,00000000000000	0,00000000000000
0,00105	0,00000000000000	0,00561797752809	0,02681992337165	0,11616161616162	0,02272727272727	0,00000000000000	0,00000000000000
0,00115	0,00000000000000	0,02247191011236	0,01149425287356	0,10101010101010	0,02272727272727	0,00000000000000	0,00000000000000
0,00125	0,00000000000000	0,00000000000000	0,00000000000000	0,07575757575758	0,01136363636364	0,00000000000000	0,00000000000000
0,00135	0,00000000000000	0,02808988764045	0,00766283524904	0,06060606060606	0,01136363636364	0,00000000000000	0,00000000000000
0,00145	0,00000000000000	0,03932584269663	0,00383141762452	0,05050505050505	0,00000000000000	0,00000000000000	0,00000000000000
0,00155	0,00000000000000	0,05056179775281	0,01532567049808	0,05555555555556	0,01136363636364	0,00000000000000	0,01886792452830
0,00165	0,00000000000000	0,02808988764045	0,01915708812261	0,08585858585859	0,02272727272727	0,00000000000000	0,00000000000000
0,00175	0,00000000000000	0,02808988764045	0,01532567049808	0,05555555555556	0,01136363636364	0,00000000000000	0,00000000000000
0,00185	0,00000000000000	0,02808988764045	0,01532567049808	0,03030303030303	0,00000000000000	0,00000000000000	0,00000000000000
0,00195	0,00000000000000	0,02247191011236	0,00766283524904	0,03535353535354	0,00000000000000	0,00000000000000	0,00000000000000
0,00205	0,00000000000000	0,01123595505618	0,00383141762452	0,02020202020202	0,01136363636364	0,00000000000000	0,00000000000000
0,00215	0,00000000000000	0,03370786516854	0,01149425287356	0,01010101010101	0,01136363636364	0,00000000000000	0,00000000000000
0,00225	0,00000000000000	0,03370786516854	0,00000000000000	0,01010101010101	0,02272727272727	0,00000000000000	0,00000000000000
0,00235	0,00000000000000	0,03932584269663	0,00766283524904	0,00000000000000	0,01136363636364	0,01098901098901	0,00000000000000
0,00245	0,00000000000000	0,01685393258427	0,01532567049808	0,00505050505051	0,00000000000000	0,01098901098901	0,00000000000000
0,00255	0,00000000000000	0,02247191011236	0,00383141762452	0,00505050505051	0,00000000000000	0,05494505494505	0,00000000000000
0,00265	0,00000000000000	0,03932584269663	0,00766283524904	0,00000000000000	0,00000000000000	0,02197802197802	0,00000000000000
0,00275	0,00833333333333	0,01685393258427	0,00383141762452	0,00000000000000	0,00000000000000	0,01098901098901	0,00000000000000
0,00285	0,00000000000000	0,07303370786517	0,00383141762452	0,00000000000000	0,00000000000000	0,00000000000000	0,00000000000000
0,00295	0,00833333333333	0,03370786516854	0,00383141762452	0,00000000000000	0,00000000000000	0,00000000000000	0,00000000000000
0,00305	0,00000000000000	0,01123595505618	0,00000000000000	0,00505050505051	0,00000000000000	0,00000000000000	0,00000000000000
0,00315	0,00000000000000	0,00561797752809	0,00383141762452	0,00000000000000	0,00000000000000	0,00000000000000	0,00000000000000
0,00325	0,00000000000000	0,02808988764045	0,00383141762452	0,00000000000000	0,00000000000000	0,00000000000000	0,00000000000000
0,00335	0,01666666666667	0,03932584269663	0,00000000000000	0,00000000000000	0,00000000000000	0,00000000000000	0,00000000000000
0,00345	0,00833333333333	0,02247191011236	0,00000000000000	0,00000000000000	0,00000000000000	0,00000000000000	0,00000000000000
0,00355	0,00000000000000	0,01685393258427	0,00000000000000	0,00000000000000	0,00000000000000	0,00000000000000	0,00000000000000
0,00365	0,00000000000000	0,01685393258427	0,00383141762452	0,00000000000000	0,00000000000000	0,00000000000000	0,00000000000000
0,00375	0,00000000000000	0,01123595505618	0,00383141762452	0,00000000000000	0,00000000000000	0,00000000000000	0,00000000000000
0,00385	0,00000000000000	0,01123595505618	0,00000000000000	0,00000000000000	0,00000000000000	0,00000000000000	0,00000000000000
0,00395	0,00000000000000	0,01123595505618	0,00000000000000	0,00000000000000	0,00000000000000	0,00000000000000	0,00000000000000
0,00405	0,00833333333333	0,01123595505618	0,01149425287356	0,00000000000000	0,00000000000000	0,00000000000000	0,00000000000000
0,00415	0,00000000000000	0,02808988764045	0,00000000000000	0,00000000000000	0,00000000000000	0,00000000000000	0,00000000000000
0,00425	0,00000000000000	0,00000000000000	0,00766283524904	0,00000000000000	0,00000000000000	0,00000000000000	0,00000000000000
0,00435	0,00000000000000	0,00561797752809	0,00000000000000	0,00000000000000	0,00000000000000	0,00000000000000	0,00000000000000
0,00445	0,00000000000000	0,01685393258427	0,00000000000000	0,00000000000000	0,00000000000000	0,00000000000000	0,00000000000000
0,00455	0,00000000000000	0,00561797752809	0,00000000000000	0,00000000000000	0,00000000000000	0,00000000000000	0,00000000000000
0,00465	0,00000000000000	0,00561797752809	0,00000000000000	0,00000000000000	0,00000000000000	0,00000000000000	0,00000000000000
0,00475	0,00000000000000	0,01123595505618	0,00000000000000	0,00000000000000	0,00000000000000	0,00000000000000	0,00000000000000
0,00485	0,00000000000000	0,00561797752809	0,00383141762452	0,00000000000000	0,01136363636364	0,00000000000000	0,00000000000000
0,00495	0,00000000000000	0,01123595505618	0,00000000000000	0,00000000000000	0,01136363636364	0,00000000000000	0,00000000000000
0,00505	0,00000000000000	0,00561797752809	0,00000000000000	0,00000000000000	0,01136363636364	0,00000000000000	0,00000000000000
0,00515	0,00000000000000	0,00561797752809	0,00000000000000	0,00000000000000	0,00000000000000	0,00000000000000	0,00000000000000
0,00525	0,00000000000000	0,01123595505618	0,00000000000000	0,00505050505051	0,00000000000000	0,00000000000000	0,00000000000000
0,00535	0,00000000000000	0,01123595505618	0,00766283524904	0,00000000000000	0,01136363636364	0,00000000000000	0,00000000000000
0,00545	0,00000000000000	0,00000000000000	0,00000000000000	0,00000000000000	0,00000000000000	0,00000000000000	0,00000000000000
0,00555	0,00000000000000	0,00000000000000	0,00000000000000	0,00000000000000	0,00000000000000	0,00000000000000	0,00000000000000
0,00565	0,00000000000000	0,00000000000000	0,00000000000000	0,00000000000000	0,00000000000000	0,00000000000000	0,00000000000000
0,00575	0,00000000000000	0,00000000000000	0,00000000000000	0,00000000000000	0,00000000000000	0,00000000000000	0,00000000000000
0,00585	0,00000000000000	0,00000000000000	0,00000000000000	0,00000000000000	0,00000000000000	0,00000000000000	0,00000000000000
0,00595	0,00000000000000	0,00000000000000	0,00000000000000	0,00000000000000	0,00000000000000	0,00000000000000	0,00000000000000
0,00605	0,00000000000000	0,02247191011236	0,00000000000000	0,00000000000000	0,00000000000000	0,00000000000000	0,00000000000000
0,00615	0,00000000000000	0,00000000000000	0,00000000000000	0,00000000000000	0,00000000000000	0,00000000000000	0,00000000000000
0,00625	0,00000000000000	0,00000000000000	0,00000000000000	0,00000000000000	0,00000000000000	0,00000000000000	0,00000000000000
0,00635	0,00000000000000	0,00000000000000	0,00383141762452	0,00000000000000	0,00000000000000	0,00000000000000	0,00000000000000
0,00645	0,00000000000000	0,01123595505618	0,00000000000000	0,00000000000000	0,00000000000000	0,00000000000000	0,00943396226415
0,00655	0,00000000000000	0,00000000000000	0,00000000000000	0,00000000000000	0,00000000000000	0,00000000000000	0,00000000000000
0,00665	0,00000000000000	0,00561797752809	0,00000000000000	0,00000000000000	0,00000000000000	0,00000000000000	0,00000000000000
0,00675	0,00000000000000	0,00000000000000	0,00000000000000	0,00000000000000	0,00000000000000	0,00000000000000	0,00000000000000
0,00685	0,00000000000000	0,00000000000000	0,00383141762452	0,00000000000000	0,00000000000000	0,00000000000000	0,00000000000000
0,00695	0,00000000000000	0,00000000000000	0,00000000000000	0,00000000000000	0,00000000000000	0,00000000000000	0,00000000000000
0,00705	0,00000000000000	0,01123595505618	0,00000000000000	0,00000000000000	0,00000000000000	0,00000000000000	0,00000000000000
0,00715	0,00000000000000	0,00000000000000	0,00383141762452	0,00000000000000	0,00000000000000	0,00000000000000	0,00000000000000
0,00725	0,00833333333333	0,00000000000000	0,00383141762452	0,00000000000000	0,00000000000000	0,00000000000000	0,00000000000000
0,00735	0,00000000000000	0,00000000000000	0,00383141762452	0,00000000000000	0,00000000000000	0,00000000000000	0,00000000000000
0,00745	0,00000000000000	0,00000000000000	0,00000000000000	0,00000000000000	0,00000000000000	0,01098901098901	0,00000000000000
0,00755	0,00000000000000	0,00000000000000	0,00000000000000	0,00000000000000	0,00000000000000	0,01098901098901	0,00000000000000
0,00765	0,00000000000000	0,00561797752809	0,00000000000000	0,00000000000000	0,00000000000000	0,00000000000000	0,00000000000000
0,00775	0,00000000000000	0,00000000000000	0,00000000000000	0,00000000000000	0,00000000000000	0,00000000000000	0,00000000000000
0,00785	0,00000000000000	0,00000000000000	0,00000000000000	0,00000000000000	0,00000000000000	0,00000000000000	0,00000000000000
0,00795	0,00000000000000	0,00000000000000	0,00000000000000	0,00000000000000	0,00000000000000	0,01098901098901	0,00000000000000
0,00805	0,00000000000000	0,00000000000000	0,00383141762452	0,00000000000000	0,00000000000000	0,00000000000000	0,00000000000000
0,00815	0,00000000000000	0,00000000000000	0,00000000000000	0,00000000000000	0,00000000000000	0,00000000000000	0,00000000000000
0,00825	0,00000000000000	0,00000000000000	0,00000000000000	0,00000000000000	0,02272727272727	0,00000000000000	0,00000000000000
0,00835	0,00000000000000	0,00000000000000	0,00000000000000	0,00000000000000	0,01136363636364	0,00000000000000	0,00000000000000
0,00845	0,00000000000000	0,00000000000000	0,00000000000000	0,00000000000000	0,00000000000000	0,00000000000000	0,00000000000000
0,00855	0,00000000000000	0,00000000000000	0,00000000000000	0,00000000000000	0,01136363636364	0,00000000000000	0,00000000000000
0,00865	0,00000000000000	0,00000000000000	0,00000000000000	0,00000000000000	0,00000000000000	0,00000000000000	0,00000000000000
0,00875	0,00000000000000	0,00000000000000	0,00000000000000	0,00000000000000	0,00000000000000	0,00000000000000	0,00000000000000
0,00885	0,00000000000000	0,00000000000000	0,00000000000000	0,00000000000000	0,00000000000000	0,00000000000000	0,00000000000000
0,00895	0,00000000000000	0,00000000000000	0,00000000000000	0,00000000000000	0,00000000000000	0,00000000000000	0,00000000000000
0,00905	0,00000000000000	0,00000000000000	0,00000000000000	0,00000000000000	0,00000000000000	0,00000000000000	0,00000000000000
0,00915	0,00000000000000	0,00000000000000	0,00000000000000	0,00000000000000	0,00000000000000	0,00000000000000	0,00000000000000
0,00925	0,00000000000000	0,00000000000000	0,00383141762452	0,00000000000000	0,00000000000000	0,00000000000000	0,00000000000000
0,00935	0,00000000000000	0,00000000000000	0,00000000000000	0,00000000000000	0,00000000000000	0,00000000000000	0,00000000000000
0,00945	0,00000000000000	0,00000000000000	0,00000000000000	0,00000000000000	0,00000000000000	0,00000000000000	0,00000000000000
0,00955	0,00000000000000	0,00000000000000	0,00000000000000	0,00000000000000	0,00000000000000	0,00000000000000	0,00000000000000
0,00965	0,00000000000000	0,00000000000000	0,00000000000000	0,00000000000000	0,00000000000000	0,00000000000000	0,00000000000000
0,00975	0,00000000000000	0,00000000000000	0,00000000000000	0,00000000000000	0,00000000000000	0,00000000000000	0,00000000000000
0,00985	0,00000000000000	0,00000000000000	0,00383141762452	0,00000000000000	0,00000000000000	0,00000000000000	0,00000000000000
0,00995	0,00000000000000	0,00561797752809	0,00000000000000	0,00000000000000	0,00000000000000	0,00000000000000	0,00000000000000
0,01005	0,00000000000000	0,00000000000000	0,00000000000000	0,00000000000000	0,00000000000000	0,00000000000000	0,00000000000000
0,01015	0,00000000000000	0,00000000000000	0,00000000000000	0,00000000000000	0,00000000000000	0,00000000000000	0,00000000000000
0,01025	0,00000000000000	0,00000000000000	0,00383141762452	0,00000000000000	0,00000000000000	0,00000000000000	0,00000000000000
0,01035	0,00000000000000	0,00000000000000	0,00000000000000	0,00000000000000	0,00000000000000	0,00000000000000	0,00000000000000
0,01045	0,00000000000000	0,00000000000000	0,00000000000000	0,00000000000000	0,00000000000000	0,00000000000000	0,00000000000000
0,01055	0,00000000000000	0,00000000000000	0,00000000000000	0,00000000000000	0,00000000000000	0,00000000000000	0,00000000000000
0,01065	0,00000000000000	0,00561797752809	0,00000000000000	0,00000000000000	0,00000000000000	0,00000000000000	0,00000000000000
0,01075	0,00000000000000	0,00000000000000	0,00000000000000	0,00000000000000	0,00000000000000	0,00000000000000	0,00000000000000
0,01085	0,00000000000000	0,00561797752809	0,00000000000000	0,00000000000000	0,00000000000000	0,00000000000000	0,00000000000000
0,01095	0,00000000000000	0,00000000000000	0,00000000000000	0,00000000000000	0,00000000000000	0,00000000000000	0,00000000000000
0,01105	0,00000000000000	0,00000000000000	0,00383141762452	0,00000000000000	0,02272727272727	0,00000000000000	0,00000000000000
0,01115	0,00000000000000	0,00000000000000	0,00000000000000	0,00000000000000	0,00000000000000	0,00000000000000	0,00000000000000
0,01125	0,00000000000000	0,00000000000000	0,00000000000000	0,00000000000000	0,00000000000000	0,00000000000000	0,00000000000000
0,01135	0,00000000000000	0,00000000000000	0,00000000000000	0,00000000000000	0,00000000000000	0,00000000000000	0,00000000000000
0,01145	0,00000000000000	0,00000000000000	0,00383141762452	0,00000000000000	0,00000000000000	0,00000000000000	0,00000000000000
0,01155	0,00000000000000	0,00000000000000	0,00000000000000	0,00000000000000	0,00000000000000	0,00000000000000	0,00000000000000
0,01165	0,00000000000000	0,00000000000000	0,00000000000000	0,00000000000000	0,00000000000000	0,00000000000000	0,00000000000000
0,01175	0,00000000000000	0,00000000000000	0,00000000000000	0,00000000000000	0,01136363636364	0,00000000000000	0,00000000000000
0,01185	0,00000000000000	0,00000000000000	0,00000000000000	0,00000000000000	0,00000000000000	0,00000000000000	0,00000000000000
0,01195	0,00000000000000	0,00000000000000	0,00383141762452	0,00000000000000	0,00000000000000	0,00000000000000	0,00000000000000
0,01205	0,00000000000000	0,00561797752809	0,00000000000000	0,00000000000000	0,00000000000000	0,00000000000000	0,00000000000000
0,01215	0,00000000000000	0,00000000000000	0,00000000000000	0,00000000000000	0,00000000000000	0,00000000000000	0,00000000000000
0,01225	0,00000000000000	0,00000000000000	0,00000000000000	0,00000000000000	0,00000000000000	0,00000000000000	0,00000000000000
0,01235	0,00000000000000	0,00000000000000	0,00000000000000	0,00000000000000	0,00000000000000	0,00000000000000	0,00000000000000
0,01245	0,00000000000000	0,00000000000000	0,00000000000000	0,00000000000000	0,00000000000000	0,00000000000000	0,00000000000000
0,01255	0,00000000000000	0,00000000000000	0,00000000000000	0,00000000000000	0,00000000000000	0,00000000000000	0,00000000000000
0,01265	0,00000000000000	0,00000000000000	0,00000000000000	0,00000000000000	0,00000000000000	0,00000000000000	0,00000000000000
0,01275	0,00000000000000	0,00000000000000	0,00000000000000	0,00000000000000	0,00000000000000	0,00000000000000	0,00000000000000
0,01285	0,00000000000000	0,00000000000000	0,00000000000000	0,00000000000000	0,00000000000000	0,00000000000000	0,00000000000000
0,01295	0,00000000000000	0,00000000000000	0,00383141762452	0,00000000000000	0,00000000000000	0,00000000000000	0,00000000000000
0,01305	0,00000000000000	0,00000000000000	0,00000000000000	0,00000000000000	0,00000000000000	0,00000000000000	0,00000000000000
0,01315	0,00000000000000	0,00000000000000	0,00000000000000	0,00000000000000	0,01136363636364	0,00000000000000	0,00000000000000
0,01325	0,00000000000000	0,00000000000000	0,00000000000000	0,00000000000000	0,00000000000000	0,00000000000000	0,00000000000000
0,01335	0,00000000000000	0,00000000000000	0,00000000000000	0,00000000000000	0,01136363636364	0,00000000000000	0,00000000000000
0,01345	0,00000000000000	0,00000000000000	0,00000000000000	0,00000000000000	0,00000000000000	0,00000000000000	0,00000000000000
0,01355	0,00000000000000	0,00000000000000	0,00000000000000	0,00000000000000	0,00000000000000	0,00000000000000	0,00000000000000
0,01365	0,00000000000000	0,00000000000000	0,00000000000000	0,00000000000000	0,00000000000000	0,00000000000000	0,00000000000000
0,01375	0,00000000000000	0,00000000000000	0,00000000000000	0,00000000000000	0,01136363636364	0,00000000000000	0,00000000000000
0,01385	0,00000000000000	0,00000000000000	0,00000000000000	0,00000000000000	0,00000000000000	0,00000000000000	0,00000000000000
0,01395	0,00000000000000	0,00000000000000	0,00000000000000	0,00000000000000	0,00000000000000	0,00000000000000	0,00000000000000
0,01405	0,00000000000000	0,00000000000000	0,00000000000000	0,00000000000000	0,00000000000000	0,00000000000000	0,00000000000000
0,01415	0,00000000000000	0,00000000000000	0,00000000000000	0,00000000000000	0,00000000000000	0,00000000000000	0,00000000000000
0,01425	0,00000000000000	0,00000000000000	0,00000000000000	0,00000000000000	0,00000000000000	0,00000000000000	0,00000000000000
0,01435	0,00000000000000	0,00000000000000	0,00000000000000	0,00000000000000	0,00000000000000	0,00000000000000	0,00000000000000
0,01445	0,00000000000000	0,00000000000000	0,00000000000000	0,00000000000000	0,00000000000000	0,00000000000000	0,00000000000000
0,01455	0,00000000000000	0,00000000000000	0,00000000000000	0,00000000000000	0,00000000000000	0,00000000000000	0,00000000000000
0,01465	0,00000000000000	0,00000000000000	0,00000000000000	0,00000000000000	0,00000000000000	0,00000000000000	0,00000000000000
0,01475	0,00000000000000	0,00000000000000	0,00000000000000	0,00000000000000	0,00000000000000	0,00000000000000	0,00000000000000
0,01485	0,00000000000000	0,00000000000000	0,00000000000000	0,00000000000000	0,00000000000000	0,00000000000000	0,00000000000000
0,01495	0,00000000000000	0,00000000000000	0,00000000000000	0,00000000000000	0,00000000000000	0,00000000000000	0,00000000000000
0,01505	0,00000000000000	0,00000000000000	0,00000000000000	0,00000000000000	0,00000000000000	0,00000000000000	0,00000000000000
0,01515	0,00000000000000	0,00000000000000	0,00000000000000	0,00000000000000	0,01136363636364	0,00000000000000	0,00000000000000
0,01525	0,00000000000000	0,00000000000000	0,00766283524904	0,00000000000000	0,00000000000000	0,00000000000000	0,00000000000000
0,01535	0,00000000000000	0,00000000000000	0,00000000000000	0,00000000000000	0,00000000000000	0,01098901098901	0,00000000000000
0,01545	0,00000000000000	0,00000000000000	0,00000000000000	0,00000000000000	0,00000000000000	0,00000000000000	0,00000000000000
0,01555	0,00000000000000	0,00000000000000	0,00000000000000	0,00000000000000	0,00000000000000	0,01098901098901	0,00000000000000
0,01565	0,00000000000000	0,00000000000000	0,00000000000000	0,00000000000000	0,00000000000000	0,00000000000000	0,00000000000000
0,01575	0,00000000000000	0,00000000000000	0,00000000000000	0,00000000000000	0,00000000000000	0,00000000000000	0,00000000000000
0,01585	0,00000000000000	0,00000000000000	0,00000000000000	0,00000000000000	0,01136363636364	0,00000000000000	0,00000000000000
0,01595	0,00000000000000	0,00000000000000	0,00000000000000	0,00000000000000	0,00000000000000	0,00000000000000	0,00000000000000
0,01605	0,00000000000000	0,00000000000000	0,00000000000000	0,00000000000000	0,00000000000000	0,01098901098901	0,00000000000000
0,01615	0,00000000000000	0,00000000000000	0,00000000000000	0,00000000000000	0,00000000000000	0,00000000000000	0,00000000000000
0,01625	0,00000000000000	0,00000000000000	0,00000000000000	0,00000000000000	0,00000000000000	0,00000000000000	0,00000000000000
0,01635	0,00000000000000	0,00000000000000	0,00000000000000	0,00000000000000	0,01136363636364	0,00000000000000	0,00000000000000
0,01645	0,00000000000000	0,00000000000000	0,00000000000000	0,00000000000000	0,00000000000000	0,00000000000000	0,00000000000000
0,01655	0,00000000000000	0,00000000000000	0,00000000000000	0,00000000000000	0,00000000000000	0,00000000000000	0,00000000000000
0,01665	0,00000000000000	0,00000000000000	0,00000000000000	0,00000000000000	0,00000000000000	0,00000000000000	0,00000000000000
0,01675	0,00000000000000	0,00000000000000	0,00000000000000	0,00000000000000	0,00000000000000	0,00000000000000	0,00000000000000
0,01685	0,00000000000000	0,00000000000000	0,00000000000000	0,00000000000000	0,00000000000000	0,00000000000000	0,00943396226415
0,01695	0,00000000000000	0,00000000000000	0,00000000000000	0,00000000000000	0,00000000000000	0,00000000000000	0,00000000000000
0,01705	0,00000000000000	0,00000000000000	0,00000000000000	0,00000000000000	0,00000000000000	0,00000000000000	0,00000000000000
0,01715	0,00000000000000	0,00000000000000	0,00000000000000	0,00000000000000	0,01136363636364	0,01098901098901	0,00000000000000
0,01725	0,00000000000000	0,00000000000000	0,00000000000000	0,00000000000000	0,00000000000000	0,00000000000000	0,00000000000000
0,01735	0,00000000000000	0,00000000000000	0,00000000000000	0,00000000000000	0,01136363636364	0,00000000000000	0,00000000000000
0,01745	0,00000000000000	0,00000000000000	0,00000000000000	0,00000000000000	0,00000000000000	0,00000000000000	0,00000000000000
0,01755	0,00000000000000	0,00000000000000	0,00000000000000	0,00000000000000	0,00000000000000	0,01098901098901	0,00000000000000
0,01765	0,00000000000000	0,00000000000000	0,00000000000000	0,00000000000000	0,00000000000000	0,00000000000000	0,00000000000000
0,01775	0,00000000000000	0,00000000000000	0,00000000000000	0,00000000000000	0,01136363636364	0,00000000000000	0,00000000000000
0,01785	0,00000000000000	0,00000000000000	0,00000000000000	0,00000000000000	0,00000000000000	0,00000000000000	0,00000000000000
0,01795	0,00000000000000	0,00000000000000	0,00000000000000	0,00000000000000	0,00000000000000	0,00000000000000	0,00000000000000
0,01805	0,00000000000000	0,00000000000000	0,00000000000000	0,00000000000000	0,00000000000000	0,00000000000000	0,00000000000000
0,01815	0,00000000000000	0,00000000000000	0,00000000000000	0,00000000000000	0,00000000000000	0,00000000000000	0,00000000000000
0,01825	0,00000000000000	0,00000000000000	0,00000000000000	0,00000000000000	0,00000000000000	0,01098901098901	0,00000000000000
0,01835	0,00000000000000	0,00000000000000	0,00000000000000	0,00000000000000	0,00000000000000	0,00000000000000	0,00000000000000
0,01845	0,00000000000000	0,00000000000000	0,00000000000000	0,00000000000000	0,01136363636364	0,00000000000000	0,00000000000000
0,01855	0,00000000000000	0,00000000000000	0,00000000000000	0,00000000000000	0,00000000000000	0,00000000000000	0,00000000000000
0,01865	0,00000000000000	0,00000000000000	0,00000000000000	0,00000000000000	0,01136363636364	0,00000000000000	0,00000000000000
0,01875	0,00000000000000	0,00000000000000	0,00000000000000	0,00000000000000	0,00000000000000	0,00000000000000	0,00000000000000
0,01885	0,00000000000000	0,00000000000000	0,00000000000000	0,00000000000000	0,00000000000000	0,00000000000000	0,00000000000000
0,01895	0,00000000000000	0,00000000000000	0,00000000000000	0,00000000000000	0,00000000000000	0,01098901098901	0,00000000000000
0,01905	0,00000000000000	0,00000000000000	0,00000000000000	0,00000000000000	0,00000000000000	0,00000000000000	0,00943396226415
0,01915	0,00000000000000	0,00000000000000	0,00383141762452	0,00000000000000	0,01136363636364	0,00000000000000	0,00000000000000
0,01925	0,00000000000000	0,00000000000000	0,00000000000000	0,00000000000000	0,00000000000000	0,00000000000000	0,00000000000000
0,01935	0,00000000000000	0,00000000000000	0,00000000000000	0,00000000000000	0,00000000000000	0,00000000000000	0,00000000000000
0,01945	0,00000000000000	0,00000000000000	0,00000000000000	0,00000000000000	0,00000000000000	0,00000000000000	0,00000000000000
0,01955	0,00000000000000	0,00000000000000	0,00000000000000	0,00000000000000	0,01136363636364	0,00000000000000	0,00000000000000
0,01965	0,00000000000000	0,00000000000000	0,00000000000000	0,00000000000000	0,00000000000000	0,00000000000000	0,00000000000000
0,01975	0,00000000000000	0,00000000000000	0,00000000000000	0,00000000000000	0,00000000000000	0,00000000000000	0,00000000000000
0,01985	0,00000000000000	0,00000000000000	0,00000000000000	0,00000000000000	0,00000000000000	0,00000000000000	0,00000000000000
0,01995	0,00000000000000	0,00000000000000	0,00000000000000	0,00000000000000	0,01136363636364	0,00000000000000	0,00000000000000
0,02005	0,00000000000000	0,00000000000000	0,00000000000000	0,00000000000000	0,01136363636364	0,00000000000000	0,00000000000000
0,02015	0,00000000000000	0,00000000000000	0,00000000000000	0,00000000000000	0,00000000000000	0,00000000000000	0,00000000000000
0,02025	0,00000000000000	0,00000000000000	0,00000000000000	0,00000000000000	0,00000000000000	0,00000000000000	0,00000000000000
0,02035	0,00000000000000	0,00000000000000	0,00000000000000	0,00000000000000	0,00000000000000	0,00000000000000	0,00000000000000
0,02045	0,00000000000000	0,00000000000000	0,00000000000000	0,00000000000000	0,00000000000000	0,00000000000000	0,00000000000000
0,02055	0,00000000000000	0,00000000000000	0,00000000000000	0,00000000000000	0,00000000000000	0,00000000000000	0,00000000000000
0,02065	0,00000000000000	0,00000000000000	0,00000000000000	0,00000000000000	0,00000000000000	0,01098901098901	0,00000000000000
0,02075	0,00000000000000	0,00000000000000	0,00000000000000	0,00000000000000	0,00000000000000	0,00000000000000	0,00000000000000
0,02085	0,00000000000000	0,00000000000000	0,00000000000000	0,00000000000000	0,00000000000000	0,00000000000000	0,00000000000000
0,02095	0,00000000000000	0,00000000000000	0,00000000000000	0,00000000000000	0,00000000000000	0,00000000000000	0,00000000000000
0,02105	0,00000000000000	0,00000000000000	0,00000000000000	0,00000000000000	0,00000000000000	0,00000000000000	0,00000000000000
0,02115	0,00000000000000	0,00000000000000	0,00000000000000	0,00000000000000	0,00000000000000	0,00000000000000	0,00000000000000
0,02125	0,00000000000000	0,00000000000000	0,00000000000000	0,00000000000000	0,00000000000000	0,00000000000000	0,00000000000000
0,02135	0,00000000000000	0,00000000000000	0,00000000000000	0,00000000000000	0,01136363636364	0,00000000000000	0,00000000000000
0,02145	0,00000000000000	0,00000000000000	0,00000000000000	0,00000000000000	0,01136363636364	0,00000000000000	0,00000000000000
0,02155	0,00000000000000	0,00000000000000	0,00000000000000	0,00000000000000	0,00000000000000	0,00000000000000	0,00000000000000
0,02165	0,00000000000000	0,00000000000000	0,00000000000000	0,00000000000000	0,00000000000000	0,01098901098901	0,00000000000000
0,02175	0,00000000000000	0,00000000000000	0,00000000000000	0,00000000000000	0,00000000000000	0,00000000000000	0,00000000000000
0,02185	0,00000000000000	0,00000000000000	0,00000000000000	0,00000000000000	0,00000000000000	0,00000000000000	0,00000000000000
0,02195	0,00000000000000	0,00000000000000	0,00000000000000	0,00000000000000	0,00000000000000	0,00000000000000	0,00000000000000
0,02205	0,00000000000000	0,00000000000000	0,00000000000000	0,00000000000000	0,00000000000000	0,00000000000000	0,00000000000000
0,02215	0,00000000000000	0,00000000000000	0,00000000000000	0,00000000000000	0,00000000000000	0,00000000000000	0,00000000000000
0,02225	0,00000000000000	0,00000000000000	0,00383141762452	0,00000000000000	0,00000000000000	0,00000000000000	0,00000000000000
0,02235	0,00000000000000	0,00000000000000	0,00000000000000	0,00000000000000	0,00000000000000	0,00000000000000	0,00000000000000
0,02245	0,00000000000000	0,00000000000000	0,00000000000000	0,00000000000000	0,00000000000000	0,00000000000000	0,00000000000000
0,02255	0,00000000000000	0,00000000000000	0,00000000000000	0,00000000000000	0,00000000000000	0,00000000000000	0,00000000000000
0,02265	0,00000000000000	0,00000000000000	0,00000000000000	0,00000000000000	0,00000000000000	0,00000000000000	0,00000000000000
0,02275	0,00000000000000	0,00000000000000	0,00000000000000	0,00000000000000	0,02272727272727	0,00000000000000	0,00000000000000
0,02285	0,00000000000000	0,00000000000000	0,00000000000000	0,00000000000000	0,00000000000000	0,02197802197802	0,00000000000000
0,02295	0,00000000000000	0,00000000000000	0,00000000000000	0,00000000000000	0,00000000000000	0,01098901098901	0,00000000000000
0,02305	0,00000000000000	0,00000000000000	0,00000000000000	0,00000000000000	0,00000000000000	0,00000000000000	0,00000000000000
0,02315	0,00000000000000	0,00000000000000	0,00000000000000	0,00000000000000	0,01136363636364	0,00000000000000	0,00000000000000
0,02325	0,00000000000000	0,00000000000000	0,00000000000000	0,00000000000000	0,01136363636364	0,00000000000000	0,00000000000000
0,02335	0,00000000000000	0,00000000000000	0,00000000000000	0,00000000000000	0,00000000000000	0,00000000000000	0,00000000000000
0,02345	0,00000000000000	0,00000000000000	0,00000000000000	0,00000000000000	0,00000000000000	0,00000000000000	0,00000000000000
0,02355	0,00000000000000	0,00000000000000	0,00000000000000	0,00000000000000	0,00000000000000	0,00000000000000	0,00000000000000
0,02365	0,00000000000000	0,00000000000000	0,00000000000000	0,00000000000000	0,00000000000000	0,00000000000000	0,00000000000000
0,02375	0,00000000000000	0,00000000000000	0,00000000000000	0,00000000000000	0,00000000000000	0,00000000000000	0,00000000000000
0,02385	0,00000000000000	0,00000000000000	0,00000000000000	0,00000000000000	0,00000000000000	0,00000000000000	0,00000000000000
0,02395	0,00000000000000	0,00000000000000	0,00000000000000	0,00000000000000	0,00000000000000	0,00000000000000	0,00000000000000
0,02405	0,00000000000000	0,00000000000000	0,00000000000000	0,00000000000000	0,00000000000000	0,00000000000000	0,00000000000000
0,02415	0,00000000000000	0,00000000000000	0,00000000000000	0,00000000000000	0,00000000000000	0,00000000000000	0,00000000000000
0,02425	0,00000000000000	0,00000000000000	0,00000000000000	0,00000000000000	0,01136363636364	0,00000000000000	0,00000000000000
0,02435	0,00000000000000	0,00000000000000	0,00000000000000	0,00000000000000	0,02272727272727	0,00000000000000	0,00000000000000
0,02445	0,00000000000000	0,00000000000000	0,00000000000000	0,00000000000000	0,00000000000000	0,00000000000000	0,00000000000000
0,02455	0,00000000000000	0,00000000000000	0,00000000000000	0,00000000000000	0,00000000000000	0,00000000000000	0,00000000000000
0,02465	0,00000000000000	0,00000000000000	0,00000000000000	0,00000000000000	0,00000000000000	0,00000000000000	0,00000000000000
0,02475	0,00000000000000	0,00000000000000	0,00000000000000	0,00000000000000	0,00000000000000	0,00000000000000	0,00000000000000
0,02485	0,00000000000000	0,00000000000000	0,00000000000000	0,00000000000000	0,00000000000000	0,00000000000000	0,00000000000000
0,02495	0,00000000000000	0,00000000000000	0,00000000000000	0,00000000000000	0,00000000000000	0,00000000000000	0,00000000000000
0,02505	0,00000000000000	0,00000000000000	0,00000000000000	0,00000000000000	0,00000000000000	0,00000000000000	0,00000000000000
0,02515	0,00000000000000	0,00000000000000	0,00000000000000	0,00000000000000	0,00000000000000	0,00000000000000	0,00000000000000
0,02525	0,00000000000000	0,00000000000000	0,00000000000000	0,00000000000000	0,00000000000000	0,00000000000000	0,00000000000000
0,02535	0,00000000000000	0,00000000000000	0,00000000000000	0,00000000000000	0,00000000000000	0,00000000000000	0,00000000000000
0,02545	0,00000000000000	0,00000000000000	0,00000000000000	0,00000000000000	0,00000000000000	0,00000000000000	0,00000000000000
0,02555	0,00000000000000	0,00000000000000	0,00000000000000	0,00000000000000	0,00000000000000	0,00000000000000	0,00000000000000
0,02565	0,00000000000000	0,00000000000000	0,00000000000000	0,00000000000000	0,00000000000000	0,00000000000000	0,00000000000000
0,02575	0,00000000000000	0,00000000000000	0,00000000000000	0,00000000000000	0,00000000000000	0,00000000000000	0,00000000000000
0,02585	0,00000000000000	0,00000000000000	0,00000000000000	0,00000000000000	0,01136363636364	0,00000000000000	0,00000000000000
0,02595	0,00000000000000	0,00000000000000	0,00000000000000	0,00000000000000	0,00000000000000	0,00000000000000	0,00000000000000
0,02605	0,00000000000000	0,00000000000000	0,00000000000000	0,00000000000000	0,00000000000000	0,00000000000000	0,00000000000000
0,02615	0,00000000000000	0,00000000000000	0,00000000000000	0,00000000000000	0,00000000000000	0,01098901098901	0,00000000000000
0,02625	0,00000000000000	0,00000000000000	0,00000000000000	0,00000000000000	0,00000000000000	0,00000000000000	0,00000000000000
0,02635	0,00000000000000	0,00000000000000	0,00000000000000	0,00000000000000	0,00000000000000	0,00000000000000	0,00000000000000
0,02645	0,00000000000000	0,00000000000000	0,00000000000000	0,00000000000000	0,00000000000000	0,00000000000000	0,00000000000000
0,02655	0,00000000000000	0,00000000000000	0,00000000000000	0,00000000000000	0,00000000000000	0,00000000000000	0,00000000000000
0,02665	0,00000000000000	0,00000000000000	0,00000000000000	0,00000000000000	0,00000000000000	0,00000000000000	0,00000000000000
0,02675	0,00000000000000	0,00000000000000	0,00000000000000	0,00000000000000	0,00000000000000	0,00000000000000	0,00000000000000
0,02685	0,00000000000000	0,00000000000000	0,00000000000000	0,00000000000000	0,00000000000000	0,00000000000000	0,00000000000000
0,02695	0,00000000000000	0,00000000000000	0,00000000000000	0,00000000000000	0,00000000000000	0,00000000000000	0,00000000000000
0,02705	0,00000000000000	0,00000000000000	0,00000000000000	0,00000000000000	0,00000000000000	0,00000000000000	0,00000000000000
0,02715	0,00000000000000	0,00000000000000	0,00000000000000	0,00000000000000	0,00000000000000	0,00000000000000	0,00000000000000
0,02725	0,00000000000000	0,00000000000000	0,00000000000000	0,00000000000000	0,00000000000000	0,00000000000000	0,00000000000000
0,02735	0,00000000000000	0,00000000000000	0,00000000000000	0,00000000000000	0,00000000000000	0,00000000000000	0,00000000000000
0,02745	0,00000000000000	0,00000000000000	0,00000000000000	0,00000000000000	0,00000000000000	0,00000000000000	0,00000000000000
0,02755	0,00000000000000	0,00000000000000	0,00000000000000	0,00000000000000	0,00000000000000	0,00000000000000	0,00000000000000
0,02765	0,00000000000000	0,00000000000000	0,00000000000000	0,00000000000000	0,00000000000000	0,00000000000000	0,00000000000000
0,02775	0,00000000000000	0,00000000000000	0,00000000000000	0,00000000000000	0,00000000000000	0,00000000000000	0,00000000000000
0,02785	0,00000000000000	0,00000000000000	0,00000000000000	0,00000000000000	0,02272727272727	0,00000000000000	0,00000000000000
0,02795	0,00000000000000	0,00000000000000	0,00000000000000	0,00000000000000	0,00000000000000	0,00000000000000	0,00000000000000
0,02805	0,00000000000000	0,00000000000000	0,00000000000000	0,00000000000000	0,00000000000000	0,00000000000000	0,00000000000000
0,02815	0,00000000000000	0,00000000000000	0,00000000000000	0,00000000000000	0,00000000000000	0,00000000000000	0,00000000000000
0,02825	0,00000000000000	0,00000000000000	0,00000000000000	0,00000000000000	0,00000000000000	0,00000000000000	0,00000000000000
0,02835	0,00000000000000	0,00000000000000	0,00000000000000	0,00000000000000	0,00000000000000	0,00000000000000	0,00000000000000
0,02845	0,00000000000000	0,00000000000000	0,00000000000000	0,00000000000000	0,00000000000000	0,00000000000000	0,00000000000000
0,02855	0,00000000000000	0,00000000000000	0,00000000000000	0,00000000000000	0,00000000000000	0,00000000000000	0,00000000000000
0,02865	0,00000000000000	0,00000000000000	0,00000000000000	0,00000000000000	0,00000000000000	0,00000000000000	0,00000000000000
0,02875	0,00000000000000	0,00000000000000	0,00000000000000	0,00000000000000	0,00000000000000	0,00000000000000	0,00943396226415
0,02885	0,00000000000000	0,00000000000000	0,00000000000000	0,00000000000000	0,00000000000000	0,00000000000000	0,00000000000000
0,02895	0,00000000000000	0,00000000000000	0,00000000000000	0,00000000000000	0,00000000000000	0,00000000000000	0,00000000000000
0,02905	0,00000000000000	0,00000000000000	0,00000000000000	0,00000000000000	0,00000000000000	0,00000000000000	0,00000000000000
0,02915	0,00000000000000	0,00000000000000	0,00000000000000	0,00000000000000	0,00000000000000	0,00000000000000	0,00000000000000
0,02925	0,00000000000000	0,00000000000000	0,00000000000000	0,00000000000000	0,00000000000000	0,00000000000000	0,00000000000000
0,02935	0,00000000000000	0,00000000000000	0,00000000000000	0,00000000000000	0,00000000000000	0,00000000000000	0,00000000000000
0,02945	0,00000000000000	0,00000000000000	0,00000000000000	0,00000000000000	0,00000000000000	0,00000000000000	0,00000000000000
0,02955	0,00000000000000	0,00000000000000	0,00000000000000	0,00000000000000	0,00000000000000	0,00000000000000	0,00000000000000
0,02965	0,00000000000000	0,00000000000000	0,00000000000000	0,00000000000000	0,00000000000000	0,00000000000000	0,00000000000000
0,02975	0,00000000000000	0,00000000000000	0,00000000000000	0,00000000000000	0,00000000000000	0,00000000000000	0,00000000000000
0,02985	0,00000000000000	0,00000000000000	0,00000000000000	0,00000000000000	0,00000000000000	0,00000000000000	0,00000000000000
0,02995	0,00000000000000	0,00000000000000	0,00000000000000	0,00000000000000	0,00000000000000	0,00000000000000	0,00000000000000
0,03005	0,00000000000000	0,00000000000000	0,00000000000000	0,00000000000000	0,00000000000000	0,00000000000000	0,00000000000000
0,03015	0,00000000000000	0,00000000000000	0,00000000000000	0,00000000000000	0,00000000000000	0,00000000000000	0,00000000000000
0,03025	0,00000000000000	0,00000000000000	0,00000000000000	0,00000000000000	0,00000000000000	0,00000000000000	0,00000000000000
0,03035	0,00000000000000	0,00000000000000	0,00000000000000	0,00000000000000	0,00000000000000	0,00000000000000	0,00000000000000
0,03045	0,00000000000000	0,00000000000000	0,00000000000000	0,00000000000000	0,01136363636364	0,00000000000000	0,00000000000000
0,03055	0,00000000000000	0,00000000000000	0,00000000000000	0,00000000000000	0,00000000000000	0,00000000000000	0,00000000000000
0,03065	0,00000000000000	0,00000000000000	0,00000000000000	0,00000000000000	0,00000000000000	0,00000000000000	0,00000000000000
0,03075	0,00000000000000	0,00000000000000	0,00000000000000	0,00000000000000	0,00000000000000	0,00000000000000	0,00000000000000
0,03085	0,00000000000000	0,00000000000000	0,00000000000000	0,00000000000000	0,00000000000000	0,00000000000000	0,00000000000000
0,03095	0,00000000000000	0,00000000000000	0,00000000000000	0,00000000000000	0,00000000000000	0,00000000000000	0,00000000000000
0,03105	0,00000000000000	0,00000000000000	0,00000000000000	0,00000000000000	0,00000000000000	0,00000000000000	0,00000000000000
0,03115	0,00000000000000	0,00000000000000	0,00000000000000	0,00000000000000	0,00000000000000	0,00000000000000	0,00000000000000
0,03125	0,00000000000000	0,00000000000000	0,00000000000000	0,00000000000000	0,00000000000000	0,00000000000000	0,00000000000000
0,03135	0,00000000000000	0,00000000000000	0,00000000000000	0,00000000000000	0,00000000000000	0,00000000000000	0,00000000000000
0,03145	0,00000000000000	0,00000000000000	0,00000000000000	0,00000000000000	0,00000000000000	0,00000000000000	0,00000000000000
0,03155	0,00000000000000	0,00000000000000	0,00000000000000	0,00000000000000	0,00000000000000	0,00000000000000	0,00000000000000
0,03165	0,00000000000000	0,00000000000000	0,00000000000000	0,00000000000000	0,00000000000000	0,00000000000000	0,00000000000000
0,03175	0,00000000000000	0,00000000000000	0,00000000000000	0,00000000000000	0,00000000000000	0,00000000000000	0,00000000000000
0,03185	0,00000000000000	0,00000000000000	0,00000000000000	0,00000000000000	0,00000000000000	0,01098901098901	0,00000000000000
0,03195	0,00000000000000	0,00000000000000	0,00000000000000	0,00000000000000	0,00000000000000	0,00000000000000	0,00000000000000
0,03205	0,00000000000000	0,00000000000000	0,00000000000000	0,00000000000000	0,00000000000000	0,00000000000000	0,00000000000000
0,03215	0,00000000000000	0,00000000000000	0,00000000000000	0,00000000000000	0,00000000000000	0,00000000000000	0,00000000000000
0,03225	0,00000000000000	0,00000000000000	0,00000000000000	0,00000000000000	0,00000000000000	0,00000000000000	0,00000000000000
0,03235	0,00000000000000	0,00000000000000	0,00000000000000	0,00000000000000	0,00000000000000	0,00000000000000	0,00000000000000
0,03245	0,00000000000000	0,00000000000000	0,00000000000000	0,00000000000000	0,00000000000000	0,00000000000000	0,00000000000000
0,03255	0,00000000000000	0,00000000000000	0,00000000000000	0,00000000000000	0,00000000000000	0,00000000000000	0,00000000000000
0,03265	0,00000000000000	0,00000000000000	0,00000000000000	0,00000000000000	0,00000000000000	0,00000000000000	0,00000000000000
0,03275	0,00000000000000	0,00000000000000	0,00000000000000	0,00000000000000	0,00000000000000	0,00000000000000	0,00000000000000
0,03285	0,00000000000000	0,00000000000000	0,00000000000000	0,00000000000000	0,00000000000000	0,00000000000000	0,00000000000000
0,03295	0,00000000000000	0,00000000000000	0,00000000000000	0,00000000000000	0,00000000000000	0,00000000000000	0,00000000000000
0,03305	0,00000000000000	0,00000000000000	0,00000000000000	0,00000000000000	0,00000000000000	0,00000000000000	0,00000000000000
0,03315	0,00000000000000	0,00000000000000	0,00000000000000	0,00000000000000	0,00000000000000	0,00000000000000	0,00000000000000
0,03325	0,00000000000000	0,00000000000000	0,00000000000000	0,00000000000000	0,00000000000000	0,00000000000000	0,00000000000000
0,03335	0,00000000000000	0,00000000000000	0,00000000000000	0,00000000000000	0,00000000000000	0,00000000000000	0,00000000000000
0,03345	0,00000000000000	0,00000000000000	0,00000000000000	0,00000000000000	0,00000000000000	0,00000000000000	0,00000000000000
0,03355	0,00000000000000	0,00000000000000	0,00000000000000	0,00000000000000	0,00000000000000	0,00000000000000	0,00943396226415
0,03365	0,00000000000000	0,00000000000000	0,00000000000000	0,00000000000000	0,00000000000000	0,00000000000000	0,00000000000000
0,03375	0,00000000000000	0,00000000000000	0,00000000000000	0,00000000000000	0,00000000000000	0,00000000000000	0,00000000000000
0,03385	0,00000000000000	0,00000000000000	0,00000000000000	0,00000000000000	0,00000000000000	0,00000000000000	0,00000000000000
0,03395	0,00000000000000	0,00000000000000	0,00000000000000	0,00000000000000	0,00000000000000	0,00000000000000	0,00000000000000
0,03405	0,00000000000000	0,00000000000000	0,00000000000000	0,00000000000000	0,00000000000000	0,00000000000000	0,00000000000000
0,03415	0,00000000000000	0,00000000000000	0,00000000000000	0,00000000000000	0,00000000000000	0,00000000000000	0,00000000000000
0,03425	0,00000000000000	0,00000000000000	0,00000000000000	0,00000000000000	0,00000000000000	0,00000000000000	0,00943396226415
0,03435	0,00000000000000	0,00000000000000	0,00000000000000	0,00000000000000	0,00000000000000	0,00000000000000	0,00000000000000
0,03445	0,00000000000000	0,00000000000000	0,00000000000000	0,00000000000000	0,00000000000000	0,00000000000000	0,00000000000000
0,03455	0,00000000000000	0,00000000000000	0,00000000000000	0,00000000000000	0,00000000000000	0,00000000000000	0,00000000000000
0,03465	0,00000000000000	0,00000000000000	0,00000000000000	0,00000000000000	0,00000000000000	0,00000000000000	0,00000000000000
0,03475	0,00000000000000	0,00000000000000	0,00000000000000	0,00000000000000	0,00000000000000	0,00000000000000	0,00000000000000
0,03485	0,00000000000000	0,00000000000000	0,00000000000000	0,00000000000000	0,00000000000000	0,00000000000000	0,00000000000000
0,03495	0,00000000000000	0,00000000000000	0,00000000000000	0,00000000000000	0,00000000000000	0,00000000000000	0,00000000000000
0,03505	0,00000000000000	0,00000000000000	0,00000000000000	0,00000000000000	0,00000000000000	0,00000000000000	0,00000000000000
0,03515	0,00000000000000	0,00000000000000	0,00000000000000	0,00000000000000	0,00000000000000	0,00000000000000	0,00000000000000
0,03525	0,00000000000000	0,00000000000000	0,00000000000000	0,00000000000000	0,00000000000000	0,00000000000000	0,00000000000000
0,03535	0,00000000000000	0,00000000000000	0,00000000000000	0,00000000000000	0,00000000000000	0,00000000000000	0,00000000000000
0,03545	0,00000000000000	0,00000000000000	0,00000000000000	0,00000000000000	0,00000000000000	0,00000000000000	0,00000000000000
0,03555	0,00000000000000	0,00000000000000	0,00000000000000	0,00000000000000	0,00000000000000	0,00000000000000	0,00000000000000
0,03565	0,00000000000000	0,00000000000000	0,00000000000000	0,00000000000000	0,00000000000000	0,01098901098901	0,00000000000000
0,03575	0,00000000000000	0,00000000000000	0,00000000000000	0,00000000000000	0,00000000000000	0,00000000000000	0,00943396226415
0,03585	0,00000000000000	0,00000000000000	0,00000000000000	0,00000000000000	0,00000000000000	0,00000000000000	0,00943396226415
0,03595	0,00000000000000	0,00000000000000	0,00000000000000	0,00000000000000	0,00000000000000	0,00000000000000	0,00000000000000
0,03605	0,00000000000000	0,00000000000000	0,00000000000000	0,00000000000000	0,00000000000000	0,00000000000000	0,00000000000000
0,03615	0,00000000000000	0,00000000000000	0,00000000000000	0,00000000000000	0,00000000000000	0,00000000000000	0,00000000000000
0,03625	0,00000000000000	0,00000000000000	0,00000000000000	0,00000000000000	0,00000000000000	0,00000000000000	0,00000000000000
0,03635	0,00000000000000	0,00000000000000	0,00000000000000	0,00000000000000	0,00000000000000	0,00000000000000	0,00000000000000
0,03645	0,00000000000000	0,00000000000000	0,00000000000000	0,00000000000000	0,00000000000000	0,00000000000000	0,00000000000000
0,03655	0,00000000000000	0,00000000000000	0,00000000000000	0,00000000000000	0,00000000000000	0,00000000000000	0,00000000000000
0,03665	0,00000000000000	0,00000000000000	0,00000000000000	0,00000000000000	0,00000000000000	0,00000000000000	0,00000000000000
0,03675	0,00000000000000	0,00000000000000	0,00000000000000	0,00000000000000	0,00000000000000	0,00000000000000	0,00000000000000
0,03685	0,00000000000000	0,00000000000000	0,00000000000000	0,00000000000000	0,00000000000000	0,00000000000000	0,00000000000000
0,03695	0,00000000000000	0,00000000000000	0,00000000000000	0,00000000000000	0,00000000000000	0,00000000000000	0,00000000000000
0,03705	0,00000000000000	0,00000000000000	0,00000000000000	0,00000000000000	0,00000000000000	0,00000000000000	0,00000000000000
0,03715	0,00000000000000	0,00000000000000	0,00000000000000	0,00000000000000	0,00000000000000	0,00000000000000	0,00000000000000
0,03725	0,00000000000000	0,00000000000000	0,00000000000000	0,00000000000000	0,00000000000000	0,00000000000000	0,00000000000000
0,03735	0,00000000000000	0,00000000000000	0,00000000000000	0,00000000000000	0,00000000000000	0,00000000000000	0,00000000000000
0,03745	0,00000000000000	0,00000000000000	0,00000000000000	0,00000000000000	0,00000000000000	0,00000000000000	0,00943396226415
0,03755	0,00000000000000	0,00000000000000	0,00000000000000	0,00000000000000	0,00000000000000	0,00000000000000	0,00943396226415
0,03765	0,00000000000000	0,00000000000000	0,00000000000000	0,00000000000000	0,00000000000000	0,00000000000000	0,00000000000000
0,03775	0,00000000000000	0,00000000000000	0,00000000000000	0,00000000000000	0,00000000000000	0,01098901098901	0,00000000000000
0,03785	0,00000000000000	0,00000000000000	0,00000000000000	0,00000000000000	0,00000000000000	0,00000000000000	0,00943396226415
0,03795	0,00000000000000	0,00000000000000	0,00000000000000	0,00000000000000	0,00000000000000	0,00000000000000	0,00000000000000
0,03805	0,00000000000000	0,00000000000000	0,00000000000000	0,00000000000000	0,00000000000000	0,00000000000000	0,00000000000000
0,03815	0,00000000000000	0,00000000000000	0,00000000000000	0,00000000000000	0,00000000000000	0,00000000000000	0,00943396226415
0,03825	0,00000000000000	0,00000000000000	0,00000000000000	0,00000000000000	0,00000000000000	0,00000000000000	0,00000000000000
0,03835	0,00000000000000	0,00000000000000	0,00000000000000	0,00000000000000	0,00000000000000	0,00000000000000	0,00000000000000
0,03845	0,00000000000000	0,00000000000000	0,00000000000000	0,00000000000000	0,00000000000000	0,01098901098901	0,00000000000000
0,03855	0,00000000000000	0,00000000000000	0,00000000000000	0,00000000000000	0,00000000000000	0,00000000000000	0,00000000000000
0,03865	0,00000000000000	0,00000000000000	0,00000000000000	0,00000000000000	0,00000000000000	0,00000000000000	0,00000000000000
0,03875	0,00000000000000	0,00000000000000	0,00000000000000	0,00000000000000	0,00000000000000	0,00000000000000	0,00000000000000
0,03885	0,00000000000000	0,00000000000000	0,00000000000000	0,00000000000000	0,00000000000000	0,00000000000000	0,00000000000000
0,03895	0,00000000000000	0,00000000000000	0,00000000000000	0,00000000000000	0,00000000000000	0,00000000000000	0,00000000000000
0,03905	0,00000000000000	0,00000000000000	0,00000000000000	0,00000000000000	0,00000000000000	0,00000000000000	0,00000000000000
0,03915	0,00000000000000	0,00000000000000	0,00000000000000	0,00000000000000	0,00000000000000	0,00000000000000	0,00000000000000
0,03925	0,00000000000000	0,00000000000000	0,00000000000000	0,00000000000000	0,00000000000000	0,00000000000000	0,00000000000000
0,03935	0,00000000000000	0,00000000000000	0,00000000000000	0,00000000000000	0,00000000000000	0,00000000000000	0,00943396226415
0,03945	0,00000000000000	0,00000000000000	0,00000000000000	0,00000000000000	0,00000000000000	0,00000000000000	0,00000000000000
0,03955	0,00000000000000	0,00000000000000	0,00000000000000	0,00000000000000	0,00000000000000	0,00000000000000	0,00000000000000
0,03965	0,00000000000000	0,00000000000000	0,00000000000000	0,00000000000000	0,00000000000000	0,00000000000000	0,00000000000000
0,03975	0,00000000000000	0,00000000000000	0,00000000000000	0,00000000000000	0,00000000000000	0,00000000000000	0,00000000000000
0,03985	0,00000000000000	0,00000000000000	0,00000000000000	0,00000000000000	0,00000000000000	0,00000000000000	0,00000000000000
0,03995	0,00000000000000	0,00000000000000	0,00000000000000	0,00000000000000	0,00000000000000	0,00000000000000	0,00943396226415
0,04005	0,00000000000000	0,00000000000000	0,00000000000000	0,00000000000000	0,00000000000000	0,00000000000000	0,00943396226415
0,04015	0,00000000000000	0,00000000000000	0,00000000000000	0,00000000000000	0,00000000000000	0,00000000000000	0,00000000000000
0,04025	0,00000000000000	0,00000000000000	0,00000000000000	0,00000000000000	0,00000000000000	0,00000000000000	0,00943396226415
0,04035	0,00000000000000	0,00000000000000	0,00000000000000	0,00000000000000	0,00000000000000	0,00000000000000	0,00000000000000
0,04045	0,00000000000000	0,00000000000000	0,00000000000000	0,00000000000000	0,00000000000000	0,00000000000000	0,00943396226415
0,04055	0,00000000000000	0,00000000000000	0,00000000000000	0,00000000000000	0,00000000000000	0,00000000000000	0,00943396226415
0,04065	0,00000000000000	0,00000000000000	0,00000000000000	0,00000000000000	0,00000000000000	0,00000000000000	0,00000000000000
0,04075	0,00000000000000	0,00000000000000	0,00000000000000	0,00000000000000	0,00000000000000	0,00000000000000	0,00000000000000
0,04085	0,00000000000000	0,00000000000000	0,00000000000000	0,00000000000000	0,00000000000000	0,00000000000000	0,00000000000000
0,04095	0,00000000000000	0,00000000000000	0,00000000000000	0,00000000000000	0,00000000000000	0,00000000000000	0,00000000000000
0,04105	0,00000000000000	0,00000000000000	0,00000000000000	0,00000000000000	0,00000000000000	0,00000000000000	0,00000000000000
0,04115	0,00000000000000	0,00000000000000	0,00000000000000	0,00000000000000	0,00000000000000	0,00000000000000	0,00000000000000
0,04125	0,00000000000000	0,00000000000000	0,00000000000000	0,00000000000000	0,00000000000000	0,01098901098901	0,00943396226415
0,04135	0,00000000000000	0,00000000000000	0,00000000000000	0,00000000000000	0,00000000000000	0,00000000000000	0,00000000000000
0,04145	0,00000000000000	0,00000000000000	0,00000000000000	0,00000000000000	0,00000000000000	0,00000000000000	0,00000000000000
0,04155	0,00000000000000	0,00000000000000	0,00000000000000	0,00000000000000	0,00000000000000	0,00000000000000	0,00000000000000
0,04165	0,00000000000000	0,00000000000000	0,00000000000000	0,00000000000000	0,00000000000000	0,00000000000000	0,00000000000000
0,04175	0,00000000000000	0,00000000000000	0,00000000000000	0,00000000000000	0,00000000000000	0,00000000000000	0,00000000000000
0,04185	0,00000000000000	0,00000000000000	0,00000000000000	0,00000000000000	0,00000000000000	0,00000000000000	0,00000000000000
0,04195	0,00000000000000	0,00000000000000	0,00000000000000	0,00000000000000	0,00000000000000	0,00000000000000	0,00000000000000
0,04205	0,00000000000000	0,00000000000000	0,00000000000000	0,00000000000000	0,00000000000000	0,01098901098901	0,00000000000000
0,04215	0,00000000000000	0,00000000000000	0,00000000000000	0,00000000000000	0,00000000000000	0,00000000000000	0,00000000000000
0,04225	0,00000000000000	0,00000000000000	0,00000000000000	0,00000000000000	0,00000000000000	0,00000000000000	0,00000000000000
0,04235	0,00000000000000	0,00000000000000	0,00000000000000	0,00000000000000	0,00000000000000	0,00000000000000	0,00000000000000
0,04245	0,00000000000000	0,00000000000000	0,00000000000000	0,00000000000000	0,00000000000000	0,00000000000000	0,00000000000000
0,04255	0,00000000000000	0,00000000000000	0,00000000000000	0,00000000000000	0,00000000000000	0,00000000000000	0,00000000000000
0,04265	0,00000000000000	0,00000000000000	0,00000000000000	0,00000000000000	0,00000000000000	0,00000000000000	0,00000000000000
0,04275	0,00000000000000	0,00000000000000	0,00000000000000	0,00000000000000	0,00000000000000	0,00000000000000	0,00000000000000
0,04285	0,00000000000000	0,00000000000000	0,00000000000000	0,00000000000000	0,00000000000000	0,01098901098901	0,00000000000000
0,04295	0,00000000000000	0,00000000000000	0,00000000000000	0,00000000000000	0,00000000000000	0,00000000000000	0,00000000000000
0,04305	0,00000000000000	0,00000000000000	0,00000000000000	0,00000000000000	0,00000000000000	0,00000000000000	0,00000000000000
0,04315	0,00000000000000	0,00000000000000	0,00000000000000	0,00000000000000	0,00000000000000	0,00000000000000	0,00943396226415
0,04325	0,00000000000000	0,00000000000000	0,00000000000000	0,00000000000000	0,00000000000000	0,00000000000000	0,00000000000000
0,04335	0,00000000000000	0,00000000000000	0,00000000000000	0,00000000000000	0,00000000000000	0,00000000000000	0,00000000000000
0,04345	0,00000000000000	0,00000000000000	0,00000000000000	0,00000000000000	0,00000000000000	0,00000000000000	0,00000000000000
0,04355	0,00000000000000	0,00000000000000	0,00000000000000	0,00000000000000	0,00000000000000	0,00000000000000	0,00000000000000
0,04365	0,00000000000000	0,00000000000000	0,00000000000000	0,00000000000000	0,00000000000000	0,00000000000000	0,00000000000000
0,04375	0,00000000000000	0,00000000000000	0,00000000000000	0,00000000000000	0,00000000000000	0,01098901098901	0,00000000000000
0,04385	0,00000000000000	0,00000000000000	0,00000000000000	0,00000000000000	0,00000000000000	0,00000000000000	0,00000000000000
0,04395	0,00000000000000	0,00000000000000	0,00000000000000	0,00000000000000	0,00000000000000	0,00000000000000	0,00943396226415
0,04405	0,00000000000000	0,00000000000000	0,00000000000000	0,00000000000000	0,00000000000000	0,00000000000000	0,00000000000000
0,04415	0,00000000000000	0,00000000000000	0,00000000000000	0,00000000000000	0,00000000000000	0,00000000000000	0,00000000000000
0,04425	0,00000000000000	0,00000000000000	0,00000000000000	0,00000000000000	0,00000000000000	0,00000000000000	0,00000000000000
0,04435	0,00000000000000	0,00000000000000	0,00000000000000	0,00000000000000	0,01136363636364	0,00000000000000	0,00000000000000
0,04445	0,00000000000000	0,00000000000000	0,00000000000000	0,00000000000000	0,00000000000000	0,00000000000000	0,00943396226415
0,04455	0,00000000000000	0,00000000000000	0,00000000000000	0,00000000000000	0,00000000000000	0,00000000000000	0,00000000000000
0,04465	0,00000000000000	0,00000000000000	0,00000000000000	0,00000000000000	0,00000000000000	0,01098901098901	0,00000000000000
0,04475	0,00000000000000	0,00000000000000	0,00000000000000	0,00000000000000	0,00000000000000	0,00000000000000	0,00000000000000
0,04485	0,00000000000000	0,00000000000000	0,00000000000000	0,00000000000000	0,00000000000000	0,00000000000000	0,00000000000000
0,04495	0,00000000000000	0,00000000000000	0,00000000000000	0,00000000000000	0,00000000000000	0,00000000000000	0,00943396226415
0,04505	0,00000000000000	0,00000000000000	0,00000000000000	0,00000000000000	0,00000000000000	0,00000000000000	0,00000000000000
0,04515	0,00000000000000	0,00000000000000	0,00000000000000	0,00000000000000	0,00000000000000	0,00000000000000	0,00000000000000
0,04525	0,00000000000000	0,00000000000000	0,00000000000000	0,00000000000000	0,00000000000000	0,00000000000000	0,00000000000000
0,04535	0,00000000000000	0,00000000000000	0,00000000000000	0,00000000000000	0,00000000000000	0,00000000000000	0,00000000000000
0,04545	0,00000000000000	0,00000000000000	0,00000000000000	0,00000000000000	0,00000000000000	0,00000000000000	0,00000000000000
0,04555	0,00000000000000	0,00000000000000	0,00000000000000	0,00000000000000	0,00000000000000	0,00000000000000	0,00000000000000
0,04565	0,00000000000000	0,00000000000000	0,00000000000000	0,00000000000000	0,00000000000000	0,00000000000000	0,00943396226415
0,04575	0,00000000000000	0,00000000000000	0,00000000000000	0,00000000000000	0,00000000000000	0,00000000000000	0,00000000000000
0,04585	0,00000000000000	0,00000000000000	0,00000000000000	0,00000000000000	0,00000000000000	0,00000000000000	0,00000000000000
0,04595	0,00000000000000	0,00000000000000	0,00000000000000	0,00000000000000	0,00000000000000	0,00000000000000	0,00000000000000
0,04605	0,00000000000000	0,00000000000000	0,00000000000000	0,00000000000000	0,00000000000000	0,01098901098901	0,00000000000000
0,04615	0,00000000000000	0,00000000000000	0,00000000000000	0,00000000000000	0,00000000000000	0,00000000000000	0,00000000000000
0,04625	0,00000000000000	0,00000000000000	0,00000000000000	0,00000000000000	0,01136363636364	0,00000000000000	0,00000000000000
0,04635	0,00000000000000	0,00000000000000	0,00000000000000	0,00000000000000	0,00000000000000	0,00000000000000	0,00000000000000
0,04645	0,00000000000000	0,00000000000000	0,00000000000000	0,00000000000000	0,00000000000000	0,00000000000000	0,00000000000000
0,04655	0,00000000000000	0,00000000000000	0,00000000000000	0,00000000000000	0,00000000000000	0,00000000000000	0,00000000000000
0,04665	0,00000000000000	0,00000000000000	0,00000000000000	0,00000000000000	0,00000000000000	0,00000000000000	0,00000000000000
0,04675	0,00000000000000	0,00000000000000	0,00000000000000	0,00000000000000	0,00000000000000	0,00000000000000	0,00000000000000
0,04685	0,00000000000000	0,00000000000000	0,00000000000000	0,00000000000000	0,00000000000000	0,00000000000000	0,00000000000000
0,04695	0,00000000000000	0,00000000000000	0,00000000000000	0,00000000000000	0,00000000000000	0,00000000000000	0,00000000000000
0,04705	0,00000000000000	0,00000000000000	0,00000000000000	0,00000000000000	0,00000000000000	0,00000000000000	0,00000000000000
0,04715	0,00000000000000	0,00000000000000	0,00000000000000	0,00000000000000	0,00000000000000	0,00000000000000	0,00943396226415
0,04725	0,00000000000000	0,00000000000000	0,00000000000000	0,00000000000000	0,00000000000000	0,01098901098901	0,00000000000000
0,04735	0,00000000000000	0,00000000000000	0,00000000000000	0,00000000000000	0,00000000000000	0,00000000000000	0,00000000000000
0,04745	0,00000000000000	0,00000000000000	0,00000000000000	0,00000000000000	0,00000000000000	0,00000000000000	0,00000000000000
0,04755	0,00000000000000	0,00000000000000	0,00000000000000	0,00000000000000	0,00000000000000	0,00000000000000	0,00000000000000
0,04765	0,00000000000000	0,00000000000000	0,00000000000000	0,00000000000000	0,00000000000000	0,00000000000000	0,00000000000000
0,04775	0,00000000000000	0,00000000000000	0,00000000000000	0,00000000000000	0,00000000000000	0,00000000000000	0,00000000000000
0,04785	0,00000000000000	0,00000000000000	0,00000000000000	0,00000000000000	0,00000000000000	0,00000000000000	0,00000000000000
0,04795	0,00000000000000	0,00000000000000	0,00000000000000	0,00000000000000	0,00000000000000	0,00000000000000	0,00000000000000
0,04805	0,00000000000000	0,00000000000000	0,00000000000000	0,00000000000000	0,00000000000000	0,00000000000000	0,00000000000000
0,04815	0,00000000000000	0,00000000000000	0,00000000000000	0,00000000000000	0,00000000000000	0,00000000000000	0,00000000000000
0,04825	0,00000000000000	0,00000000000000	0,00000000000000	0,00000000000000	0,00000000000000	0,00000000000000	0,00943396226415
0,04835	0,00000000000000	0,00000000000000	0,00000000000000	0,00000000000000	0,00000000000000	0,00000000000000	0,00000000000000
0,04845	0,00000000000000	0,00000000000000	0,00000000000000	0,00000000000000	0,00000000000000	0,01098901098901	0,00000000000000
0,04855	0,00000000000000	0,00000000000000	0,00000000000000	0,00000000000000	0,00000000000000	0,00000000000000	0,00000000000000
0,04865	0,00000000000000	0,00000000000000	0,00000000000000	0,00000000000000	0,00000000000000	0,00000000000000	0,00000000000000
0,04875	0,00000000000000	0,00000000000000	0,00000000000000	0,00000000000000	0,00000000000000	0,00000000000000	0,00000000000000
0,04885	0,00000000000000	0,00000000000000	0,00000000000000	0,00000000000000	0,00000000000000	0,00000000000000	0,00943396226415
0,04895	0,00000000000000	0,00000000000000	0,00000000000000	0,00000000000000	0,00000000000000	0,00000000000000	0,00000000000000
0,04905	0,00000000000000	0,00000000000000	0,00000000000000	0,00000000000000	0,00000000000000	0,00000000000000	0,00943396226415
0,04915	0,00000000000000	0,00000000000000	0,00000000000000	0,00000000000000	0,00000000000000	0,00000000000000	0,00000000000000
0,04925	0,00000000000000	0,00000000000000	0,00000000000000	0,00000000000000	0,00000000000000	0,00000000000000	0,00000000000000
0,04935	0,00000000000000	0,00000000000000	0,00000000000000	0,00000000000000	0,00000000000000	0,00000000000000	0,00000000000000
0,04945	0,00000000000000	0,00000000000000	0,00000000000000	0,00000000000000	0,00000000000000	0,00000000000000	0,00000000000000
0,04955	0,00000000000000	0,00000000000000	0,00000000000000	0,00000000000000	0,00000000000000	0,00000000000000	0,00000000000000
0,04965	0,00000000000000	0,00000000000000	0,00000000000000	0,00000000000000	0,00000000000000	0,00000000000000	0,00000000000000
0,04975	0,00000000000000	0,00000000000000	0,00000000000000	0,00000000000000	0,00000000000000	0,00000000000000	0,00000000000000
0,04985	0,00000000000000	0,00000000000000	0,00000000000000	0,00000000000000	0,00000000000000	0,00000000000000	0,00000000000000
0,04995	0,00000000000000	0,00000000000000	0,00000000000000	0,00000000000000	0,00000000000000	0,00000000000000	0,00000000000000
0,05005	0,00000000000000	0,00000000000000	0,00000000000000	0,00000000000000	0,00000000000000	0,00000000000000	0,00000000000000
0,05015	0,00000000000000	0,00000000000000	0,00000000000000	0,00000000000000	0,00000000000000	0,00000000000000	0,00000000000000
0,05025	0,00000000000000	0,00000000000000	0,00000000000000	0,00000000000000	0,00000000000000	0,00000000000000	0,00943396226415
0,05035	0,00000000000000	0,00000000000000	0,00000000000000	0,00000000000000	0,00000000000000	0,00000000000000	0,00000000000000
0,05045	0,00000000000000	0,00000000000000	0,00000000000000	0,00000000000000	0,00000000000000	0,00000000000000	0,00000000000000
0,05055	0,00000000000000	0,00000000000000	0,00000000000000	0,00000000000000	0,00000000000000	0,01098901098901	0,00000000000000
0,05065	0,00000000000000	0,00000000000000	0,00000000000000	0,00000000000000	0,00000000000000	0,00000000000000	0,00943396226415
0,05075	0,00000000000000	0,00000000000000	0,00000000000000	0,00000000000000	0,00000000000000	0,00000000000000	0,00000000000000
0,05085	0,00000000000000	0,00000000000000	0,00000000000000	0,00000000000000	0,00000000000000	0,00000000000000	0,00000000000000
0,05095	0,00000000000000	0,00000000000000	0,00000000000000	0,00000000000000	0,00000000000000	0,00000000000000	0,00000000000000
0,05105	0,00000000000000	0,00000000000000	0,00000000000000	0,00000000000000	0,00000000000000	0,00000000000000	0,00000000000000
0,05115	0,00000000000000	0,00000000000000	0,00000000000000	0,00000000000000	0,00000000000000	0,00000000000000	0,00000000000000
0,05125	0,00000000000000	0,00000000000000	0,00000000000000	0,00000000000000	0,00000000000000	0,00000000000000	0,00000000000000
0,05135	0,00000000000000	0,00000000000000	0,00000000000000	0,00000000000000	0,00000000000000	0,00000000000000	0,00000000000000
0,05145	0,00000000000000	0,00000000000000	0,00000000000000	0,00000000000000	0,00000000000000	0,00000000000000	0,00000000000000
0,05155	0,00000000000000	0,00000000000000	0,00000000000000	0,00000000000000	0,00000000000000	0,00000000000000	0,00000000000000
0,05165	0,00000000000000	0,00000000000000	0,00000000000000	0,00000000000000	0,00000000000000	0,00000000000000	0,00000000000000
0,05175	0,00000000000000	0,00000000000000	0,00000000000000	0,00000000000000	0,00000000000000	0,01098901098901	0,00000000000000
0,05185	0,00000000000000	0,00000000000000	0,00000000000000	0,00000000000000	0,00000000000000	0,00000000000000	0,00000000000000
0,05195	0,00000000000000	0,00000000000000	0,00000000000000	0,00000000000000	0,00000000000000	0,00000000000000	0,00000000000000
0,05205	0,00000000000000	0,00000000000000	0,00000000000000	0,00000000000000	0,00000000000000	0,00000000000000	0,00000000000000
0,05215	0,00000000000000	0,00000000000000	0,00000000000000	0,00000000000000	0,01136363636364	0,00000000000000	0,00000000000000
0,05225	0,00000000000000	0,00000000000000	0,00000000000000	0,00000000000000	0,00000000000000	0,00000000000000	0,00000000000000
0,05235	0,00000000000000	0,00000000000000	0,00000000000000	0,00000000000000	0,00000000000000	0,00000000000000	0,00000000000000
0,05245	0,00000000000000	0,00000000000000	0,00000000000000	0,00000000000000	0,00000000000000	0,00000000000000	0,00000000000000
0,05255	0,00000000000000	0,00000000000000	0,00000000000000	0,00000000000000	0,00000000000000	0,00000000000000	0,00000000000000
0,05265	0,00000000000000	0,00000000000000	0,00000000000000	0,00000000000000	0,00000000000000	0,00000000000000	0,00000000000000
0,05275	0,00000000000000	0,00000000000000	0,00000000000000	0,00000000000000	0,00000000000000	0,00000000000000	0,00000000000000
0,05285	0,00000000000000	0,00000000000000	0,00000000000000	0,00000000000000	0,00000000000000	0,00000000000000	0,00000000000000
0,05295	0,00000000000000	0,00000000000000	0,00000000000000	0,00000000000000	0,00000000000000	0,00000000000000	0,00000000000000
0,05305	0,00000000000000	0,00000000000000	0,00000000000000	0,00000000000000	0,00000000000000	0,00000000000000	0,00000000000000
0,05315	0,00000000000000	0,00000000000000	0,00000000000000	0,00000000000000	0,00000000000000	0,00000000000000	0,00000000000000
0,05325	0,00000000000000	0,00000000000000	0,00000000000000	0,00000000000000	0,00000000000000	0,00000000000000	0,00000000000000
0,05335	0,00000000000000	0,00000000000000	0,00000000000000	0,00000000000000	0,00000000000000	0,00000000000000	0,00000000000000
0,05345	0,00000000000000	0,00000000000000	0,00000000000000	0,00000000000000	0,00000000000000	0,00000000000000	0,00943396226415
0,05355	0,00000000000000	0,00000000000000	0,00000000000000	0,00000000000000	0,00000000000000	0,00000000000000	0,00000000000000
0,05365	0,00000000000000	0,00000000000000	0,00000000000000	0,00000000000000	0,00000000000000	0,00000000000000	0,00943396226415
0,05375	0,00000000000000	0,00000000000000	0,00000000000000	0,00000000000000	0,00000000000000	0,00000000000000	0,00000000000000
0,05385	0,00000000000000	0,00000000000000	0,00000000000000	0,00000000000000	0,00000000000000	0,00000000000000	0,00000000000000
0,05395	0,00000000000000	0,00000000000000	0,00000000000000	0,00000000000000	0,00000000000000	0,00000000000000	0,00000000000000
0,05405	0,00000000000000	0,00000000000000	0,00000000000000	0,00000000000000	0,00000000000000	0,00000000000000	0,00000000000000
0,05415	0,00000000000000	0,00000000000000	0,00000000000000	0,00000000000000	0,00000000000000	0,00000000000000	0,00943396226415
0,05425	0,00000000000000	0,00000000000000	0,00000000000000	0,00000000000000	0,00000000000000	0,00000000000000	0,00000000000000
0,05435	0,00000000000000	0,00000000000000	0,00000000000000	0,00000000000000	0,00000000000000	0,00000000000000	0,00000000000000
0,05445	0,00000000000000	0,00000000000000	0,00000000000000	0,00000000000000	0,00000000000000	0,00000000000000	0,00000000000000
0,05455	0,00000000000000	0,00000000000000	0,00000000000000	0,00000000000000	0,00000000000000	0,00000000000000	0,00000000000000
0,05465	0,00000000000000	0,00000000000000	0,00000000000000	0,00000000000000	0,00000000000000	0,00000000000000	0,00000000000000
0,05475	0,00000000000000	0,00000000000000	0,00000000000000	0,00000000000000	0,00000000000000	0,00000000000000	0,00000000000000
0,05485	0,00000000000000	0,00000000000000	0,00000000000000	0,00000000000000	0,00000000000000	0,00000000000000	0,00000000000000
0,05495	0,00000000000000	0,00000000000000	0,00000000000000	0,00000000000000	0,00000000000000	0,00000000000000	0,00000000000000
0,05505	0,00000000000000	0,00000000000000	0,00000000000000	0,00000000000000	0,00000000000000	0,00000000000000	0,00943396226415
0,05515	0,00000000000000	0,00000000000000	0,00000000000000	0,00000000000000	0,00000000000000	0,00000000000000	0,00000000000000
0,05525	0,00000000000000	0,00000000000000	0,00000000000000	0,00000000000000	0,01136363636364	0,00000000000000	0,00000000000000
0,05535	0,00000000000000	0,00000000000000	0,00000000000000	0,00000000000000	0,00000000000000	0,00000000000000	0,00000000000000
0,05545	0,00000000000000	0,00000000000000	0,00000000000000	0,00000000000000	0,00000000000000	0,00000000000000	0,00000000000000
0,05555	0,00000000000000	0,00000000000000	0,00000000000000	0,00000000000000	0,00000000000000	0,00000000000000	0,00000000000000
0,05565	0,00000000000000	0,00000000000000	0,00000000000000	0,00000000000000	0,01136363636364	0,00000000000000	0,00000000000000
0,05575	0,00000000000000	0,00000000000000	0,00000000000000	0,00000000000000	0,00000000000000	0,00000000000000	0,00943396226415
0,05585	0,00000000000000	0,00000000000000	0,00000000000000	0,00000000000000	0,00000000000000	0,00000000000000	0,00000000000000
0,05595	0,00000000000000	0,00000000000000	0,00000000000000	0,00000000000000	0,00000000000000	0,00000000000000	0,00000000000000
0,05605	0,00000000000000	0,00000000000000	0,00000000000000	0,00000000000000	0,00000000000000	0,00000000000000	0,00000000000000
0,05615	0,00000000000000	0,00000000000000	0,00000000000000	0,00000000000000	0,00000000000000	0,00000000000000	0,00000000000000
0,05625	0,00000000000000	0,00000000000000	0,00000000000000	0,00000000000000	0,00000000000000	0,00000000000000	0,00943396226415
0,05635	0,00000000000000	0,00000000000000	0,00000000000000	0,00000000000000	0,00000000000000	0,01098901098901	0,00000000000000
0,05645	0,00000000000000	0,00000000000000	0,00000000000000	0,00000000000000	0,00000000000000	0,00000000000000	0,00000000000000
0,05655	0,00000000000000	0,00000000000000	0,00000000000000	0,00000000000000	0,00000000000000	0,00000000000000	0,00000000000000
0,05665	0,00000000000000	0,00000000000000	0,00000000000000	0,00000000000000	0,00000000000000	0,00000000000000	0,00000000000000
0,05675	0,00000000000000	0,00000000000000	0,00000000000000	0,00000000000000	0,00000000000000	0,00000000000000	0,00000000000000
0,05685	0,00000000000000	0,00000000000000	0,00000000000000	0,00000000000000	0,00000000000000	0,00000000000000	0,00000000000000
0,05695	0,00000000000000	0,00000000000000	0,00000000000000	0,00000000000000	0,00000000000000	0,00000000000000	0,00000000000000
0,05705	0,00000000000000	0,00000000000000	0,00000000000000	0,00000000000000	0,00000000000000	0,00000000000000	0,00000000000000
0,05715	0,00000000000000	0,00000000000000	0,00000000000000	0,00000000000000	0,00000000000000	0,00000000000000	0,00000000000000
0,05725	0,00000000000000	0,00000000000000	0,00000000000000	0,00000000000000	0,00000000000000	0,00000000000000	0,00000000000000
0,05735	0,00000000000000	0,00000000000000	0,00000000000000	0,00000000000000	0,00000000000000	0,00000000000000	0,00000000000000
0,05745	0,00000000000000	0,00000000000000	0,00000000000000	0,00000000000000	0,00000000000000	0,00000000000000	0,00000000000000
0,05755	0,00000000000000	0,00000000000000	0,00000000000000	0,00000000000000	0,00000000000000	0,00000000000000	0,00000000000000
0,05765	0,00000000000000	0,00000000000000	0,00000000000000	0,00000000000000	0,00000000000000	0,00000000000000	0,00943396226415
0,05775	0,00000000000000	0,00000000000000	0,00000000000000	0,00000000000000	0,00000000000000	0,00000000000000	0,00000000000000
0,05785	0,00000000000000	0,00000000000000	0,00000000000000	0,00000000000000	0,01136363636364	0,00000000000000	0,00000000000000
0,05795	0,00000000000000	0,00000000000000	0,00000000000000	0,00000000000000	0,00000000000000	0,00000000000000	0,00000000000000
0,05805	0,00000000000000	0,00000000000000	0,00000000000000	0,00000000000000	0,00000000000000	0,00000000000000	0,00000000000000
0,05815	0,00000000000000	0,00000000000000	0,00000000000000	0,00000000000000	0,00000000000000	0,00000000000000	0,00000000000000
0,05825	0,00000000000000	0,00000000000000	0,00000000000000	0,00000000000000	0,00000000000000	0,00000000000000	0,00000000000000
0,05835	0,00000000000000	0,00000000000000	0,00000000000000	0,00000000000000	0,00000000000000	0,00000000000000	0,00000000000000
0,05845	0,00000000000000	0,00000000000000	0,00000000000000	0,00000000000000	0,00000000000000	0,00000000000000	0,00943396226415
0,05855	0,00000000000000	0,00000000000000	0,00000000000000	0,00000000000000	0,00000000000000	0,00000000000000	0,00000000000000
0,05865	0,00000000000000	0,00000000000000	0,00000000000000	0,00000000000000	0,00000000000000	0,00000000000000	0,00000000000000
0,05875	0,00000000000000	0,00000000000000	0,00000000000000	0,00000000000000	0,00000000000000	0,00000000000000	0,00000000000000
0,05885	0,00000000000000	0,00000000000000	0,00000000000000	0,00000000000000	0,00000000000000	0,00000000000000	0,00000000000000
0,05895	0,00000000000000	0,00000000000000	0,00000000000000	0,00000000000000	0,00000000000000	0,00000000000000	0,00000000000000
0,05905	0,00000000000000	0,00000000000000	0,00000000000000	0,00000000000000	0,01136363636364	0,00000000000000	0,00000000000000
0,05915	0,00000000000000	0,00000000000000	0,00000000000000	0,00000000000000	0,00000000000000	0,00000000000000	0,00000000000000
0,05925	0,00000000000000	0,00000000000000	0,00000000000000	0,00000000000000	0,00000000000000	0,00000000000000	0,00000000000000
0,05935	0,00000000000000	0,00000000000000	0,00000000000000	0,00000000000000	0,01136363636364	0,00000000000000	0,00000000000000
0,05945	0,00000000000000	0,00000000000000	0,00000000000000	0,00000000000000	0,00000000000000	0,00000000000000	0,00000000000000
0,05955	0,00000000000000	0,00000000000000	0,00000000000000	0,00000000000000	0,00000000000000	0,00000000000000	0,00000000000000
0,05965	0,00000000000000	0,00000000000000	0,00000000000000	0,00000000000000	0,00000000000000	0,00000000000000	0,00000000000000
0,05975	0,00000000000000	0,00000000000000	0,00000000000000	0,00000000000000	0,00000000000000	0,01098901098901	0,00000000000000
0,05985	0,00000000000000	0,00000000000000	0,00000000000000	0,00000000000000	0,00000000000000	0,00000000000000	0,00000000000000
0,05995	0,00000000000000	0,00000000000000	0,00000000000000	0,00000000000000	0,00000000000000	0,00000000000000	0,00000000000000
0,06005	0,00000000000000	0,00000000000000	0,00000000000000	0,00000000000000	0,00000000000000	0,00000000000000	0,00000000000000
0,06015	0,00000000000000	0,00000000000000	0,00000000000000	0,00000000000000	0,00000000000000	0,00000000000000	0,00943396226415
0,06025	0,00000000000000	0,00000000000000	0,00000000000000	0,00000000000000	0,00000000000000	0,00000000000000	0,00000000000000
0,06035	0,00000000000000	0,00000000000000	0,00000000000000	0,00000000000000	0,00000000000000	0,00000000000000	0,00000000000000
0,06045	0,00000000000000	0,00000000000000	0,00000000000000	0,00000000000000	0,00000000000000	0,00000000000000	0,00000000000000
0,06055	0,00000000000000	0,00000000000000	0,00000000000000	0,00000000000000	0,00000000000000	0,00000000000000	0,00000000000000
0,06065	0,00000000000000	0,00000000000000	0,00000000000000	0,00000000000000	0,00000000000000	0,01098901098901	0,00000000000000
0,06075	0,00000000000000	0,00000000000000	0,00000000000000	0,00000000000000	0,00000000000000	0,00000000000000	0,00000000000000
0,06085	0,00000000000000	0,00000000000000	0,00000000000000	0,00000000000000	0,00000000000000	0,00000000000000	0,00000000000000
0,06095	0,00000000000000	0,00000000000000	0,00000000000000	0,00000000000000	0,00000000000000	0,00000000000000	0,00000000000000
0,06105	0,00000000000000	0,00000000000000	0,00000000000000	0,00000000000000	0,00000000000000	0,00000000000000	0,00000000000000
0,06115	0,00000000000000	0,00000000000000	0,00000000000000	0,00000000000000	0,00000000000000	0,00000000000000	0,00000000000000
0,06125	0,00000000000000	0,00000000000000	0,00000000000000	0,00000000000000	0,00000000000000	0,00000000000000	0,00000000000000
0,06135	0,00000000000000	0,00000000000000	0,00000000000000	0,00000000000000	0,00000000000000	0,00000000000000	0,00000000000000
0,06145	0,00000000000000	0,00000000000000	0,00000000000000	0,00000000000000	0,00000000000000	0,00000000000000	0,00000000000000
0,06155	0,00000000000000	0,00000000000000	0,00000000000000	0,00000000000000	0,00000000000000	0,00000000000000	0,00000000000000
0,06165	0,00000000000000	0,00000000000000	0,00000000000000	0,00000000000000	0,00000000000000	0,00000000000000	0,00000000000000
0,06175	0,00000000000000	0,00000000000000	0,00000000000000	0,00000000000000	0,00000000000000	0,00000000000000	0,00000000000000
0,06185	0,00000000000000	0,00000000000000	0,00000000000000	0,00000000000000	0,00000000000000	0,00000000000000	0,00000000000000
0,06195	0,00000000000000	0,00000000000000	0,00000000000000	0,00000000000000	0,00000000000000	0,00000000000000	0,00000000000000
0,06205	0,00000000000000	0,00000000000000	0,00000000000000	0,00000000000000	0,00000000000000	0,00000000000000	0,00000000000000
0,06215	0,00000000000000	0,00000000000000	0,00000000000000	0,00000000000000	0,00000000000000	0,00000000000000	0,00000000000000
0,06225	0,00000000000000	0,00000000000000	0,00000000000000	0,00000000000000	0,00000000000000	0,00000000000000	0,00000000000000
0,06235	0,00000000000000	0,00000000000000	0,00000000000000	0,00000000000000	0,00000000000000	0,01098901098901	0,00000000000000
0,06245	0,00000000000000	0,00000000000000	0,00000000000000	0,00000000000000	0,00000000000000	0,00000000000000	0,00000000000000
0,06255	0,00000000000000	0,00000000000000	0,00000000000000	0,00000000000000	0,01136363636364	0,00000000000000	0,00000000000000
0,06265	0,00000000000000	0,00000000000000	0,00000000000000	0,00000000000000	0,00000000000000	0,00000000000000	0,00000000000000
0,06275	0,00000000000000	0,00000000000000	0,00000000000000	0,00000000000000	0,00000000000000	0,00000000000000	0,00000000000000
0,06285	0,00000000000000	0,00000000000000	0,00000000000000	0,00000000000000	0,00000000000000	0,00000000000000	0,00000000000000
0,06295	0,00000000000000	0,00000000000000	0,00000000000000	0,00000000000000	0,00000000000000	0,00000000000000	0,00000000000000
0,06305	0,00000000000000	0,00000000000000	0,00000000000000	0,00000000000000	0,00000000000000	0,00000000000000	0,00000000000000
0,06315	0,00000000000000	0,00000000000000	0,00000000000000	0,00000000000000	0,01136363636364	0,01098901098901	0,00000000000000
0,06325	0,00000000000000	0,00000000000000	0,00000000000000	0,00000000000000	0,00000000000000	0,00000000000000	0,00000000000000
0,06335	0,00000000000000	0,00000000000000	0,00000000000000	0,00000000000000	0,00000000000000	0,00000000000000	0,00000000000000
0,06345	0,00000000000000	0,00000000000000	0,00000000000000	0,00000000000000	0,00000000000000	0,00000000000000	0,00000000000000
0,06355	0,00000000000000	0,00000000000000	0,00000000000000	0,00000000000000	0,00000000000000	0,00000000000000	0,00000000000000
0,06365	0,00000000000000	0,00000000000000	0,00000000000000	0,00000000000000	0,00000000000000	0,00000000000000	0,00000000000000
0,06375	0,00000000000000	0,00000000000000	0,00000000000000	0,00000000000000	0,00000000000000	0,00000000000000	0,00000000000000
0,06385	0,00000000000000	0,00000000000000	0,00000000000000	0,00000000000000	0,00000000000000	0,00000000000000	0,00000000000000
0,06395	0,00000000000000	0,00000000000000	0,00000000000000	0,00000000000000	0,00000000000000	0,00000000000000	0,00000000000000
0,06405	0,00000000000000	0,00000000000000	0,00000000000000	0,00000000000000	0,00000000000000	0,00000000000000	0,00000000000000
0,06415	0,00000000000000	0,00000000000000	0,00000000000000	0,00000000000000	0,00000000000000	0,00000000000000	0,00000000000000
0,06425	0,00000000000000	0,00000000000000	0,00000000000000	0,00000000000000	0,00000000000000	0,00000000000000	0,00000000000000
0,06435	0,00000000000000	0,00000000000000	0,00000000000000	0,00000000000000	0,00000000000000	0,00000000000000	0,00000000000000
0,06445	0,00000000000000	0,00000000000000	0,00000000000000	0,00000000000000	0,00000000000000	0,00000000000000	0,00000000000000
0,06455	0,00000000000000	0,00000000000000	0,00000000000000	0,00000000000000	0,00000000000000	0,00000000000000	0,00000000000000
0,06465	0,00000000000000	0,00000000000000	0,00000000000000	0,00000000000000	0,00000000000000	0,00000000000000	0,00000000000000
0,06475	0,00000000000000	0,00000000000000	0,00000000000000	0,00000000000000	0,01136363636364	0,00000000000000	0,00000000000000
0,06485	0,00000000000000	0,00000000000000	0,00000000000000	0,00000000000000	0,00000000000000	0,00000000000000	0,00000000000000
0,06495	0,00000000000000	0,00000000000000	0,00000000000000	0,00000000000000	0,00000000000000	0,00000000000000	0,00000000000000
0,06505	0,00000000000000	0,00000000000000	0,00000000000000	0,00000000000000	0,00000000000000	0,00000000000000	0,00000000000000
0,06515	0,00000000000000	0,00000000000000	0,00000000000000	0,00000000000000	0,00000000000000	0,00000000000000	0,00000000000000
0,06525	0,00000000000000	0,00000000000000	0,00000000000000	0,00000000000000	0,00000000000000	0,00000000000000	0,00000000000000
0,06535	0,00000000000000	0,00000000000000	0,00000000000000	0,00000000000000	0,00000000000000	0,00000000000000	0,00000000000000
0,06545	0,00000000000000	0,00000000000000	0,00000000000000	0,00000000000000	0,00000000000000	0,00000000000000	0,00000000000000
0,06555	0,00000000000000	0,00000000000000	0,00000000000000	0,00000000000000	0,00000000000000	0,00000000000000	0,00000000000000
0,06565	0,00000000000000	0,00000000000000	0,00000000000000	0,00000000000000	0,00000000000000	0,00000000000000	0,00000000000000
0,06575	0,00000000000000	0,00000000000000	0,00000000000000	0,00000000000000	0,00000000000000	0,00000000000000	0,00000000000000
0,06585	0,00000000000000	0,00000000000000	0,00000000000000	0,00000000000000	0,00000000000000	0,00000000000000	0,00000000000000
0,06595	0,00000000000000	0,00000000000000	0,00000000000000	0,00000000000000	0,00000000000000	0,01098901098901	0,00000000000000
0,06605	0,00000000000000	0,00000000000000	0,00000000000000	0,00000000000000	0,00000000000000	0,00000000000000	0,00000000000000
0,06615	0,00000000000000	0,00000000000000	0,00000000000000	0,00000000000000	0,00000000000000	0,00000000000000	0,00000000000000
0,06625	0,00000000000000	0,00000000000000	0,00000000000000	0,00000000000000	0,00000000000000	0,00000000000000	0,00000000000000
0,06635	0,00000000000000	0,00000000000000	0,00000000000000	0,00000000000000	0,00000000000000	0,00000000000000	0,00000000000000
0,06645	0,00000000000000	0,00000000000000	0,00000000000000	0,00000000000000	0,00000000000000	0,00000000000000	0,00000000000000
0,06655	0,00000000000000	0,00000000000000	0,00000000000000	0,00000000000000	0,00000000000000	0,00000000000000	0,00000000000000
0,06665	0,00000000000000	0,00000000000000	0,00000000000000	0,00000000000000	0,00000000000000	0,00000000000000	0,00000000000000
0,06675	0,00000000000000	0,00000000000000	0,00000000000000	0,00000000000000	0,00000000000000	0,00000000000000	0,00000000000000
0,06685	0,00000000000000	0,00000000000000	0,00000000000000	0,00000000000000	0,00000000000000	0,00000000000000	0,00000000000000
0,06695	0,00000000000000	0,00000000000000	0,00000000000000	0,00000000000000	0,00000000000000	0,00000000000000	0,00000000000000
0,06705	0,00000000000000	0,00000000000000	0,00000000000000	0,00000000000000	0,00000000000000	0,00000000000000	0,00000000000000
0,06715	0,00000000000000	0,00000000000000	0,00000000000000	0,00000000000000	0,00000000000000	0,00000000000000	0,00000000000000
0,06725	0,00000000000000	0,00000000000000	0,00000000000000	0,00000000000000	0,00000000000000	0,00000000000000	0,00000000000000
0,06735	0,00000000000000	0,00000000000000	0,00000000000000	0,00000000000000	0,00000000000000	0,00000000000000	0,00000000000000
0,06745	0,00000000000000	0,00000000000000	0,00000000000000	0,00000000000000	0,00000000000000	0,00000000000000	0,00000000000000
0,06755	0,00000000000000	0,00000000000000	0,00000000000000	0,00000000000000	0,00000000000000	0,00000000000000	0,00000000000000
0,06765	0,00000000000000	0,00000000000000	0,00000000000000	0,00000000000000	0,00000000000000	0,00000000000000	0,00000000000000
0,06775	0,00000000000000	0,00000000000000	0,00000000000000	0,00000000000000	0,00000000000000	0,00000000000000	0,00000000000000
0,06785	0,00000000000000	0,00000000000000	0,00000000000000	0,00000000000000	0,00000000000000	0,00000000000000	0,00000000000000
0,06795	0,00000000000000	0,00000000000000	0,00000000000000	0,00000000000000	0,00000000000000	0,00000000000000	0,00000000000000
0,06805	0,00000000000000	0,00000000000000	0,00000000000000	0,00000000000000	0,00000000000000	0,00000000000000	0,00000000000000
0,06815	0,00000000000000	0,00000000000000	0,00000000000000	0,00000000000000	0,00000000000000	0,00000000000000	0,00000000000000
0,06825	0,00000000000000	0,00000000000000	0,00000000000000	0,00000000000000	0,00000000000000	0,00000000000000	0,00000000000000
0,06835	0,00000000000000	0,00000000000000	0,00000000000000	0,00000000000000	0,00000000000000	0,00000000000000	0,00000000000000
0,06845	0,00000000000000	0,00000000000000	0,00000000000000	0,00000000000000	0,00000000000000	0,00000000000000	0,00000000000000
0,06855	0,00000000000000	0,00000000000000	0,00000000000000	0,00000000000000	0,00000000000000	0,00000000000000	0,00000000000000
0,06865	0,00000000000000	0,00000000000000	0,00000000000000	0,00000000000000	0,00000000000000	0,00000000000000	0,00000000000000
0,06875	0,00000000000000	0,00000000000000	0,00000000000000	0,00000000000000	0,00000000000000	0,00000000000000	0,00000000000000
0,06885	0,00000000000000	0,00000000000000	0,00000000000000	0,00000000000000	0,00000000000000	0,00000000000000	0,00000000000000
0,06895	0,00000000000000	0,00000000000000	0,00000000000000	0,00000000000000	0,00000000000000	0,00000000000000	0,00000000000000
0,06905	0,00000000000000	0,00000000000000	0,00000000000000	0,00000000000000	0,00000000000000	0,00000000000000	0,00000000000000
0,06915	0,00000000000000	0,00000000000000	0,00000000000000	0,00000000000000	0,00000000000000	0,00000000000000	0,00000000000000
0,06925	0,00000000000000	0,00000000000000	0,00000000000000	0,00000000000000	0,00000000000000	0,00000000000000	0,00000000000000
0,06935	0,00000000000000	0,00000000000000	0,00000000000000	0,00000000000000	0,00000000000000	0,00000000000000	0,00000000000000
0,06945	0,00000000000000	0,00000000000000	0,00000000000000	0,00000000000000	0,00000000000000	0,00000000000000	0,00000000000000
0,06955	0,00000000000000	0,00000000000000	0,00000000000000	0,00000000000000	0,00000000000000	0,00000000000000	0,00000000000000
0,06965	0,00000000000000	0,00000000000000	0,00000000000000	0,00000000000000	0,00000000000000	0,00000000000000	0,00000000000000
0,06975	0,00000000000000	0,00000000000000	0,00000000000000	0,00000000000000	0,00000000000000	0,00000000000000	0,00000000000000
0,06985	0,00000000000000	0,00000000000000	0,00000000000000	0,00000000000000	0,00000000000000	0,00000000000000	0,00000000000000
0,06995	0,00000000000000	0,00000000000000	0,00000000000000	0,00000000000000	0,00000000000000	0,00000000000000	0,00000000000000
0,07005	0,00000000000000	0,00000000000000	0,00000000000000	0,00000000000000	0,00000000000000	0,00000000000000	0,00000000000000
0,07015	0,00000000000000	0,00000000000000	0,00000000000000	0,00000000000000	0,01136363636364	0,00000000000000	0,00000000000000
0,07025	0,00000000000000	0,00000000000000	0,00000000000000	0,00000000000000	0,00000000000000	0,00000000000000	0,00000000000000
0,07035	0,00000000000000	0,00000000000000	0,00000000000000	0,00000000000000	0,00000000000000	0,00000000000000	0,00000000000000
0,07045	0,00000000000000	0,00000000000000	0,00000000000000	0,00000000000000	0,00000000000000	0,00000000000000	0,00000000000000
0,07055	0,00000000000000	0,00000000000000	0,00000000000000	0,00000000000000	0,00000000000000	0,00000000000000	0,00000000000000
0,07065	0,00000000000000	0,00000000000000	0,00000000000000	0,00000000000000	0,00000000000000	0,00000000000000	0,00000000000000
0,07075	0,00000000000000	0,00000000000000	0,00000000000000	0,00000000000000	0,00000000000000	0,00000000000000	0,00000000000000
0,07085	0,00000000000000	0,00000000000000	0,00000000000000	0,00000000000000	0,00000000000000	0,00000000000000	0,00000000000000
0,07095	0,00000000000000	0,00000000000000	0,00000000000000	0,00000000000000	0,00000000000000	0,00000000000000	0,00000000000000
0,07105	0,00000000000000	0,00000000000000	0,00000000000000	0,00000000000000	0,00000000000000	0,00000000000000	0,00000000000000
0,07115	0,00000000000000	0,00000000000000	0,00000000000000	0,00000000000000	0,00000000000000	0,00000000000000	0,00000000000000
0,07125	0,00000000000000	0,00000000000000	0,00000000000000	0,00000000000000	0,00000000000000	0,00000000000000	0,00000000000000
0,07135	0,00000000000000	0,00000000000000	0,00000000000000	0,00000000000000	0,00000000000000	0,00000000000000	0,00000000000000
0,07145	0,00000000000000	0,00000000000000	0,00000000000000	0,00000000000000	0,00000000000000	0,01098901098901	0,00000000000000
0,07155	0,00000000000000	0,00000000000000	0,00000000000000	0,00000000000000	0,00000000000000	0,00000000000000	0,00000000000000
0,07165	0,00000000000000	0,00000000000000	0,00000000000000	0,00000000000000	0,00000000000000	0,00000000000000	0,00000000000000
0,07175	0,00000000000000	0,00000000000000	0,00000000000000	0,00000000000000	0,00000000000000	0,00000000000000	0,00000000000000
0,07185	0,00000000000000	0,00000000000000	0,00000000000000	0,00000000000000	0,00000000000000	0,00000000000000	0,00000000000000
0,07195	0,00000000000000	0,00000000000000	0,00000000000000	0,00000000000000	0,00000000000000	0,00000000000000	0,00000000000000
0,07205	0,00000000000000	0,00000000000000	0,00000000000000	0,00000000000000	0,00000000000000	0,00000000000000	0,00000000000000
0,07215	0,00000000000000	0,00000000000000	0,00000000000000	0,00000000000000	0,00000000000000	0,00000000000000	0,00000000000000
0,07225	0,00000000000000	0,00000000000000	0,00000000000000	0,00000000000000	0,00000000000000	0,00000000000000	0,00000000000000
0,07235	0,00000000000000	0,00000000000000	0,00000000000000	0,00000000000000	0,00000000000000	0,00000000000000	0,00000000000000
0,07245	0,00000000000000	0,00000000000000	0,00000000000000	0,00000000000000	0,00000000000000	0,00000000000000	0,00943396226415
0,07255	0,00000000000000	0,00000000000000	0,00000000000000	0,00000000000000	0,00000000000000	0,00000000000000	0,00000000000000
0,07265	0,00000000000000	0,00000000000000	0,00000000000000	0,00000000000000	0,00000000000000	0,00000000000000	0,00000000000000
0,07275	0,00000000000000	0,00000000000000	0,00000000000000	0,00000000000000	0,00000000000000	0,00000000000000	0,00000000000000
0,07285	0,00000000000000	0,00000000000000	0,00000000000000	0,00000000000000	0,00000000000000	0,00000000000000	0,00000000000000
0,07295	0,00000000000000	0,00000000000000	0,00000000000000	0,00000000000000	0,00000000000000	0,00000000000000	0,00000000000000
0,07305	0,00000000000000	0,00000000000000	0,00000000000000	0,00000000000000	0,01136363636364	0,00000000000000	0,00000000000000
0,07315	0,00000000000000	0,00000000000000	0,00000000000000	0,00000000000000	0,00000000000000	0,00000000000000	0,00000000000000
0,07325	0,00000000000000	0,00000000000000	0,00000000000000	0,00000000000000	0,00000000000000	0,00000000000000	0,00000000000000
0,07335	0,00000000000000	0,00000000000000	0,00000000000000	0,00000000000000	0,00000000000000	0,00000000000000	0,00000000000000
0,07345	0,00000000000000	0,00000000000000	0,00000000000000	0,00000000000000	0,00000000000000	0,00000000000000	0,00000000000000
0,07355	0,00000000000000	0,00000000000000	0,00000000000000	0,00000000000000	0,00000000000000	0,00000000000000	0,00000000000000
0,07365	0,00000000000000	0,00000000000000	0,00000000000000	0,00000000000000	0,00000000000000	0,00000000000000	0,00000000000000
0,07375	0,00000000000000	0,00000000000000	0,00000000000000	0,00000000000000	0,00000000000000	0,00000000000000	0,00000000000000
0,07385	0,00000000000000	0,00000000000000	0,00000000000000	0,00000000000000	0,00000000000000	0,00000000000000	0,00000000000000
0,07395	0,00000000000000	0,00000000000000	0,00000000000000	0,00000000000000	0,00000000000000	0,00000000000000	0,00000000000000
0,07405	0,00000000000000	0,00000000000000	0,00000000000000	0,00000000000000	0,00000000000000	0,00000000000000	0,00000000000000
0,07415	0,00000000000000	0,00000000000000	0,00000000000000	0,00000000000000	0,00000000000000	0,00000000000000	0,00000000000000
0,07425	0,00000000000000	0,00000000000000	0,00000000000000	0,00000000000000	0,00000000000000	0,00000000000000	0,00000000000000
0,07435	0,00000000000000	0,00000000000000	0,00000000000000	0,00000000000000	0,00000000000000	0,00000000000000	0,00000000000000
0,07445	0,00000000000000	0,00000000000000	0,00000000000000	0,00000000000000	0,00000000000000	0,00000000000000	0,00000000000000
0,07455	0,00000000000000	0,00000000000000	0,00000000000000	0,00000000000000	0,00000000000000	0,00000000000000	0,00000000000000
0,07465	0,00000000000000	0,00000000000000	0,00000000000000	0,00000000000000	0,00000000000000	0,00000000000000	0,00000000000000
0,07475	0,00000000000000	0,00000000000000	0,00000000000000	0,00000000000000	0,00000000000000	0,00000000000000	0,00000000000000
0,07485	0,00000000000000	0,00000000000000	0,00000000000000	0,00000000000000	0,00000000000000	0,00000000000000	0,00000000000000
0,07495	0,00000000000000	0,00000000000000	0,00000000000000	0,00000000000000	0,00000000000000	0,00000000000000	0,00000000000000
0,07505	0,00000000000000	0,00000000000000	0,00000000000000	0,00000000000000	0,00000000000000	0,00000000000000	0,00000000000000
0,07515	0,00000000000000	0,00000000000000	0,00000000000000	0,00000000000000	0,00000000000000	0,01098901098901	0,00000000000000
0,07525	0,00000000000000	0,00000000000000	0,00000000000000	0,00000000000000	0,00000000000000	0,01098901098901	0,00000000000000
0,07535	0,00000000000000	0,00000000000000	0,00000000000000	0,00000000000000	0,00000000000000	0,00000000000000	0,00000000000000
0,07545	0,00000000000000	0,00000000000000	0,00000000000000	0,00000000000000	0,00000000000000	0,00000000000000	0,00000000000000
0,07555	0,00000000000000	0,00000000000000	0,00000000000000	0,00000000000000	0,00000000000000	0,00000000000000	0,00000000000000
0,07565	0,00000000000000	0,00000000000000	0,00000000000000	0,00000000000000	0,00000000000000	0,00000000000000	0,00000000000000
0,07575	0,00000000000000	0,00000000000000	0,00000000000000	0,00000000000000	0,00000000000000	0,00000000000000	0,00000000000000
0,07585	0,00000000000000	0,00000000000000	0,00000000000000	0,00000000000000	0,00000000000000	0,00000000000000	0,00000000000000
0,07595	0,00000000000000	0,00000000000000	0,00000000000000	0,00000000000000	0,00000000000000	0,00000000000000	0,00000000000000
0,07605	0,00000000000000	0,00000000000000	0,00000000000000	0,00000000000000	0,00000000000000	0,00000000000000	0,00000000000000
0,07615	0,00000000000000	0,00000000000000	0,00000000000000	0,00000000000000	0,00000000000000	0,00000000000000	0,00000000000000
0,07625	0,00000000000000	0,00000000000000	0,00000000000000	0,00000000000000	0,00000000000000	0,00000000000000	0,00000000000000
0,07635	0,00000000000000	0,00000000000000	0,00000000000000	0,00000000000000	0,00000000000000	0,00000000000000	0,00000000000000
0,07645	0,00000000000000	0,00000000000000	0,00000000000000	0,00000000000000	0,00000000000000	0,00000000000000	0,00000000000000
0,07655	0,00000000000000	0,00000000000000	0,00000000000000	0,00000000000000	0,00000000000000	0,00000000000000	0,00000000000000
0,07665	0,00000000000000	0,00000000000000	0,00000000000000	0,00000000000000	0,00000000000000	0,00000000000000	0,00000000000000
0,07675	0,00000000000000	0,00000000000000	0,00000000000000	0,00000000000000	0,00000000000000	0,00000000000000	0,00000000000000
0,07685	0,00000000000000	0,00000000000000	0,00000000000000	0,00000000000000	0,00000000000000	0,00000000000000	0,00000000000000
0,07695	0,00000000000000	0,00000000000000	0,00000000000000	0,00000000000000	0,00000000000000	0,00000000000000	0,00000000000000
0,07705	0,00000000000000	0,00000000000000	0,00000000000000	0,00000000000000	0,00000000000000	0,00000000000000	0,00000000000000
0,07715	0,00000000000000	0,00000000000000	0,00000000000000	0,00000000000000	0,00000000000000	0,00000000000000	0,00000000000000
0,07725	0,00000000000000	0,00000000000000	0,00000000000000	0,00000000000000	0,00000000000000	0,00000000000000	0,00000000000000
0,07735	0,00000000000000	0,00000000000000	0,00000000000000	0,00000000000000	0,00000000000000	0,00000000000000	0,00943396226415
0,07745	0,00000000000000	0,00000000000000	0,00000000000000	0,00000000000000	0,00000000000000	0,00000000000000	0,00000000000000
0,07755	0,00000000000000	0,00000000000000	0,00000000000000	0,00000000000000	0,00000000000000	0,00000000000000	0,00000000000000
0,07765	0,00000000000000	0,00000000000000	0,00000000000000	0,00000000000000	0,00000000000000	0,00000000000000	0,00000000000000
0,07775	0,00000000000000	0,00000000000000	0,00000000000000	0,00000000000000	0,00000000000000	0,00000000000000	0,00000000000000
0,07785	0,00000000000000	0,00000000000000	0,00000000000000	0,00000000000000	0,00000000000000	0,00000000000000	0,00000000000000
0,07795	0,00000000000000	0,00000000000000	0,00000000000000	0,00000000000000	0,00000000000000	0,00000000000000	0,00000000000000
0,07805	0,00000000000000	0,00000000000000	0,00000000000000	0,00000000000000	0,00000000000000	0,00000000000000	0,00000000000000
0,07815	0,00000000000000	0,00000000000000	0,00000000000000	0,00000000000000	0,00000000000000	0,00000000000000	0,00000000000000
0,07825	0,00000000000000	0,00000000000000	0,00000000000000	0,00000000000000	0,00000000000000	0,00000000000000	0,00000000000000
0,07835	0,00000000000000	0,00000000000000	0,00000000000000	0,00000000000000	0,00000000000000	0,00000000000000	0,00000000000000
0,07845	0,00000000000000	0,00000000000000	0,00000000000000	0,00000000000000	0,00000000000000	0,00000000000000	0,00000000000000
0,07855	0,00000000000000	0,00000000000000	0,00000000000000	0,00000000000000	0,00000000000000	0,00000000000000	0,00000000000000
0,07865	0,00000000000000	0,00000000000000	0,00000000000000	0,00000000000000	0,00000000000000	0,00000000000000	0,00000000000000
0,07875	0,00000000000000	0,00000000000000	0,00000000000000	0,00000000000000	0,00000000000000	0,00000000000000	0,00000000000000
0,07885	0,00000000000000	0,00000000000000	0,00000000000000	0,00000000000000	0,00000000000000	0,00000000000000	0,00000000000000
0,07895	0,00000000000000	0,00000000000000	0,00000000000000	0,00000000000000	0,00000000000000	0,00000000000000	0,00000000000000
0,07905	0,00000000000000	0,00000000000000	0,00000000000000	0,00000000000000	0,00000000000000	0,00000000000000	0,00000000000000
0,07915	0,00000000000000	0,00000000000000	0,00000000000000	0,00000000000000	0,00000000000000	0,00000000000000	0,00943396226415
0,07925	0,00000000000000	0,00000000000000	0,00000000000000	0,00000000000000	0,01136363636364	0,00000000000000	0,00000000000000
0,07935	0,00000000000000	0,00000000000000	0,00000000000000	0,00000000000000	0,00000000000000	0,00000000000000	0,00000000000000
0,07945	0,00000000000000	0,00000000000000	0,00000000000000	0,00000000000000	0,00000000000000	0,00000000000000	0,00000000000000
0,07955	0,00000000000000	0,00000000000000	0,00000000000000	0,00000000000000	0,00000000000000	0,00000000000000	0,00000000000000
0,07965	0,00000000000000	0,00000000000000	0,00000000000000	0,00000000000000	0,00000000000000	0,00000000000000	0,00000000000000
0,07975	0,00000000000000	0,00000000000000	0,00000000000000	0,00000000000000	0,00000000000000	0,00000000000000	0,00000000000000
0,07985	0,00000000000000	0,00000000000000	0,00000000000000	0,00000000000000	0,00000000000000	0,00000000000000	0,00000000000000
0,07995	0,00000000000000	0,00000000000000	0,00000000000000	0,00000000000000	0,00000000000000	0,00000000000000	0,00000000000000
0,08005	0,00000000000000	0,00000000000000	0,00000000000000	0,00000000000000	0,00000000000000	0,00000000000000	0,00000000000000
0,08015	0,00000000000000	0,00000000000000	0,00000000000000	0,00000000000000	0,01136363636364	0,00000000000000	0,00943396226415
0,08025	0,00000000000000	0,00000000000000	0,00000000000000	0,00000000000000	0,00000000000000	0,00000000000000	0,00000000000000
0,08035	0,00000000000000	0,00000000000000	0,00000000000000	0,00000000000000	0,00000000000000	0,00000000000000	0,00000000000000
0,08045	0,00000000000000	0,00000000000000	0,00000000000000	0,00000000000000	0,00000000000000	0,00000000000000	0,00943396226415
0,08055	0,00000000000000	0,00000000000000	0,00000000000000	0,00000000000000	0,00000000000000	0,00000000000000	0,00000000000000
0,08065	0,00000000000000	0,00000000000000	0,00000000000000	0,00000000000000	0,00000000000000	0,00000000000000	0,00000000000000
0,08075	0,00000000000000	0,00000000000000	0,00000000000000	0,00000000000000	0,00000000000000	0,00000000000000	0,00000000000000
0,08085	0,00000000000000	0,00000000000000	0,00000000000000	0,00000000000000	0,00000000000000	0,00000000000000	0,00000000000000
0,08095	0,00000000000000	0,00000000000000	0,00000000000000	0,00000000000000	0,00000000000000	0,00000000000000	0,00943396226415
0,08105	0,00000000000000	0,00000000000000	0,00000000000000	0,00000000000000	0,00000000000000	0,00000000000000	0,00000000000000
0,08115	0,00000000000000	0,00000000000000	0,00000000000000	0,00000000000000	0,00000000000000	0,00000000000000	0,00000000000000
0,08125	0,00000000000000	0,00000000000000	0,00000000000000	0,00000000000000	0,00000000000000	0,00000000000000	0,00000000000000
0,08135	0,00000000000000	0,00000000000000	0,00000000000000	0,00000000000000	0,00000000000000	0,00000000000000	0,00000000000000
0,08145	0,00000000000000	0,00000000000000	0,00000000000000	0,00000000000000	0,00000000000000	0,00000000000000	0,00000000000000
0,08155	0,00000000000000	0,00000000000000	0,00000000000000	0,00000000000000	0,00000000000000	0,00000000000000	0,00000000000000
0,08165	0,00000000000000	0,00000000000000	0,00000000000000	0,00000000000000	0,00000000000000	0,00000000000000	0,00000000000000
0,08175	0,00000000000000	0,00000000000000	0,00000000000000	0,00000000000000	0,00000000000000	0,00000000000000	0,00000000000000
0,08185	0,00000000000000	0,00000000000000	0,00000000000000	0,00000000000000	0,00000000000000	0,00000000000000	0,00000000000000
0,08195	0,00000000000000	0,00000000000000	0,00000000000000	0,00000000000000	0,00000000000000	0,00000000000000	0,00000000000000
0,08205	0,00000000000000	0,00000000000000	0,00000000000000	0,00000000000000	0,00000000000000	0,00000000000000	0,00000000000000
0,08215	0,00000000000000	0,00000000000000	0,00000000000000	0,00000000000000	0,00000000000000	0,00000000000000	0,00000000000000
0,08225	0,00000000000000	0,00000000000000	0,00000000000000	0,00000000000000	0,00000000000000	0,00000000000000	0,00000000000000
0,08235	0,00000000000000	0,00000000000000	0,00000000000000	0,00000000000000	0,00000000000000	0,00000000000000	0,00000000000000
0,08245	0,00000000000000	0,00000000000000	0,00000000000000	0,00000000000000	0,00000000000000	0,00000000000000	0,00000000000000
0,08255	0,00000000000000	0,00000000000000	0,00000000000000	0,00000000000000	0,00000000000000	0,00000000000000	0,00000000000000
0,08265	0,00000000000000	0,00000000000000	0,00000000000000	0,00000000000000	0,00000000000000	0,00000000000000	0,00000000000000
0,08275	0,00000000000000	0,00000000000000	0,00000000000000	0,00000000000000	0,00000000000000	0,00000000000000	0,00000000000000
0,08285	0,00000000000000	0,00000000000000	0,00000000000000	0,00000000000000	0,00000000000000	0,00000000000000	0,00000000000000
0,08295	0,00000000000000	0,00000000000000	0,00000000000000	0,00000000000000	0,00000000000000	0,00000000000000	0,00000000000000
0,08305	0,00000000000000	0,00000000000000	0,00000000000000	0,00000000000000	0,00000000000000	0,00000000000000	0,00000000000000
0,08315	0,00000000000000	0,00000000000000	0,00000000000000	0,00000000000000	0,00000000000000	0,00000000000000	0,00000000000000
0,08325	0,00000000000000	0,00000000000000	0,00000000000000	0,00000000000000	0,00000000000000	0,00000000000000	0,00000000000000
0,08335	0,00000000000000	0,00000000000000	0,00000000000000	0,00000000000000	0,00000000000000	0,00000000000000	0,00000000000000
0,08345	0,00000000000000	0,00000000000000	0,00000000000000	0,00000000000000	0,00000000000000	0,00000000000000	0,00000000000000
0,08355	0,00000000000000	0,00000000000000	0,00000000000000	0,00000000000000	0,00000000000000	0,00000000000000	0,00000000000000
0,08365	0,00000000000000	0,00000000000000	0,00000000000000	0,00000000000000	0,00000000000000	0,00000000000000	0,00000000000000
0,08375	0,00000000000000	0,00000000000000	0,00000000000000	0,00000000000000	0,00000000000000	0,00000000000000	0,00000000000000
0,08385	0,00000000000000	0,00000000000000	0,00000000000000	0,00000000000000	0,00000000000000	0,01098901098901	0,00000000000000
0,08395	0,00000000000000	0,00000000000000	0,00000000000000	0,00000000000000	0,00000000000000	0,00000000000000	0,00000000000000
0,08405	0,00000000000000	0,00000000000000	0,00000000000000	0,00000000000000	0,00000000000000	0,00000000000000	0,00000000000000
0,08415	0,00000000000000	0,00000000000000	0,00000000000000	0,00000000000000	0,00000000000000	0,00000000000000	0,00000000000000
0,08425	0,00000000000000	0,00000000000000	0,00000000000000	0,00000000000000	0,00000000000000	0,01098901098901	0,00000000000000
0,08435	0,00000000000000	0,00000000000000	0,00000000000000	0,00000000000000	0,00000000000000	0,00000000000000	0,00000000000000
0,08445	0,00000000000000	0,00000000000000	0,00000000000000	0,00000000000000	0,00000000000000	0,00000000000000	0,00000000000000
0,08455	0,00000000000000	0,00000000000000	0,00000000000000	0,00000000000000	0,00000000000000	0,00000000000000	0,00000000000000
0,08465	0,00000000000000	0,00000000000000	0,00000000000000	0,00000000000000	0,00000000000000	0,00000000000000	0,00000000000000
0,08475	0,00000000000000	0,00000000000000	0,00000000000000	0,00000000000000	0,00000000000000	0,00000000000000	0,00000000000000
0,08485	0,00000000000000	0,00000000000000	0,00000000000000	0,00000000000000	0,00000000000000	0,00000000000000	0,00000000000000
0,08495	0,00000000000000	0,00000000000000	0,00000000000000	0,00000000000000	0,00000000000000	0,00000000000000	0,00000000000000
0,08505	0,00000000000000	0,00000000000000	0,00000000000000	0,00000000000000	0,00000000000000	0,00000000000000	0,00000000000000
0,08515	0,00000000000000	0,00000000000000	0,00000000000000	0,00000000000000	0,00000000000000	0,00000000000000	0,00000000000000
0,08525	0,00000000000000	0,00000000000000	0,00000000000000	0,00000000000000	0,00000000000000	0,00000000000000	0,00000000000000
0,08535	0,00000000000000	0,00000000000000	0,00000000000000	0,00000000000000	0,00000000000000	0,00000000000000	0,00000000000000
0,08545	0,00000000000000	0,00000000000000	0,00000000000000	0,00000000000000	0,00000000000000	0,00000000000000	0,00000000000000
0,08555	0,00000000000000	0,00000000000000	0,00000000000000	0,00000000000000	0,00000000000000	0,00000000000000	0,00000000000000
0,08565	0,00000000000000	0,00000000000000	0,00000000000000	0,00000000000000	0,00000000000000	0,00000000000000	0,00000000000000
0,08575	0,00000000000000	0,00000000000000	0,00000000000000	0,00000000000000	0,00000000000000	0,00000000000000	0,00000000000000
0,08585	0,00000000000000	0,00000000000000	0,00000000000000	0,00000000000000	0,00000000000000	0,00000000000000	0,00000000000000
0,08595	0,00000000000000	0,00000000000000	0,00000000000000	0,00000000000000	0,00000000000000	0,00000000000000	0,00000000000000
0,08605	0,00000000000000	0,00000000000000	0,00000000000000	0,00000000000000	0,00000000000000	0,00000000000000	0,00000000000000
0,08615	0,00000000000000	0,00000000000000	0,00000000000000	0,00000000000000	0,00000000000000	0,00000000000000	0,00000000000000
0,08625	0,00000000000000	0,00000000000000	0,00000000000000	0,00000000000000	0,00000000000000	0,00000000000000	0,00000000000000
0,08635	0,00000000000000	0,00000000000000	0,00000000000000	0,00000000000000	0,00000000000000	0,00000000000000	0,00000000000000
0,08645	0,00000000000000	0,00000000000000	0,00000000000000	0,00000000000000	0,00000000000000	0,00000000000000	0,00000000000000
0,08655	0,00000000000000	0,00000000000000	0,00000000000000	0,00000000000000	0,00000000000000	0,00000000000000	0,00000000000000
0,08665	0,00000000000000	0,00000000000000	0,00000000000000	0,00000000000000	0,00000000000000	0,00000000000000	0,00000000000000
0,08675	0,00000000000000	0,00000000000000	0,00000000000000	0,00000000000000	0,00000000000000	0,00000000000000	0,00000000000000
0,08685	0,00000000000000	0,00000000000000	0,00000000000000	0,00000000000000	0,00000000000000	0,00000000000000	0,00000000000000
0,08695	0,00000000000000	0,00000000000000	0,00000000000000	0,00000000000000	0,00000000000000	0,00000000000000	0,00000000000000
0,08705	0,00000000000000	0,00000000000000	0,00000000000000	0,00000000000000	0,00000000000000	0,00000000000000	0,00000000000000
0,08715	0,00000000000000	0,00000000000000	0,00000000000000	0,00000000000000	0,00000000000000	0,00000000000000	0,00000000000000
0,08725	0,00000000000000	0,00000000000000	0,00000000000000	0,00000000000000	0,00000000000000	0,00000000000000	0,00000000000000
0,08735	0,00000000000000	0,00000000000000	0,00000000000000	0,00000000000000	0,00000000000000	0,00000000000000	0,00000000000000
0,08745	0,00000000000000	0,00000000000000	0,00000000000000	0,00000000000000	0,00000000000000	0,00000000000000	0,00000000000000
0,08755	0,00000000000000	0,00000000000000	0,00000000000000	0,00000000000000	0,00000000000000	0,00000000000000	0,00000000000000
0,08765	0,00000000000000	0,00000000000000	0,00000000000000	0,00000000000000	0,00000000000000	0,00000000000000	0,00000000000000
0,08775	0,00000000000000	0,00000000000000	0,00000000000000	0,00000000000000	0,00000000000000	0,00000000000000	0,00000000000000
0,08785	0,00000000000000	0,00000000000000	0,00000000000000	0,00000000000000	0,00000000000000	0,00000000000000	0,00000000000000
0,08795	0,00000000000000	0,00000000000000	0,00000000000000	0,00000000000000	0,00000000000000	0,00000000000000	0,00000000000000
0,08805	0,00000000000000	0,00000000000000	0,00000000000000	0,00000000000000	0,00000000000000	0,00000000000000	0,00000000000000
0,08815	0,00000000000000	0,00000000000000	0,00000000000000	0,00000000000000	0,00000000000000	0,00000000000000	0,00000000000000
0,08825	0,00000000000000	0,00000000000000	0,00000000000000	0,00000000000000	0,00000000000000	0,00000000000000	0,00000000000000
0,08835	0,00000000000000	0,00000000000000	0,00000000000000	0,00000000000000	0,00000000000000	0,00000000000000	0,00000000000000
0,08845	0,00000000000000	0,00000000000000	0,00000000000000	0,00000000000000	0,00000000000000	0,00000000000000	0,00000000000000
0,08855	0,00000000000000	0,00000000000000	0,00000000000000	0,00000000000000	0,01136363636364	0,00000000000000	0,00000000000000
0,08865	0,00000000000000	0,00000000000000	0,00000000000000	0,00000000000000	0,00000000000000	0,00000000000000	0,00000000000000
0,08875	0,00000000000000	0,00000000000000	0,00000000000000	0,00000000000000	0,00000000000000	0,00000000000000	0,00000000000000
0,08885	0,00000000000000	0,00000000000000	0,00000000000000	0,00000000000000	0,00000000000000	0,00000000000000	0,00000000000000
0,08895	0,00000000000000	0,00000000000000	0,00000000000000	0,00000000000000	0,00000000000000	0,00000000000000	0,00000000000000
0,08905	0,00000000000000	0,00000000000000	0,00000000000000	0,00000000000000	0,00000000000000	0,00000000000000	0,00000000000000
0,08915	0,00000000000000	0,00000000000000	0,00000000000000	0,00000000000000	0,00000000000000	0,00000000000000	0,00000000000000
0,08925	0,00000000000000	0,00000000000000	0,00000000000000	0,00000000000000	0,00000000000000	0,00000000000000	0,00000000000000
0,08935	0,00000000000000	0,00000000000000	0,00000000000000	0,00000000000000	0,00000000000000	0,00000000000000	0,00000000000000
0,08945	0,00000000000000	0,00000000000000	0,00000000000000	0,00000000000000	0,00000000000000	0,00000000000000	0,00000000000000
0,08955	0,00000000000000	0,00000000000000	0,00000000000000	0,00000000000000	0,00000000000000	0,00000000000000	0,00000000000000
0,08965	0,00000000000000	0,00000000000000	0,00000000000000	0,00000000000000	0,00000000000000	0,00000000000000	0,00000000000000
0,08975	0,00000000000000	0,00000000000000	0,00000000000000	0,00000000000000	0,00000000000000	0,00000000000000	0,00000000000000
0,08985	0,00000000000000	0,00000000000000	0,00000000000000	0,00000000000000	0,00000000000000	0,00000000000000	0,00000000000000
0,08995	0,00000000000000	0,00000000000000	0,00000000000000	0,00000000000000	0,00000000000000	0,00000000000000	0,00000000000000
0,09005	0,00000000000000	0,00000000000000	0,00000000000000	0,00000000000000	0,00000000000000	0,01098901098901	0,00000000000000
0,09015	0,00000000000000	0,00000000000000	0,00000000000000	0,00000000000000	0,00000000000000	0,00000000000000	0,00000000000000
0,09025	0,00000000000000	0,00000000000000	0,00000000000000	0,00000000000000	0,00000000000000	0,00000000000000	0,00000000000000
0,09035	0,00000000000000	0,00000000000000	0,00000000000000	0,00000000000000	0,00000000000000	0,00000000000000	0,00000000000000
0,09045	0,00000000000000	0,00000000000000	0,00000000000000	0,00000000000000	0,00000000000000	0,00000000000000	0,00000000000000
0,09055	0,00000000000000	0,00000000000000	0,00000000000000	0,00000000000000	0,00000000000000	0,00000000000000	0,00000000000000
0,09065	0,00000000000000	0,00000000000000	0,00000000000000	0,00000000000000	0,00000000000000	0,00000000000000	0,00000000000000
0,09075	0,00000000000000	0,00000000000000	0,00000000000000	0,00000000000000	0,00000000000000	0,00000000000000	0,00000000000000
0,09085	0,00000000000000	0,00000000000000	0,00000000000000	0,00000000000000	0,00000000000000	0,00000000000000	0,00000000000000
0,09095	0,00000000000000	0,00000000000000	0,00000000000000	0,00000000000000	0,00000000000000	0,00000000000000	0,00000000000000
0,09105	0,00000000000000	0,00000000000000	0,00000000000000	0,00000000000000	0,00000000000000	0,00000000000000	0,00000000000000
0,09115	0,00000000000000	0,00000000000000	0,00000000000000	0,00000000000000	0,00000000000000	0,00000000000000	0,00000000000000
0,09125	0,00000000000000	0,00000000000000	0,00000000000000	0,00000000000000	0,00000000000000	0,00000000000000	0,00000000000000
0,09135	0,00000000000000	0,00000000000000	0,00000000000000	0,00000000000000	0,00000000000000	0,00000000000000	0,00000000000000
0,09145	0,00000000000000	0,00000000000000	0,00000000000000	0,00000000000000	0,00000000000000	0,00000000000000	0,00000000000000
0,09155	0,00000000000000	0,00000000000000	0,00000000000000	0,00000000000000	0,00000000000000	0,00000000000000	0,00000000000000
0,09165	0,00000000000000	0,00000000000000	0,00000000000000	0,00000000000000	0,00000000000000	0,00000000000000	0,00000000000000
0,09175	0,00000000000000	0,00000000000000	0,00000000000000	0,00000000000000	0,00000000000000	0,00000000000000	0,00000000000000
0,09185	0,00000000000000	0,00000000000000	0,00000000000000	0,00000000000000	0,00000000000000	0,00000000000000	0,00000000000000
0,09195	0,00000000000000	0,00000000000000	0,00000000000000	0,00000000000000	0,00000000000000	0,00000000000000	0,00000000000000
0,09205	0,00000000000000	0,00000000000000	0,00000000000000	0,00000000000000	0,00000000000000	0,00000000000000	0,00000000000000
0,09215	0,00000000000000	0,00000000000000	0,00000000000000	0,00000000000000	0,00000000000000	0,00000000000000	0,00000000000000
0,09225	0,00000000000000	0,00000000000000	0,00000000000000	0,00000000000000	0,00000000000000	0,00000000000000	0,00000000000000
0,09235	0,00000000000000	0,00000000000000	0,00000000000000	0,00000000000000	0,00000000000000	0,00000000000000	0,00000000000000
0,09245	0,00000000000000	0,00000000000000	0,00000000000000	0,00000000000000	0,00000000000000	0,00000000000000	0,00000000000000
0,09255	0,00000000000000	0,00000000000000	0,00000000000000	0,00000000000000	0,00000000000000	0,00000000000000	0,00000000000000
0,09265	0,00000000000000	0,00000000000000	0,00000000000000	0,00000000000000	0,00000000000000	0,00000000000000	0,00000000000000
0,09275	0,00000000000000	0,00000000000000	0,00000000000000	0,00000000000000	0,00000000000000	0,00000000000000	0,00000000000000
0,09285	0,00000000000000	0,00000000000000	0,00000000000000	0,00000000000000	0,00000000000000	0,00000000000000	0,00000000000000
0,09295	0,00000000000000	0,00000000000000	0,00000000000000	0,00000000000000	0,00000000000000	0,00000000000000	0,00000000000000
0,09305	0,00000000000000	0,00000000000000	0,00000000000000	0,00000000000000	0,00000000000000	0,00000000000000	0,00000000000000
0,09315	0,00000000000000	0,00000000000000	0,00000000000000	0,00000000000000	0,00000000000000	0,00000000000000	0,00000000000000
0,09325	0,00000000000000	0,00000000000000	0,00000000000000	0,00000000000000	0,00000000000000	0,00000000000000	0,00000000000000
0,09335	0,00000000000000	0,00000000000000	0,00000000000000	0,00000000000000	0,00000000000000	0,00000000000000	0,00000000000000
0,09345	0,00000000000000	0,00000000000000	0,00000000000000	0,00000000000000	0,00000000000000	0,00000000000000	0,00000000000000
0,09355	0,00000000000000	0,00000000000000	0,00000000000000	0,00000000000000	0,00000000000000	0,00000000000000	0,00000000000000
0,09365	0,00000000000000	0,00000000000000	0,00000000000000	0,00000000000000	0,00000000000000	0,00000000000000	0,00000000000000
0,09375	0,00000000000000	0,00000000000000	0,00000000000000	0,00000000000000	0,00000000000000	0,00000000000000	0,00000000000000
0,09385	0,00000000000000	0,00000000000000	0,00000000000000	0,00000000000000	0,00000000000000	0,00000000000000	0,00000000000000
0,09395	0,00000000000000	0,00000000000000	0,00000000000000	0,00000000000000	0,00000000000000	0,00000000000000	0,00000000000000
0,09405	0,00000000000000	0,00000000000000	0,00000000000000	0,00000000000000	0,00000000000000	0,00000000000000	0,00000000000000
0,09415	0,00000000000000	0,00000000000000	0,00000000000000	0,00000000000000	0,00000000000000	0,00000000000000	0,00000000000000
0,09425	0,00000000000000	0,00000000000000	0,00000000000000	0,00000000000000	0,00000000000000	0,00000000000000	0,00000000000000
0,09435	0,00000000000000	0,00000000000000	0,00000000000000	0,00000000000000	0,00000000000000	0,00000000000000	0,00000000000000
0,09445	0,00000000000000	0,00000000000000	0,00000000000000	0,00000000000000	0,00000000000000	0,00000000000000	0,00000000000000
0,09455	0,00000000000000	0,00000000000000	0,00000000000000	0,00000000000000	0,00000000000000	0,00000000000000	0,00000000000000
0,09465	0,00000000000000	0,00000000000000	0,00000000000000	0,00000000000000	0,00000000000000	0,00000000000000	0,00000000000000
0,09475	0,00000000000000	0,00000000000000	0,00000000000000	0,00000000000000	0,00000000000000	0,00000000000000	0,00000000000000
0,09485	0,00000000000000	0,00000000000000	0,00000000000000	0,00000000000000	0,00000000000000	0,00000000000000	0,00000000000000
0,09495	0,00000000000000	0,00000000000000	0,00000000000000	0,00000000000000	0,00000000000000	0,00000000000000	0,00000000000000
0,09505	0,00000000000000	0,00000000000000	0,00000000000000	0,00000000000000	0,00000000000000	0,00000000000000	0,00000000000000
0,09515	0,00000000000000	0,00000000000000	0,00000000000000	0,00000000000000	0,00000000000000	0,00000000000000	0,00000000000000
0,09525	0,00000000000000	0,00000000000000	0,00000000000000	0,00000000000000	0,00000000000000	0,00000000000000	0,00000000000000
0,09535	0,00000000000000	0,00000000000000	0,00000000000000	0,00000000000000	0,00000000000000	0,00000000000000	0,00000000000000
0,09545	0,00000000000000	0,00000000000000	0,00000000000000	0,00000000000000	0,00000000000000	0,00000000000000	0,00000000000000
0,09555	0,00000000000000	0,00000000000000	0,00000000000000	0,00000000000000	0,00000000000000	0,00000000000000	0,00000000000000
0,09565	0,00000000000000	0,00000000000000	0,00000000000000	0,00000000000000	0,00000000000000	0,00000000000000	0,00943396226415
0,09575	0,00000000000000	0,00000000000000	0,00000000000000	0,00000000000000	0,00000000000000	0,00000000000000	0,00000000000000
0,09585	0,00000000000000	0,00000000000000	0,00000000000000	0,00000000000000	0,00000000000000	0,00000000000000	0,00000000000000
0,09595	0,00000000000000	0,00000000000000	0,00000000000000	0,00000000000000	0,00000000000000	0,00000000000000	0,00000000000000
0,09605	0,00000000000000	0,00000000000000	0,00000000000000	0,00000000000000	0,00000000000000	0,00000000000000	0,00000000000000
0,09615	0,00000000000000	0,00000000000000	0,00000000000000	0,00000000000000	0,00000000000000	0,00000000000000	0,00000000000000
0,09625	0,00000000000000	0,00000000000000	0,00000000000000	0,00000000000000	0,00000000000000	0,00000000000000	0,00000000000000
0,09635	0,00000000000000	0,00000000000000	0,00000000000000	0,00000000000000	0,00000000000000	0,01098901098901	0,00000000000000
0,09645	0,00000000000000	0,00000000000000	0,00000000000000	0,00000000000000	0,00000000000000	0,00000000000000	0,00000000000000
0,09655	0,00000000000000	0,00000000000000	0,00000000000000	0,00000000000000	0,00000000000000	0,00000000000000	0,00000000000000
0,09665	0,00000000000000	0,00000000000000	0,00000000000000	0,00000000000000	0,00000000000000	0,00000000000000	0,00000000000000
0,09675	0,00000000000000	0,00000000000000	0,00000000000000	0,00000000000000	0,00000000000000	0,00000000000000	0,00000000000000
0,09685	0,00000000000000	0,00000000000000	0,00000000000000	0,00000000000000	0,00000000000000	0,00000000000000	0,00000000000000
0,09695	0,00000000000000	0,00000000000000	0,00000000000000	0,00000000000000	0,00000000000000	0,01098901098901	0,00000000000000
0,09705	0,00000000000000	0,00000000000000	0,00000000000000	0,00000000000000	0,00000000000000	0,00000000000000	0,00000000000000
0,09715	0,00000000000000	0,00000000000000	0,00000000000000	0,00000000000000	0,00000000000000	0,00000000000000	0,00000000000000
0,09725	0,00000000000000	0,00000000000000	0,00000000000000	0,00000000000000	0,00000000000000	0,00000000000000	0,00943396226415
0,09735	0,00000000000000	0,00000000000000	0,00000000000000	0,00000000000000	0,00000000000000	0,01098901098901	0,00000000000000
0,09745	0,00000000000000	0,00000000000000	0,00000000000000	0,00000000000000	0,00000000000000	0,00000000000000	0,00000000000000
0,09755	0,00000000000000	0,00000000000000	0,00000000000000	0,00000000000000	0,00000000000000	0,00000000000000	0,00000000000000
0,09765	0,00000000000000	0,00000000000000	0,00000000000000	0,00000000000000	0,00000000000000	0,00000000000000	0,00000000000000
0,09775	0,00000000000000	0,00000000000000	0,00000000000000	0,00000000000000	0,00000000000000	0,00000000000000	0,00000000000000
0,09785	0,00000000000000	0,00000000000000	0,00000000000000	0,00000000000000	0,00000000000000	0,00000000000000	0,00000000000000
0,09795	0,00000000000000	0,00000000000000	0,00000000000000	0,00000000000000	0,00000000000000	0,00000000000000	0,00000000000000
0,09805	0,00000000000000	0,00000000000000	0,00000000000000	0,00000000000000	0,00000000000000	0,00000000000000	0,00000000000000
0,09815	0,00000000000000	0,00000000000000	0,00000000000000	0,00000000000000	0,00000000000000	0,00000000000000	0,00000000000000
0,09825	0,00000000000000	0,00000000000000	0,00000000000000	0,00000000000000	0,00000000000000	0,00000000000000	0,00000000000000
0,09835	0,00000000000000	0,00000000000000	0,00000000000000	0,00000000000000	0,00000000000000	0,00000000000000	0,00000000000000
0,09845	0,00000000000000	0,00000000000000	0,00000000000000	0,00000000000000	0,01136363636364	0,00000000000000	0,00000000000000
0,09855	0,00000000000000	0,00000000000000	0,00000000000000	0,00000000000000	0,00000000000000	0,00000000000000	0,00000000000000
0,09865	0,00000000000000	0,00000000000000	0,00000000000000	0,00000000000000	0,00000000000000	0,00000000000000	0,00000000000000
0,09875	0,00000000000000	0,00000000000000	0,00000000000000	0,00000000000000	0,00000000000000	0,00000000000000	0,00000000000000
0,09885	0,00000000000000	0,00000000000000	0,00000000000000	0,00000000000000	0,00000000000000	0,00000000000000	0,00000000000000
0,09895	0,00000000000000	0,00000000000000	0,00000000000000	0,00000000000000	0,00000000000000	0,00000000000000	0,00000000000000
0,09905	0,00000000000000	0,00000000000000	0,00000000000000	0,00000000000000	0,00000000000000	0,00000000000000	0,00000000000000
0,09915	0,00000000000000	0,00000000000000	0,00000000000000	0,00000000000000	0,00000000000000	0,00000000000000	0,00000000000000
0,09925	0,00000000000000	0,00000000000000	0,00000000000000	0,00000000000000	0,00000000000000	0,00000000000000	0,00000000000000
0,09935	0,00000000000000	0,00000000000000	0,00000000000000	0,00000000000000	0,00000000000000	0,00000000000000	0,00000000000000
0,09945	0,00000000000000	0,00000000000000	0,00000000000000	0,00000000000000	0,00000000000000	0,00000000000000	0,00000000000000
0,09955	0,00000000000000	0,00000000000000	0,00000000000000	0,00000000000000	0,00000000000000	0,00000000000000	0,00000000000000
0,09965	0,00000000000000	0,00000000000000	0,00000000000000	0,00000000000000	0,00000000000000	0,00000000000000	0,00943396226415
0,09975	0,00000000000000	0,00000000000000	0,00000000000000	0,00000000000000	0,00000000000000	0,00000000000000	0,00000000000000
0,09985	0,00000000000000	0,00000000000000	0,00000000000000	0,00000000000000	0,00000000000000	0,00000000000000	0,00000000000000
0,09995	0,00000000000000	0,00000000000000	0,00000000000000	0,00000000000000	0,00000000000000	0,00000000000000	0,00000000000000
0,10005	0,00000000000000	0,00000000000000	0,00000000000000	0,00000000000000	0,00000000000000	0,00000000000000	0,00000000000000
0,10015	0,00000000000000	0,00000000000000	0,00000000000000	0,00000000000000	0,00000000000000	0,00000000000000	0,00000000000000
0,10025	0,00000000000000	0,00000000000000	0,00000000000000	0,00000000000000	0,00000000000000	0,00000000000000	0,00000000000000
0,10035	0,00000000000000	0,00000000000000	0,00000000000000	0,00000000000000	0,01136363636364	0,00000000000000	0,00000000000000
0,10045	0,00000000000000	0,00000000000000	0,00000000000000	0,00000000000000	0,00000000000000	0,00000000000000	0,00000000000000
0,10055	0,00000000000000	0,00000000000000	0,00000000000000	0,00000000000000	0,00000000000000	0,00000000000000	0,00000000000000
0,10065	0,00000000000000	0,00000000000000	0,00000000000000	0,00000000000000	0,00000000000000	0,00000000000000	0,00943396226415
0,10075	0,00000000000000	0,00000000000000	0,00000000000000	0,00000000000000	0,00000000000000	0,00000000000000	0,00000000000000
0,10085	0,00000000000000	0,00000000000000	0,00000000000000	0,00000000000000	0,00000000000000	0,00000000000000	0,00000000000000
0,10095	0,00000000000000	0,00000000000000	0,00000000000000	0,00000000000000	0,00000000000000	0,00000000000000	0,00000000000000
0,10105	0,00000000000000	0,00000000000000	0,00000000000000	0,00000000000000	0,00000000000000	0,00000000000000	0,00000000000000
0,10115	0,00000000000000	0,00000000000000	0,00000000000000	0,00000000000000	0,00000000000000	0,00000000000000	0,00000000000000
0,10125	0,00000000000000	0,00000000000000	0,00000000000000	0,00000000000000	0,00000000000000	0,00000000000000	0,00000000000000
0,10135	0,00000000000000	0,00000000000000	0,00000000000000	0,00000000000000	0,00000000000000	0,00000000000000	0,00000000000000
0,10145	0,00000000000000	0,00000000000000	0,00000000000000	0,00000000000000	0,00000000000000	0,00000000000000	0,00000000000000
0,10155	0,00000000000000	0,00000000000000	0,00000000000000	0,00000000000000	0,00000000000000	0,00000000000000	0,00000000000000
0,10165	0,00000000000000	0,00000000000000	0,00000000000000	0,00000000000000	0,00000000000000	0,00000000000000	0,00000000000000
0,10175	0,00000000000000	0,00000000000000	0,00000000000000	0,00000000000000	0,00000000000000	0,00000000000000	0,00000000000000
0,10185	0,00000000000000	0,00000000000000	0,00000000000000	0,00000000000000	0,00000000000000	0,00000000000000	0,00000000000000
0,10195	0,00000000000000	0,00000000000000	0,00000000000000	0,00000000000000	0,00000000000000	0,00000000000000	0,00000000000000
0,10205	0,00000000000000	0,00000000000000	0,00000000000000	0,00000000000000	0,00000000000000	0,00000000000000	0,00000000000000
0,10215	0,00000000000000	0,00000000000000	0,00000000000000	0,00000000000000	0,00000000000000	0,00000000000000	0,00000000000000
0,10225	0,00000000000000	0,00000000000000	0,00000000000000	0,00000000000000	0,00000000000000	0,01098901098901	0,00000000000000
0,10235	0,00000000000000	0,00000000000000	0,00000000000000	0,00000000000000	0,00000000000000	0,00000000000000	0,00000000000000
0,10245	0,00000000000000	0,00000000000000	0,00000000000000	0,00000000000000	0,00000000000000	0,00000000000000	0,00000000000000
0,10255	0,00000000000000	0,00000000000000	0,00000000000000	0,00000000000000	0,00000000000000	0,00000000000000	0,00000000000000
0,10265	0,00000000000000	0,00000000000000	0,00000000000000	0,00000000000000	0,00000000000000	0,00000000000000	0,00000000000000
0,10275	0,00000000000000	0,00000000000000	0,00000000000000	0,00000000000000	0,00000000000000	0,00000000000000	0,00000000000000
0,10285	0,00000000000000	0,00000000000000	0,00000000000000	0,00000000000000	0,00000000000000	0,00000000000000	0,00000000000000
0,10295	0,00000000000000	0,00000000000000	0,00000000000000	0,00000000000000	0,00000000000000	0,00000000000000	0,00000000000000
0,10305	0,00000000000000	0,00000000000000	0,00000000000000	0,00000000000000	0,00000000000000	0,00000000000000	0,00000000000000
0,10315	0,00000000000000	0,00000000000000	0,00000000000000	0,00000000000000	0,00000000000000	0,01098901098901	0,00000000000000
0,10325	0,00000000000000	0,00000000000000	0,00000000000000	0,00000000000000	0,00000000000000	0,00000000000000	0,00000000000000
0,10335	0,00000000000000	0,00000000000000	0,00000000000000	0,00000000000000	0,00000000000000	0,00000000000000	0,00000000000000
0,10345	0,00000000000000	0,00000000000000	0,00000000000000	0,00000000000000	0,00000000000000	0,00000000000000	0,00000000000000
0,10355	0,00000000000000	0,00000000000000	0,00000000000000	0,00000000000000	0,00000000000000	0,00000000000000	0,00000000000000
0,10365	0,00000000000000	0,00000000000000	0,00000000000000	0,00000000000000	0,00000000000000	0,01098901098901	0,00000000000000
0,10375	0,00000000000000	0,00000000000000	0,00000000000000	0,00000000000000	0,00000000000000	0,00000000000000	0,00000000000000
0,10385	0,00000000000000	0,00000000000000	0,00000000000000	0,00000000000000	0,00000000000000	0,00000000000000	0,00000000000000
0,10395	0,00000000000000	0,00000000000000	0,00000000000000	0,00000000000000	0,00000000000000	0,00000000000000	0,00000000000000
0,10405	0,00000000000000	0,00000000000000	0,00000000000000	0,00000000000000	0,00000000000000	0,00000000000000	0,00000000000000
0,10415	0,00000000000000	0,00000000000000	0,00000000000000	0,00000000000000	0,00000000000000	0,00000000000000	0,00000000000000
0,10425	0,00000000000000	0,00000000000000	0,00000000000000	0,00000000000000	0,00000000000000	0,00000000000000	0,00000000000000
0,10435	0,00000000000000	0,00000000000000	0,00000000000000	0,00000000000000	0,00000000000000	0,00000000000000	0,00000000000000
0,10445	0,00000000000000	0,00000000000000	0,00000000000000	0,00000000000000	0,01136363636364	0,00000000000000	0,00000000000000
0,10455	0,00000000000000	0,00000000000000	0,00000000000000	0,00000000000000	0,00000000000000	0,00000000000000	0,00000000000000
0,10465	0,00000000000000	0,00000000000000	0,00000000000000	0,00000000000000	0,00000000000000	0,00000000000000	0,00000000000000
0,10475	0,00000000000000	0,00000000000000	0,00000000000000	0,00000000000000	0,00000000000000	0,00000000000000	0,00000000000000
0,10485	0,00000000000000	0,00000000000000	0,00000000000000	0,00000000000000	0,00000000000000	0,01098901098901	0,00000000000000
0,10495	0,00000000000000	0,00000000000000	0,00000000000000	0,00000000000000	0,00000000000000	0,00000000000000	0,00000000000000
0,10505	0,00000000000000	0,00000000000000	0,00000000000000	0,00000000000000	0,00000000000000	0,00000000000000	0,00000000000000
0,10515	0,00000000000000	0,00000000000000	0,00000000000000	0,00000000000000	0,00000000000000	0,00000000000000	0,00000000000000
0,10525	0,00000000000000	0,00000000000000	0,00000000000000	0,00000000000000	0,00000000000000	0,00000000000000	0,00000000000000
0,10535	0,00000000000000	0,00000000000000	0,00000000000000	0,00000000000000	0,00000000000000	0,00000000000000	0,00000000000000
0,10545	0,00000000000000	0,00000000000000	0,00000000000000	0,00000000000000	0,00000000000000	0,00000000000000	0,00000000000000
0,10555	0,00000000000000	0,00000000000000	0,00000000000000	0,00000000000000	0,00000000000000	0,00000000000000	0,00000000000000
0,10565	0,00000000000000	0,00000000000000	0,00000000000000	0,00000000000000	0,00000000000000	0,00000000000000	0,00000000000000
0,10575	0,00000000000000	0,00000000000000	0,00000000000000	0,00000000000000	0,00000000000000	0,00000000000000	0,00000000000000
0,10585	0,00000000000000	0,00000000000000	0,00000000000000	0,00000000000000	0,00000000000000	0,00000000000000	0,00000000000000
0,10595	0,00000000000000	0,00000000000000	0,00000000000000	0,00000000000000	0,00000000000000	0,00000000000000	0,00000000000000
0,10605	0,00000000000000	0,00000000000000	0,00000000000000	0,00000000000000	0,00000000000000	0,00000000000000	0,00943396226415
0,10615	0,00000000000000	0,00000000000000	0,00000000000000	0,00000000000000	0,00000000000000	0,00000000000000	0,00000000000000
0,10625	0,00000000000000	0,00000000000000	0,00000000000000	0,00000000000000	0,00000000000000	0,01098901098901	0,00000000000000
0,10635	0,00000000000000	0,00000000000000	0,00000000000000	0,00000000000000	0,00000000000000	0,00000000000000	0,00000000000000
0,10645	0,00000000000000	0,00000000000000	0,00000000000000	0,00000000000000	0,00000000000000	0,00000000000000	0,00000000000000
0,10655	0,00000000000000	0,00000000000000	0,00000000000000	0,00000000000000	0,00000000000000	0,00000000000000	0,00000000000000
0,10665	0,00000000000000	0,00000000000000	0,00000000000000	0,00000000000000	0,00000000000000	0,00000000000000	0,00000000000000
0,10675	0,00000000000000	0,00000000000000	0,00000000000000	0,00000000000000	0,00000000000000	0,00000000000000	0,00000000000000
0,10685	0,00000000000000	0,00000000000000	0,00000000000000	0,00000000000000	0,00000000000000	0,00000000000000	0,00000000000000
0,10695	0,00000000000000	0,00000000000000	0,00000000000000	0,00000000000000	0,00000000000000	0,00000000000000	0,00000000000000
0,10705	0,00000000000000	0,00000000000000	0,00000000000000	0,00000000000000	0,00000000000000	0,00000000000000	0,00000000000000
0,10715	0,00000000000000	0,00000000000000	0,00000000000000	0,00000000000000	0,00000000000000	0,00000000000000	0,00000000000000
0,10725	0,00000000000000	0,00000000000000	0,00000000000000	0,00000000000000	0,00000000000000	0,00000000000000	0,00000000000000
0,10735	0,00000000000000	0,00000000000000	0,00000000000000	0,00000000000000	0,00000000000000	0,00000000000000	0,00000000000000
0,10745	0,00000000000000	0,00000000000000	0,00000000000000	0,00000000000000	0,00000000000000	0,00000000000000	0,00000000000000
0,10755	0,00000000000000	0,00000000000000	0,00000000000000	0,00000000000000	0,00000000000000	0,00000000000000	0,00000000000000
0,10765	0,00000000000000	0,00000000000000	0,00000000000000	0,00000000000000	0,00000000000000	0,00000000000000	0,00000000000000
0,10775	0,00000000000000	0,00000000000000	0,00000000000000	0,00000000000000	0,00000000000000	0,00000000000000	0,00000000000000
0,10785	0,00000000000000	0,00000000000000	0,00000000000000	0,00000000000000	0,00000000000000	0,00000000000000	0,00000000000000
0,10795	0,00000000000000	0,00000000000000	0,00000000000000	0,00000000000000	0,00000000000000	0,00000000000000	0,00000000000000
0,10805	0,00000000000000	0,00000000000000	0,00000000000000	0,00000000000000	0,00000000000000	0,00000000000000	0,00000000000000
0,10815	0,00000000000000	0,00000000000000	0,00000000000000	0,00000000000000	0,00000000000000	0,00000000000000	0,00000000000000
0,10825	0,00000000000000	0,00000000000000	0,00000000000000	0,00000000000000	0,00000000000000	0,00000000000000	0,00000000000000
0,10835	0,00000000000000	0,00000000000000	0,00000000000000	0,00000000000000	0,00000000000000	0,00000000000000	0,00000000000000
0,10845	0,00000000000000	0,00000000000000	0,00000000000000	0,00000000000000	0,00000000000000	0,00000000000000	0,00000000000000
0,10855	0,00000000000000	0,00000000000000	0,00000000000000	0,00000000000000	0,00000000000000	0,00000000000000	0,00000000000000
0,10865	0,00000000000000	0,00000000000000	0,00000000000000	0,00000000000000	0,00000000000000	0,00000000000000	0,00000000000000
0,10875	0,00000000000000	0,00000000000000	0,00000000000000	0,00000000000000	0,00000000000000	0,00000000000000	0,00000000000000
0,10885	0,00000000000000	0,00000000000000	0,00000000000000	0,00000000000000	0,00000000000000	0,00000000000000	0,00000000000000
0,10895	0,00000000000000	0,00000000000000	0,00000000000000	0,00000000000000	0,00000000000000	0,00000000000000	0,00000000000000
0,10905	0,00000000000000	0,00000000000000	0,00000000000000	0,00000000000000	0,00000000000000	0,00000000000000	0,00000000000000
0,10915	0,00000000000000	0,00000000000000	0,00000000000000	0,00000000000000	0,01136363636364	0,00000000000000	0,00000000000000
0,10925	0,00000000000000	0,00000000000000	0,00000000000000	0,00000000000000	0,00000000000000	0,00000000000000	0,00000000000000
0,10935	0,00000000000000	0,00000000000000	0,00000000000000	0,00000000000000	0,00000000000000	0,00000000000000	0,00000000000000
0,10945	0,00000000000000	0,00000000000000	0,00000000000000	0,00000000000000	0,00000000000000	0,00000000000000	0,00000000000000
0,10955	0,00000000000000	0,00000000000000	0,00000000000000	0,00000000000000	0,00000000000000	0,00000000000000	0,00000000000000
0,10965	0,00000000000000	0,00000000000000	0,00000000000000	0,00000000000000	0,00000000000000	0,00000000000000	0,00000000000000
0,10975	0,00000000000000	0,00000000000000	0,00000000000000	0,00000000000000	0,00000000000000	0,00000000000000	0,00000000000000
0,10985	0,00000000000000	0,00000000000000	0,00000000000000	0,00000000000000	0,00000000000000	0,00000000000000	0,00000000000000
0,10995	0,00000000000000	0,00000000000000	0,00000000000000	0,00000000000000	0,00000000000000	0,00000000000000	0,00000000000000
0,11005	0,00000000000000	0,00000000000000	0,00000000000000	0,00000000000000	0,00000000000000	0,00000000000000	0,00000000000000
0,11015	0,00000000000000	0,00000000000000	0,00000000000000	0,00000000000000	0,00000000000000	0,00000000000000	0,00000000000000
0,11025	0,00000000000000	0,00000000000000	0,00000000000000	0,00000000000000	0,00000000000000	0,00000000000000	0,00000000000000
0,11035	0,00000000000000	0,00000000000000	0,00000000000000	0,00000000000000	0,00000000000000	0,00000000000000	0,00000000000000
0,11045	0,00000000000000	0,00000000000000	0,00000000000000	0,00000000000000	0,00000000000000	0,00000000000000	0,00000000000000
0,11055	0,00000000000000	0,00000000000000	0,00000000000000	0,00000000000000	0,00000000000000	0,00000000000000	0,00000000000000
0,11065	0,00000000000000	0,00000000000000	0,00000000000000	0,00000000000000	0,00000000000000	0,00000000000000	0,00000000000000
0,11075	0,00000000000000	0,00000000000000	0,00000000000000	0,00000000000000	0,00000000000000	0,00000000000000	0,00000000000000
0,11085	0,00000000000000	0,00000000000000	0,00000000000000	0,00000000000000	0,00000000000000	0,00000000000000	0,00000000000000
0,11095	0,00000000000000	0,00000000000000	0,00000000000000	0,00000000000000	0,00000000000000	0,00000000000000	0,00000000000000
0,11105	0,00000000000000	0,00000000000000	0,00000000000000	0,00000000000000	0,00000000000000	0,00000000000000	0,00943396226415
0,11115	0,00000000000000	0,00000000000000	0,00000000000000	0,00000000000000	0,00000000000000	0,00000000000000	0,00000000000000
0,11125	0,00000000000000	0,00000000000000	0,00000000000000	0,00000000000000	0,00000000000000	0,00000000000000	0,00000000000000
0,11135	0,00000000000000	0,00000000000000	0,00000000000000	0,00000000000000	0,00000000000000	0,00000000000000	0,00000000000000
0,11145	0,00000000000000	0,00000000000000	0,00000000000000	0,00000000000000	0,00000000000000	0,00000000000000	0,00000000000000
0,11155	0,00000000000000	0,00000000000000	0,00000000000000	0,00000000000000	0,00000000000000	0,00000000000000	0,00000000000000
0,11165	0,00000000000000	0,00000000000000	0,00000000000000	0,00000000000000	0,00000000000000	0,00000000000000	0,00000000000000
0,11175	0,00000000000000	0,00000000000000	0,00000000000000	0,00000000000000	0,00000000000000	0,00000000000000	0,00000000000000
0,11185	0,00000000000000	0,00000000000000	0,00000000000000	0,00000000000000	0,00000000000000	0,00000000000000	0,00000000000000
0,11195	0,00000000000000	0,00000000000000	0,00000000000000	0,00000000000000	0,00000000000000	0,00000000000000	0,00000000000000
0,11205	0,00000000000000	0,00000000000000	0,00000000000000	0,00000000000000	0,00000000000000	0,00000000000000	0,00000000000000
0,11215	0,00000000000000	0,00000000000000	0,00000000000000	0,00000000000000	0,00000000000000	0,00000000000000	0,00000000000000
0,11225	0,00000000000000	0,00000000000000	0,00000000000000	0,00000000000000	0,00000000000000	0,00000000000000	0,00000000000000
0,11235	0,00000000000000	0,00000000000000	0,00000000000000	0,00000000000000	0,00000000000000	0,00000000000000	0,00000000000000
0,11245	0,00000000000000	0,00000000000000	0,00000000000000	0,00000000000000	0,00000000000000	0,00000000000000	0,00000000000000
0,11255	0,00000000000000	0,00000000000000	0,00000000000000	0,00000000000000	0,00000000000000	0,00000000000000	0,00000000000000
0,11265	0,00000000000000	0,00000000000000	0,00000000000000	0,00000000000000	0,00000000000000	0,00000000000000	0,00000000000000
0,11275	0,00000000000000	0,00000000000000	0,00000000000000	0,00000000000000	0,00000000000000	0,00000000000000	0,00000000000000
0,11285	0,00000000000000	0,00000000000000	0,00000000000000	0,00000000000000	0,00000000000000	0,00000000000000	0,00000000000000
0,11295	0,00000000000000	0,00000000000000	0,00000000000000	0,00000000000000	0,00000000000000	0,00000000000000	0,00000000000000
0,11305	0,00000000000000	0,00000000000000	0,00000000000000	0,00000000000000	0,00000000000000	0,00000000000000	0,00000000000000
0,11315	0,00000000000000	0,00000000000000	0,00000000000000	0,00000000000000	0,00000000000000	0,00000000000000	0,00000000000000
0,11325	0,00000000000000	0,00000000000000	0,00000000000000	0,00000000000000	0,00000000000000	0,00000000000000	0,00000000000000
0,11335	0,00000000000000	0,00000000000000	0,00000000000000	0,00000000000000	0,00000000000000	0,00000000000000	0,00000000000000
0,11345	0,00000000000000	0,00000000000000	0,00000000000000	0,00000000000000	0,00000000000000	0,00000000000000	0,00000000000000
0,11355	0,00000000000000	0,00000000000000	0,00000000000000	0,00000000000000	0,00000000000000	0,00000000000000	0,00000000000000
0,11365	0,00000000000000	0,00000000000000	0,00000000000000	0,00000000000000	0,00000000000000	0,00000000000000	0,00000000000000
0,11375	0,00000000000000	0,00000000000000	0,00000000000000	0,00000000000000	0,00000000000000	0,00000000000000	0,00000000000000
0,11385	0,00000000000000	0,00000000000000	0,00000000000000	0,00000000000000	0,00000000000000	0,00000000000000	0,00943396226415
0,11395	0,00000000000000	0,00000000000000	0,00000000000000	0,00000000000000	0,00000000000000	0,00000000000000	0,00000000000000
0,11405	0,00000000000000	0,00000000000000	0,00000000000000	0,00000000000000	0,00000000000000	0,00000000000000	0,00000000000000
0,11415	0,00000000000000	0,00000000000000	0,00000000000000	0,00000000000000	0,00000000000000	0,00000000000000	0,00000000000000
0,11425	0,00000000000000	0,00000000000000	0,00000000000000	0,00000000000000	0,00000000000000	0,00000000000000	0,00000000000000
0,11435	0,00000000000000	0,00000000000000	0,00000000000000	0,00000000000000	0,00000000000000	0,00000000000000	0,00000000000000
0,11445	0,00000000000000	0,00000000000000	0,00000000000000	0,00000000000000	0,00000000000000	0,00000000000000	0,00000000000000
0,11455	0,00000000000000	0,00000000000000	0,00000000000000	0,00000000000000	0,00000000000000	0,00000000000000	0,00000000000000
0,11465	0,00000000000000	0,00000000000000	0,00000000000000	0,00000000000000	0,00000000000000	0,00000000000000	0,00000000000000
0,11475	0,00000000000000	0,00000000000000	0,00000000000000	0,00000000000000	0,00000000000000	0,00000000000000	0,00000000000000
0,11485	0,00000000000000	0,00000000000000	0,00000000000000	0,00000000000000	0,00000000000000	0,00000000000000	0,00000000000000
0,11495	0,00000000000000	0,00000000000000	0,00000000000000	0,00000000000000	0,00000000000000	0,00000000000000	0,00000000000000
0,11505	0,00000000000000	0,00000000000000	0,00000000000000	0,00000000000000	0,00000000000000	0,00000000000000	0,00000000000000
0,11515	0,00000000000000	0,00000000000000	0,00000000000000	0,00000000000000	0,00000000000000	0,00000000000000	0,00000000000000
0,11525	0,00000000000000	0,00000000000000	0,00000000000000	0,00000000000000	0,00000000000000	0,00000000000000	0,00000000000000
0,11535	0,00000000000000	0,00000000000000	0,00000000000000	0,00000000000000	0,00000000000000	0,00000000000000	0,00000000000000
0,11545	0,00000000000000	0,00000000000000	0,00000000000000	0,00000000000000	0,00000000000000	0,00000000000000	0,00000000000000
0,11555	0,00000000000000	0,00000000000000	0,00000000000000	0,00000000000000	0,00000000000000	0,00000000000000	0,00000000000000
0,11565	0,00000000000000	0,00000000000000	0,00000000000000	0,00000000000000	0,00000000000000	0,00000000000000	0,00000000000000
0,11575	0,00000000000000	0,00000000000000	0,00000000000000	0,00000000000000	0,00000000000000	0,00000000000000	0,00000000000000
0,11585	0,00000000000000	0,00000000000000	0,00000000000000	0,00000000000000	0,00000000000000	0,00000000000000	0,00000000000000
0,11595	0,00000000000000	0,00000000000000	0,00000000000000	0,00000000000000	0,00000000000000	0,00000000000000	0,00000000000000
0,11605	0,00000000000000	0,00000000000000	0,00000000000000	0,00000000000000	0,00000000000000	0,00000000000000	0,00000000000000
0,11615	0,00000000000000	0,00000000000000	0,00000000000000	0,00000000000000	0,00000000000000	0,00000000000000	0,00000000000000
0,11625	0,00000000000000	0,00000000000000	0,00000000000000	0,00000000000000	0,00000000000000	0,00000000000000	0,00000000000000
0,11635	0,00000000000000	0,00000000000000	0,00000000000000	0,00000000000000	0,00000000000000	0,00000000000000	0,00000000000000
0,11645	0,00000000000000	0,00000000000000	0,00000000000000	0,00000000000000	0,00000000000000	0,00000000000000	0,00000000000000
0,11655	0,00000000000000	0,00000000000000	0,00000000000000	0,00000000000000	0,00000000000000	0,00000000000000	0,00000000000000
0,11665	0,00000000000000	0,00000000000000	0,00000000000000	0,00000000000000	0,00000000000000	0,00000000000000	0,00000000000000
0,11675	0,00000000000000	0,00000000000000	0,00000000000000	0,00000000000000	0,00000000000000	0,00000000000000	0,00000000000000
0,11685	0,00000000000000	0,00000000000000	0,00000000000000	0,00000000000000	0,00000000000000	0,00000000000000	0,00000000000000
0,11695	0,00000000000000	0,00000000000000	0,00000000000000	0,00000000000000	0,00000000000000	0,00000000000000	0,00000000000000
0,11705	0,00000000000000	0,00000000000000	0,00000000000000	0,00000000000000	0,00000000000000	0,00000000000000	0,00943396226415
0,11715	0,00000000000000	0,00000000000000	0,00000000000000	0,00000000000000	0,00000000000000	0,00000000000000	0,00000000000000
0,11725	0,00000000000000	0,00000000000000	0,00000000000000	0,00000000000000	0,00000000000000	0,00000000000000	0,00000000000000
0,11735	0,00000000000000	0,00000000000000	0,00000000000000	0,00000000000000	0,00000000000000	0,00000000000000	0,00000000000000
0,11745	0,00000000000000	0,00000000000000	0,00000000000000	0,00000000000000	0,00000000000000	0,00000000000000	0,00000000000000
0,11755	0,00000000000000	0,00000000000000	0,00000000000000	0,00000000000000	0,00000000000000	0,00000000000000	0,00000000000000
0,11765	0,00000000000000	0,00000000000000	0,00000000000000	0,00000000000000	0,00000000000000	0,00000000000000	0,00000000000000
0,11775	0,00000000000000	0,00000000000000	0,00000000000000	0,00000000000000	0,00000000000000	0,00000000000000	0,00000000000000
0,11785	0,00000000000000	0,00000000000000	0,00000000000000	0,00000000000000	0,00000000000000	0,00000000000000	0,00000000000000
0,11795	0,00000000000000	0,00000000000000	0,00000000000000	0,00000000000000	0,00000000000000	0,00000000000000	0,00000000000000
0,11805	0,00000000000000	0,00000000000000	0,00000000000000	0,00000000000000	0,00000000000000	0,00000000000000	0,00943396226415
0,11815	0,00000000000000	0,00000000000000	0,00000000000000	0,00000000000000	0,00000000000000	0,00000000000000	0,00000000000000
0,11825	0,00000000000000	0,00000000000000	0,00000000000000	0,00000000000000	0,00000000000000	0,00000000000000	0,00000000000000
0,11835	0,00000000000000	0,00000000000000	0,00000000000000	0,00000000000000	0,00000000000000	0,00000000000000	0,00000000000000
0,11845	0,00000000000000	0,00000000000000	0,00000000000000	0,00000000000000	0,00000000000000	0,00000000000000	0,00000000000000
0,11855	0,00000000000000	0,00000000000000	0,00000000000000	0,00000000000000	0,00000000000000	0,00000000000000	0,00000000000000
0,11865	0,00000000000000	0,00000000000000	0,00000000000000	0,00000000000000	0,00000000000000	0,00000000000000	0,00000000000000
0,11875	0,00000000000000	0,00000000000000	0,00000000000000	0,00000000000000	0,00000000000000	0,00000000000000	0,00000000000000
0,11885	0,00000000000000	0,00000000000000	0,00000000000000	0,00000000000000	0,00000000000000	0,00000000000000	0,00000000000000
0,11895	0,00000000000000	0,00000000000000	0,00000000000000	0,00000000000000	0,00000000000000	0,00000000000000	0,00000000000000
0,11905	0,00000000000000	0,00000000000000	0,00000000000000	0,00000000000000	0,00000000000000	0,00000000000000	0,00000000000000
0,11915	0,00000000000000	0,00000000000000	0,00000000000000	0,00000000000000	0,00000000000000	0,00000000000000	0,00000000000000
0,11925	0,00000000000000	0,00000000000000	0,00000000000000	0,00000000000000	0,00000000000000	0,00000000000000	0,00000000000000
0,11935	0,00000000000000	0,00000000000000	0,00000000000000	0,00000000000000	0,00000000000000	0,00000000000000	0,00000000000000
0,11945	0,00000000000000	0,00000000000000	0,00000000000000	0,00000000000000	0,00000000000000	0,00000000000000	0,00000000000000
0,11955	0,00000000000000	0,00000000000000	0,00000000000000	0,00000000000000	0,00000000000000	0,00000000000000	0,00000000000000
0,11965	0,00000000000000	0,00000000000000	0,00000000000000	0,00000000000000	0,00000000000000	0,00000000000000	0,00000000000000
0,11975	0,00000000000000	0,00000000000000	0,00000000000000	0,00000000000000	0,00000000000000	0,00000000000000	0,00000000000000
0,11985	0,00000000000000	0,00000000000000	0,00000000000000	0,00000000000000	0,00000000000000	0,00000000000000	0,00000000000000
0,11995	0,00000000000000	0,00000000000000	0,00000000000000	0,00000000000000	0,00000000000000	0,00000000000000	0,00000000000000
0,12005	0,00000000000000	0,00000000000000	0,00000000000000	0,00000000000000	0,00000000000000	0,00000000000000	0,00943396226415
0,12015	0,00000000000000	0,00000000000000	0,00000000000000	0,00000000000000	0,00000000000000	0,00000000000000	0,00000000000000
0,12025	0,00000000000000	0,00000000000000	0,00000000000000	0,00000000000000	0,00000000000000	0,00000000000000	0,00000000000000
0,12035	0,00000000000000	0,00000000000000	0,00000000000000	0,00000000000000	0,00000000000000	0,00000000000000	0,00000000000000
0,12045	0,00000000000000	0,00000000000000	0,00000000000000	0,00000000000000	0,00000000000000	0,00000000000000	0,00000000000000
0,12055	0,00000000000000	0,00000000000000	0,00000000000000	0,00000000000000	0,00000000000000	0,00000000000000	0,00943396226415
0,12065	0,00000000000000	0,00000000000000	0,00000000000000	0,00000000000000	0,00000000000000	0,00000000000000	0,00000000000000
0,12075	0,00000000000000	0,00000000000000	0,00000000000000	0,00000000000000	0,00000000000000	0,00000000000000	0,00000000000000
0,12085	0,00000000000000	0,00000000000000	0,00000000000000	0,00000000000000	0,00000000000000	0,00000000000000	0,00000000000000
0,12095	0,00000000000000	0,00000000000000	0,00000000000000	0,00000000000000	0,00000000000000	0,00000000000000	0,00000000000000
0,12105	0,00000000000000	0,00000000000000	0,00000000000000	0,00000000000000	0,00000000000000	0,00000000000000	0,00000000000000
0,12115	0,00000000000000	0,00000000000000	0,00000000000000	0,00000000000000	0,00000000000000	0,00000000000000	0,00000000000000
0,12125	0,00000000000000	0,00000000000000	0,00000000000000	0,00000000000000	0,00000000000000	0,00000000000000	0,00000000000000
0,12135	0,00000000000000	0,00000000000000	0,00000000000000	0,00000000000000	0,00000000000000	0,00000000000000	0,00000000000000
0,12145	0,00000000000000	0,00000000000000	0,00000000000000	0,00000000000000	0,00000000000000	0,00000000000000	0,00000000000000
0,12155	0,00000000000000	0,00000000000000	0,00000000000000	0,00000000000000	0,00000000000000	0,00000000000000	0,00000000000000
0,12165	0,00000000000000	0,00000000000000	0,00000000000000	0,00000000000000	0,00000000000000	0,00000000000000	0,00000000000000
0,12175	0,00000000000000	0,00000000000000	0,00000000000000	0,00000000000000	0,00000000000000	0,00000000000000	0,00000000000000
0,12185	0,00000000000000	0,00000000000000	0,00000000000000	0,00000000000000	0,00000000000000	0,00000000000000	0,00000000000000
0,12195	0,00000000000000	0,00000000000000	0,00000000000000	0,00000000000000	0,00000000000000	0,00000000000000	0,00000000000000
0,12205	0,00000000000000	0,00000000000000	0,00000000000000	0,00000000000000	0,00000000000000	0,00000000000000	0,00000000000000
0,12215	0,00000000000000	0,00000000000000	0,00000000000000	0,00000000000000	0,00000000000000	0,00000000000000	0,00000000000000
0,12225	0,00000000000000	0,00000000000000	0,00000000000000	0,00000000000000	0,00000000000000	0,00000000000000	0,00000000000000
0,12235	0,00000000000000	0,00000000000000	0,00000000000000	0,00000000000000	0,00000000000000	0,01098901098901	0,00000000000000
0,12245	0,00000000000000	0,00000000000000	0,00000000000000	0,00000000000000	0,00000000000000	0,00000000000000	0,00000000000000
0,12255	0,00000000000000	0,00000000000000	0,00000000000000	0,00000000000000	0,00000000000000	0,00000000000000	0,00000000000000
0,12265	0,00000000000000	0,00000000000000	0,00000000000000	0,00000000000000	0,00000000000000	0,00000000000000	0,00000000000000
0,12275	0,00000000000000	0,00000000000000	0,00000000000000	0,00000000000000	0,00000000000000	0,00000000000000	0,00000000000000
0,12285	0,00000000000000	0,00000000000000	0,00000000000000	0,00000000000000	0,00000000000000	0,00000000000000	0,00000000000000
0,12295	0,00000000000000	0,00000000000000	0,00000000000000	0,00000000000000	0,00000000000000	0,00000000000000	0,00000000000000
0,12305	0,00000000000000	0,00000000000000	0,00000000000000	0,00000000000000	0,00000000000000	0,00000000000000	0,00943396226415
0,12315	0,00000000000000	0,00000000000000	0,00000000000000	0,00000000000000	0,00000000000000	0,01098901098901	0,00000000000000
0,12325	0,00000000000000	0,00000000000000	0,00000000000000	0,00000000000000	0,00000000000000	0,00000000000000	0,00000000000000
0,12335	0,00000000000000	0,00000000000000	0,00000000000000	0,00000000000000	0,00000000000000	0,00000000000000	0,00000000000000
0,12345	0,00000000000000	0,00000000000000	0,00000000000000	0,00000000000000	0,00000000000000	0,00000000000000	0,00000000000000
0,12355	0,00000000000000	0,00000000000000	0,00000000000000	0,00000000000000	0,00000000000000	0,00000000000000	0,00000000000000
0,12365	0,00000000000000	0,00000000000000	0,00000000000000	0,00000000000000	0,00000000000000	0,00000000000000	0,00000000000000
0,12375	0,00000000000000	0,00000000000000	0,00000000000000	0,00000000000000	0,00000000000000	0,00000000000000	0,00000000000000
0,12385	0,00000000000000	0,00000000000000	0,00000000000000	0,00000000000000	0,00000000000000	0,00000000000000	0,00000000000000
0,12395	0,00000000000000	0,00000000000000	0,00000000000000	0,00000000000000	0,00000000000000	0,00000000000000	0,00000000000000
0,12405	0,00000000000000	0,00000000000000	0,00000000000000	0,00000000000000	0,00000000000000	0,00000000000000	0,00000000000000
0,12415	0,00000000000000	0,00000000000000	0,00000000000000	0,00000000000000	0,00000000000000	0,00000000000000	0,00000000000000
0,12425	0,00000000000000	0,00000000000000	0,00000000000000	0,00000000000000	0,00000000000000	0,00000000000000	0,00000000000000
0,12435	0,00000000000000	0,00000000000000	0,00000000000000	0,00000000000000	0,00000000000000	0,00000000000000	0,00000000000000
0,12445	0,00000000000000	0,00000000000000	0,00000000000000	0,00000000000000	0,00000000000000	0,00000000000000	0,00000000000000
0,12455	0,00000000000000	0,00000000000000	0,00000000000000	0,00000000000000	0,00000000000000	0,00000000000000	0,00000000000000
0,12465	0,00000000000000	0,00000000000000	0,00000000000000	0,00000000000000	0,00000000000000	0,00000000000000	0,00000000000000
0,12475	0,00000000000000	0,00000000000000	0,00000000000000	0,00000000000000	0,00000000000000	0,00000000000000	0,00000000000000
0,12485	0,00000000000000	0,00000000000000	0,00000000000000	0,00000000000000	0,00000000000000	0,00000000000000	0,00000000000000
0,12495	0,00000000000000	0,00000000000000	0,00000000000000	0,00000000000000	0,00000000000000	0,00000000000000	0,00000000000000
0,12505	0,00000000000000	0,00000000000000	0,00000000000000	0,00000000000000	0,00000000000000	0,00000000000000	0,00000000000000
0,12515	0,00000000000000	0,00000000000000	0,00000000000000	0,00000000000000	0,00000000000000	0,00000000000000	0,00000000000000
0,12525	0,00000000000000	0,00000000000000	0,00000000000000	0,00000000000000	0,00000000000000	0,00000000000000	0,00000000000000
0,12535	0,00000000000000	0,00000000000000	0,00000000000000	0,00000000000000	0,00000000000000	0,00000000000000	0,00000000000000
0,12545	0,00000000000000	0,00000000000000	0,00000000000000	0,00000000000000	0,00000000000000	0,00000000000000	0,00000000000000
0,12555	0,00000000000000	0,00000000000000	0,00000000000000	0,00000000000000	0,00000000000000	0,00000000000000	0,00000000000000
0,12565	0,00000000000000	0,00000000000000	0,00000000000000	0,00000000000000	0,00000000000000	0,00000000000000	0,00000000000000
0,12575	0,00000000000000	0,00000000000000	0,00000000000000	0,00000000000000	0,00000000000000	0,00000000000000	0,00000000000000
0,12585	0,00000000000000	0,00000000000000	0,00000000000000	0,00000000000000	0,00000000000000	0,00000000000000	0,00000000000000
0,12595	0,00000000000000	0,00000000000000	0,00000000000000	0,00000000000000	0,00000000000000	0,00000000000000	0,00000000000000
0,12605	0,00000000000000	0,00000000000000	0,00000000000000	0,00000000000000	0,00000000000000	0,00000000000000	0,00000000000000
0,12615	0,00000000000000	0,00000000000000	0,00000000000000	0,00000000000000	0,00000000000000	0,00000000000000	0,00000000000000
0,12625	0,00000000000000	0,00000000000000	0,00000000000000	0,00000000000000	0,00000000000000	0,00000000000000	0,00000000000000
0,12635	0,00000000000000	0,00000000000000	0,00000000000000	0,00000000000000	0,00000000000000	0,00000000000000	0,00000000000000
0,12645	0,00000000000000	0,00000000000000	0,00000000000000	0,00000000000000	0,00000000000000	0,00000000000000	0,00000000000000
0,12655	0,00000000000000	0,00000000000000	0,00000000000000	0,00000000000000	0,00000000000000	0,00000000000000	0,00000000000000
0,12665	0,00000000000000	0,00000000000000	0,00000000000000	0,00000000000000	0,00000000000000	0,00000000000000	0,00000000000000
0,12675	0,00000000000000	0,00000000000000	0,00000000000000	0,00000000000000	0,00000000000000	0,01098901098901	0,00000000000000
0,12685	0,00000000000000	0,00000000000000	0,00000000000000	0,00000000000000	0,00000000000000	0,00000000000000	0,00000000000000
0,12695	0,00000000000000	0,00000000000000	0,00000000000000	0,00000000000000	0,00000000000000	0,00000000000000	0,00000000000000
0,12705	0,00000000000000	0,00000000000000	0,00000000000000	0,00000000000000	0,00000000000000	0,00000000000000	0,00000000000000
0,12715	0,00000000000000	0,00000000000000	0,00000000000000	0,00000000000000	0,00000000000000	0,00000000000000	0,00000000000000
0,12725	0,00000000000000	0,00000000000000	0,00000000000000	0,00000000000000	0,00000000000000	0,00000000000000	0,00000000000000
0,12735	0,00000000000000	0,00000000000000	0,00000000000000	0,00000000000000	0,00000000000000	0,00000000000000	0,00000000000000
0,12745	0,00000000000000	0,00000000000000	0,00000000000000	0,00000000000000	0,00000000000000	0,00000000000000	0,00000000000000
0,12755	0,00000000000000	0,00000000000000	0,00000000000000	0,00000000000000	0,00000000000000	0,00000000000000	0,00000000000000
0,12765	0,00000000000000	0,00000000000000	0,00000000000000	0,00000000000000	0,00000000000000	0,00000000000000	0,00000000000000
0,12775	0,00000000000000	0,00000000000000	0,00000000000000	0,00000000000000	0,00000000000000	0,00000000000000	0,00000000000000
0,12785	0,00000000000000	0,00000000000000	0,00000000000000	0,00000000000000	0,00000000000000	0,00000000000000	0,00000000000000
0,12795	0,00000000000000	0,00000000000000	0,00000000000000	0,00000000000000	0,00000000000000	0,00000000000000	0,00000000000000
0,12805	0,00000000000000	0,00000000000000	0,00000000000000	0,00000000000000	0,00000000000000	0,00000000000000	0,00000000000000
0,12815	0,00000000000000	0,00000000000000	0,00000000000000	0,00000000000000	0,00000000000000	0,00000000000000	0,00000000000000
0,12825	0,00000000000000	0,00000000000000	0,00000000000000	0,00000000000000	0,00000000000000	0,00000000000000	0,00000000000000
0,12835	0,00000000000000	0,00000000000000	0,00000000000000	0,00000000000000	0,00000000000000	0,00000000000000	0,00000000000000
0,12845	0,00000000000000	0,00000000000000	0,00000000000000	0,00000000000000	0,00000000000000	0,00000000000000	0,00000000000000
0,12855	0,00000000000000	0,00000000000000	0,00000000000000	0,00000000000000	0,00000000000000	0,00000000000000	0,00000000000000
0,12865	0,00000000000000	0,00000000000000	0,00000000000000	0,00000000000000	0,00000000000000	0,00000000000000	0,00000000000000
0,12875	0,00000000000000	0,00000000000000	0,00000000000000	0,00000000000000	0,00000000000000	0,00000000000000	0,00000000000000
0,12885	0,00000000000000	0,00000000000000	0,00000000000000	0,00000000000000	0,00000000000000	0,00000000000000	0,00000000000000
0,12895	0,00000000000000	0,00000000000000	0,00000000000000	0,00000000000000	0,00000000000000	0,00000000000000	0,00000000000000
0,12905	0,00000000000000	0,00000000000000	0,00000000000000	0,00000000000000	0,00000000000000	0,00000000000000	0,00000000000000
0,12915	0,00000000000000	0,00000000000000	0,00000000000000	0,00000000000000	0,00000000000000	0,00000000000000	0,00000000000000
0,12925	0,00000000000000	0,00000000000000	0,00000000000000	0,00000000000000	0,00000000000000	0,00000000000000	0,00000000000000
0,12935	0,00000000000000	0,00000000000000	0,00000000000000	0,00000000000000	0,00000000000000	0,00000000000000	0,00000000000000
0,12945	0,00000000000000	0,00000000000000	0,00000000000000	0,00000000000000	0,00000000000000	0,00000000000000	0,00000000000000
0,12955	0,00000000000000	0,00000000000000	0,00000000000000	0,00000000000000	0,00000000000000	0,00000000000000	0,00000000000000
0,12965	0,00000000000000	0,00000000000000	0,00000000000000	0,00000000000000	0,00000000000000	0,01098901098901	0,00000000000000
0,12975	0,00000000000000	0,00000000000000	0,00000000000000	0,00000000000000	0,00000000000000	0,00000000000000	0,00000000000000
0,12985	0,00000000000000	0,00000000000000	0,00000000000000	0,00000000000000	0,00000000000000	0,00000000000000	0,00000000000000
0,12995	0,00000000000000	0,00000000000000	0,00000000000000	0,00000000000000	0,00000000000000	0,00000000000000	0,00000000000000
0,13005	0,00000000000000	0,00000000000000	0,00000000000000	0,00000000000000	0,00000000000000	0,00000000000000	0,00000000000000
0,13015	0,00000000000000	0,00000000000000	0,00000000000000	0,00000000000000	0,00000000000000	0,00000000000000	0,00000000000000
0,13025	0,00000000000000	0,00000000000000	0,00000000000000	0,00000000000000	0,00000000000000	0,01098901098901	0,00000000000000
0,13035	0,00000000000000	0,00000000000000	0,00000000000000	0,00000000000000	0,00000000000000	0,00000000000000	0,00000000000000
0,13045	0,00000000000000	0,00000000000000	0,00000000000000	0,00000000000000	0,00000000000000	0,00000000000000	0,00000000000000
0,13055	0,00000000000000	0,00000000000000	0,00000000000000	0,00000000000000	0,00000000000000	0,01098901098901	0,00000000000000
0,13065	0,00000000000000	0,00000000000000	0,00000000000000	0,00000000000000	0,00000000000000	0,00000000000000	0,00000000000000
0,13075	0,00000000000000	0,00000000000000	0,00000000000000	0,00000000000000	0,00000000000000	0,00000000000000	0,00000000000000
0,13085	0,00000000000000	0,00000000000000	0,00000000000000	0,00000000000000	0,00000000000000	0,00000000000000	0,00000000000000
0,13095	0,00000000000000	0,00000000000000	0,00000000000000	0,00000000000000	0,00000000000000	0,00000000000000	0,00000000000000
0,13105	0,00000000000000	0,00000000000000	0,00000000000000	0,00000000000000	0,00000000000000	0,00000000000000	0,00000000000000
0,13115	0,00000000000000	0,00000000000000	0,00000000000000	0,00000000000000	0,00000000000000	0,00000000000000	0,00000000000000
0,13125	0,00000000000000	0,00000000000000	0,00000000000000	0,00000000000000	0,00000000000000	0,00000000000000	0,00000000000000
0,13135	0,00000000000000	0,00000000000000	0,00000000000000	0,00000000000000	0,00000000000000	0,00000000000000	0,00000000000000
0,13145	0,00000000000000	0,00000000000000	0,00000000000000	0,00000000000000	0,00000000000000	0,00000000000000	0,00000000000000
0,13155	0,00000000000000	0,00000000000000	0,00000000000000	0,00000000000000	0,00000000000000	0,00000000000000	0,00000000000000
0,13165	0,00000000000000	0,00000000000000	0,00000000000000	0,00000000000000	0,00000000000000	0,00000000000000	0,00000000000000
0,13175	0,00000000000000	0,00000000000000	0,00000000000000	0,00000000000000	0,00000000000000	0,00000000000000	0,00000000000000
0,13185	0,00000000000000	0,00000000000000	0,00000000000000	0,00000000000000	0,00000000000000	0,00000000000000	0,00000000000000
0,13195	0,00000000000000	0,00000000000000	0,00000000000000	0,00000000000000	0,00000000000000	0,00000000000000	0,00000000000000
0,13205	0,00000000000000	0,00000000000000	0,00000000000000	0,00000000000000	0,00000000000000	0,00000000000000	0,00000000000000
0,13215	0,00000000000000	0,00000000000000	0,00000000000000	0,00000000000000	0,00000000000000	0,00000000000000	0,00000000000000
0,13225	0,00000000000000	0,00000000000000	0,00000000000000	0,00000000000000	0,00000000000000	0,00000000000000	0,00000000000000
0,13235	0,00000000000000	0,00000000000000	0,00000000000000	0,00000000000000	0,00000000000000	0,00000000000000	0,00000000000000
0,13245	0,00000000000000	0,00000000000000	0,00000000000000	0,00000000000000	0,00000000000000	0,00000000000000	0,00000000000000
0,13255	0,00000000000000	0,00000000000000	0,00000000000000	0,00000000000000	0,00000000000000	0,00000000000000	0,00000000000000
0,13265	0,00000000000000	0,00000000000000	0,00000000000000	0,00000000000000	0,00000000000000	0,00000000000000	0,00000000000000
0,13275	0,00000000000000	0,00000000000000	0,00000000000000	0,00000000000000	0,00000000000000	0,00000000000000	0,00000000000000
0,13285	0,00000000000000	0,00000000000000	0,00000000000000	0,00000000000000	0,00000000000000	0,00000000000000	0,00000000000000
0,13295	0,00000000000000	0,00000000000000	0,00000000000000	0,00000000000000	0,00000000000000	0,00000000000000	0,00000000000000
0,13305	0,00000000000000	0,00000000000000	0,00000000000000	0,00000000000000	0,00000000000000	0,00000000000000	0,00000000000000
0,13315	0,00000000000000	0,00000000000000	0,00000000000000	0,00000000000000	0,00000000000000	0,00000000000000	0,00000000000000
0,13325	0,00000000000000	0,00000000000000	0,00000000000000	0,00000000000000	0,00000000000000	0,00000000000000	0,00000000000000
0,13335	0,00000000000000	0,00000000000000	0,00000000000000	0,00000000000000	0,00000000000000	0,00000000000000	0,00000000000000
0,13345	0,00000000000000	0,00000000000000	0,00000000000000	0,00000000000000	0,00000000000000	0,00000000000000	0,00000000000000
0,13355	0,00000000000000	0,00000000000000	0,00000000000000	0,00000000000000	0,00000000000000	0,00000000000000	0,00000000000000
0,13365	0,00000000000000	0,00000000000000	0,00000000000000	0,00000000000000	0,00000000000000	0,00000000000000	0,00000000000000
0,13375	0,00000000000000	0,00000000000000	0,00000000000000	0,00000000000000	0,00000000000000	0,00000000000000	0,00000000000000
0,13385	0,00000000000000	0,00000000000000	0,00000000000000	0,00000000000000	0,00000000000000	0,00000000000000	0,00000000000000
0,13395	0,00000000000000	0,00000000000000	0,00000000000000	0,00000000000000	0,00000000000000	0,00000000000000	0,00000000000000
0,13405	0,00000000000000	0,00000000000000	0,00000000000000	0,00000000000000	0,00000000000000	0,00000000000000	0,00943396226415
0,13415	0,00000000000000	0,00000000000000	0,00000000000000	0,00000000000000	0,00000000000000	0,00000000000000	0,00000000000000
0,13425	0,00000000000000	0,00000000000000	0,00000000000000	0,00000000000000	0,00000000000000	0,00000000000000	0,00000000000000
0,13435	0,00000000000000	0,00000000000000	0,00000000000000	0,00000000000000	0,00000000000000	0,00000000000000	0,00000000000000
0,13445	0,00000000000000	0,00000000000000	0,00000000000000	0,00000000000000	0,00000000000000	0,00000000000000	0,00000000000000
0,13455	0,00000000000000	0,00000000000000	0,00000000000000	0,00000000000000	0,00000000000000	0,00000000000000	0,00000000000000
0,13465	0,00000000000000	0,00000000000000	0,00000000000000	0,00000000000000	0,00000000000000	0,00000000000000	0,00000000000000
0,13475	0,00000000000000	0,00000000000000	0,00000000000000	0,00000000000000	0,00000000000000	0,00000000000000	0,00000000000000
0,13485	0,00000000000000	0,00000000000000	0,00000000000000	0,00000000000000	0,00000000000000	0,00000000000000	0,00000000000000
0,13495	0,00000000000000	0,00000000000000	0,00000000000000	0,00000000000000	0,00000000000000	0,00000000000000	0,00000000000000
0,13505	0,00000000000000	0,00000000000000	0,00000000000000	0,00000000000000	0,00000000000000	0,00000000000000	0,00943396226415
0,13515	0,00000000000000	0,00000000000000	0,00000000000000	0,00000000000000	0,00000000000000	0,00000000000000	0,00000000000000
0,13525	0,00000000000000	0,00000000000000	0,00000000000000	0,00000000000000	0,00000000000000	0,00000000000000	0,00000000000000
0,13535	0,00000000000000	0,00000000000000	0,00000000000000	0,00000000000000	0,00000000000000	0,00000000000000	0,00000000000000
0,13545	0,00000000000000	0,00000000000000	0,00000000000000	0,00000000000000	0,00000000000000	0,00000000000000	0,00000000000000
0,13555	0,00000000000000	0,00000000000000	0,00000000000000	0,00000000000000	0,00000000000000	0,00000000000000	0,00000000000000
0,13565	0,00000000000000	0,00000000000000	0,00000000000000	0,00000000000000	0,00000000000000	0,00000000000000	0,00000000000000
0,13575	0,00000000000000	0,00000000000000	0,00000000000000	0,00000000000000	0,00000000000000	0,00000000000000	0,00000000000000
0,13585	0,00000000000000	0,00000000000000	0,00000000000000	0,00000000000000	0,00000000000000	0,00000000000000	0,00000000000000
0,13595	0,00000000000000	0,00000000000000	0,00000000000000	0,00000000000000	0,00000000000000	0,00000000000000	0,00000000000000
0,13605	0,00000000000000	0,00000000000000	0,00000000000000	0,00000000000000	0,00000000000000	0,00000000000000	0,00943396226415
0,13615	0,00000000000000	0,00000000000000	0,00000000000000	0,00000000000000	0,00000000000000	0,00000000000000	0,00000000000000
0,13625	0,00000000000000	0,00000000000000	0,00000000000000	0,00000000000000	0,00000000000000	0,00000000000000	0,00000000000000
0,13635	0,00000000000000	0,00000000000000	0,00000000000000	0,00000000000000	0,00000000000000	0,00000000000000	0,00000000000000
0,13645	0,00000000000000	0,00000000000000	0,00000000000000	0,00000000000000	0,00000000000000	0,00000000000000	0,00000000000000
0,13655	0,00000000000000	0,00000000000000	0,00000000000000	0,00000000000000	0,00000000000000	0,00000000000000	0,00000000000000
0,13665	0,00000000000000	0,00000000000000	0,00000000000000	0,00000000000000	0,00000000000000	0,00000000000000	0,00000000000000
0,13675	0,00000000000000	0,00000000000000	0,00000000000000	0,00000000000000	0,00000000000000	0,00000000000000	0,00000000000000
0,13685	0,00000000000000	0,00000000000000	0,00000000000000	0,00000000000000	0,00000000000000	0,00000000000000	0,00000000000000
0,13695	0,00000000000000	0,00000000000000	0,00000000000000	0,00000000000000	0,00000000000000	0,00000000000000	0,00000000000000
0,13705	0,00000000000000	0,00000000000000	0,00000000000000	0,00000000000000	0,00000000000000	0,01098901098901	0,00000000000000
0,13715	0,00000000000000	0,00000000000000	0,00000000000000	0,00000000000000	0,00000000000000	0,00000000000000	0,00000000000000
0,13725	0,00000000000000	0,00000000000000	0,00000000000000	0,00000000000000	0,00000000000000	0,00000000000000	0,00000000000000
0,13735	0,00000000000000	0,00000000000000	0,00000000000000	0,00000000000000	0,00000000000000	0,00000000000000	0,00000000000000
0,13745	0,00000000000000	0,00000000000000	0,00000000000000	0,00000000000000	0,00000000000000	0,00000000000000	0,00000000000000
0,13755	0,00000000000000	0,00000000000000	0,00000000000000	0,00000000000000	0,00000000000000	0,00000000000000	0,00000000000000
0,13765	0,00000000000000	0,00000000000000	0,00000000000000	0,00000000000000	0,00000000000000	0,00000000000000	0,00000000000000
0,13775	0,00000000000000	0,00000000000000	0,00000000000000	0,00000000000000	0,00000000000000	0,00000000000000	0,00000000000000
0,13785	0,00000000000000	0,00000000000000	0,00000000000000	0,00000000000000	0,00000000000000	0,00000000000000	0,00000000000000
0,13795	0,00000000000000	0,00000000000000	0,00000000000000	0,00000000000000	0,00000000000000	0,00000000000000	0,00000000000000
0,13805	0,00000000000000	0,00000000000000	0,00000000000000	0,00000000000000	0,00000000000000	0,00000000000000	0,00943396226415
0,13815	0,00000000000000	0,00000000000000	0,00000000000000	0,00000000000000	0,00000000000000	0,00000000000000	0,00000000000000
0,13825	0,00000000000000	0,00000000000000	0,00000000000000	0,00000000000000	0,00000000000000	0,00000000000000	0,00000000000000
0,13835	0,00000000000000	0,00000000000000	0,00000000000000	0,00000000000000	0,00000000000000	0,00000000000000	0,00000000000000
0,13845	0,00000000000000	0,00000000000000	0,00000000000000	0,00000000000000	0,00000000000000	0,00000000000000	0,00000000000000
0,13855	0,00000000000000	0,00000000000000	0,00000000000000	0,00000000000000	0,00000000000000	0,00000000000000	0,00000000000000
0,13865	0,00000000000000	0,00000000000000	0,00000000000000	0,00000000000000	0,00000000000000	0,01098901098901	0,00000000000000
0,13875	0,00000000000000	0,00000000000000	0,00000000000000	0,00000000000000	0,00000000000000	0,00000000000000	0,00000000000000
0,13885	0,00000000000000	0,00000000000000	0,00000000000000	0,00000000000000	0,00000000000000	0,00000000000000	0,00000000000000
0,13895	0,00000000000000	0,00000000000000	0,00000000000000	0,00000000000000	0,00000000000000	0,00000000000000	0,00000000000000
0,13905	0,00000000000000	0,00000000000000	0,00000000000000	0,00000000000000	0,00000000000000	0,00000000000000	0,00943396226415
0,13915	0,00000000000000	0,00000000000000	0,00000000000000	0,00000000000000	0,00000000000000	0,00000000000000	0,00000000000000
0,13925	0,00000000000000	0,00000000000000	0,00000000000000	0,00000000000000	0,00000000000000	0,00000000000000	0,00000000000000
0,13935	0,00000000000000	0,00000000000000	0,00000000000000	0,00000000000000	0,00000000000000	0,00000000000000	0,00000000000000
0,13945	0,00000000000000	0,00000000000000	0,00000000000000	0,00000000000000	0,00000000000000	0,00000000000000	0,00000000000000
0,13955	0,00000000000000	0,00000000000000	0,00000000000000	0,00000000000000	0,00000000000000	0,00000000000000	0,00943396226415
0,13965	0,00000000000000	0,00000000000000	0,00000000000000	0,00000000000000	0,00000000000000	0,00000000000000	0,00000000000000
0,13975	0,00000000000000	0,00000000000000	0,00000000000000	0,00000000000000	0,00000000000000	0,00000000000000	0,00000000000000
0,13985	0,00000000000000	0,00000000000000	0,00000000000000	0,00000000000000	0,00000000000000	0,00000000000000	0,00000000000000
0,13995	0,00000000000000	0,00000000000000	0,00000000000000	0,00000000000000	0,00000000000000	0,00000000000000	0,00000000000000
0,14005	0,00000000000000	0,00000000000000	0,00000000000000	0,00000000000000	0,00000000000000	0,01098901098901	0,00000000000000
0,14015	0,00000000000000	0,00000000000000	0,00000000000000	0,00000000000000	0,00000000000000	0,00000000000000	0,00000000000000
0,14025	0,00000000000000	0,00000000000000	0,00000000000000	0,00000000000000	0,01136363636364	0,00000000000000	0,00000000000000
0,14035	0,00000000000000	0,00000000000000	0,00000000000000	0,00000000000000	0,00000000000000	0,00000000000000	0,00000000000000
0,14045	0,00000000000000	0,00000000000000	0,00000000000000	0,00000000000000	0,00000000000000	0,00000000000000	0,00000000000000
0,14055	0,00000000000000	0,00000000000000	0,00000000000000	0,00000000000000	0,00000000000000	0,00000000000000	0,00000000000000
0,14065	0,00000000000000	0,00000000000000	0,00000000000000	0,00000000000000	0,00000000000000	0,00000000000000	0,00000000000000
0,14075	0,00000000000000	0,00000000000000	0,00000000000000	0,00000000000000	0,00000000000000	0,00000000000000	0,00000000000000
0,14085	0,00000000000000	0,00000000000000	0,00000000000000	0,00000000000000	0,00000000000000	0,00000000000000	0,00943396226415
0,14095	0,00000000000000	0,00000000000000	0,00000000000000	0,00000000000000	0,00000000000000	0,00000000000000	0,00000000000000
0,14105	0,00000000000000	0,00000000000000	0,00000000000000	0,00000000000000	0,00000000000000	0,00000000000000	0,02830188679245
0,14115	0,00000000000000	0,00000000000000	0,00000000000000	0,00000000000000	0,00000000000000	0,00000000000000	0,00000000000000
0,14125	0,00000000000000	0,00000000000000	0,00000000000000	0,00000000000000	0,00000000000000	0,00000000000000	0,00000000000000
0,14135	0,00000000000000	0,00000000000000	0,00000000000000	0,00000000000000	0,00000000000000	0,00000000000000	0,00000000000000
0,14145	0,00000000000000	0,00000000000000	0,00000000000000	0,00000000000000	0,00000000000000	0,00000000000000	0,00000000000000
0,14155	0,00000000000000	0,00000000000000	0,00000000000000	0,00000000000000	0,00000000000000	0,00000000000000	0,00000000000000
0,14165	0,00000000000000	0,00000000000000	0,00000000000000	0,00000000000000	0,00000000000000	0,00000000000000	0,00000000000000
0,14175	0,00000000000000	0,00000000000000	0,00000000000000	0,00000000000000	0,00000000000000	0,00000000000000	0,00000000000000
0,14185	0,00000000000000	0,00000000000000	0,00000000000000	0,00000000000000	0,00000000000000	0,00000000000000	0,00000000000000
0,14195	0,00000000000000	0,00000000000000	0,00000000000000	0,00000000000000	0,00000000000000	0,00000000000000	0,00000000000000
0,14205	0,00000000000000	0,00000000000000	0,00000000000000	0,00000000000000	0,00000000000000	0,00000000000000	0,00000000000000
0,14215	0,00000000000000	0,00000000000000	0,00000000000000	0,00000000000000	0,00000000000000	0,00000000000000	0,00000000000000
0,14225	0,00000000000000	0,00000000000000	0,00000000000000	0,00000000000000	0,00000000000000	0,00000000000000	0,00000000000000
0,14235	0,00000000000000	0,00000000000000	0,00000000000000	0,00000000000000	0,00000000000000	0,00000000000000	0,00000000000000
0,14245	0,00000000000000	0,00000000000000	0,00000000000000	0,00000000000000	0,00000000000000	0,00000000000000	0,00000000000000
0,14255	0,00000000000000	0,00000000000000	0,00000000000000	0,00000000000000	0,00000000000000	0,00000000000000	0,00000000000000
0,14265	0,00000000000000	0,00000000000000	0,00000000000000	0,00000000000000	0,00000000000000	0,00000000000000	0,00000000000000
0,14275	0,00000000000000	0,00000000000000	0,00000000000000	0,00000000000000	0,00000000000000	0,00000000000000	0,00000000000000
0,14285	0,00000000000000	0,00000000000000	0,00000000000000	0,00000000000000	0,00000000000000	0,00000000000000	0,00943396226415
0,14295	0,00000000000000	0,00000000000000	0,00000000000000	0,00000000000000	0,00000000000000	0,00000000000000	0,00000000000000
0,14305	0,00000000000000	0,00000000000000	0,00000000000000	0,00000000000000	0,00000000000000	0,00000000000000	0,00000000000000
0,14315	0,00000000000000	0,00000000000000	0,00000000000000	0,00000000000000	0,00000000000000	0,00000000000000	0,00000000000000
0,14325	0,00000000000000	0,00000000000000	0,00000000000000	0,00000000000000	0,00000000000000	0,00000000000000	0,00000000000000
0,14335	0,00000000000000	0,00000000000000	0,00000000000000	0,00000000000000	0,00000000000000	0,00000000000000	0,00000000000000
0,14345	0,00000000000000	0,00000000000000	0,00000000000000	0,00000000000000	0,00000000000000	0,00000000000000	0,00000000000000
0,14355	0,00000000000000	0,00000000000000	0,00000000000000	0,00000000000000	0,00000000000000	0,00000000000000	0,00000000000000
0,14365	0,00000000000000	0,00000000000000	0,00000000000000	0,00000000000000	0,00000000000000	0,00000000000000	0,00000000000000
0,14375	0,00000000000000	0,00000000000000	0,00000000000000	0,00000000000000	0,00000000000000	0,00000000000000	0,00000000000000
0,14385	0,00000000000000	0,00000000000000	0,00000000000000	0,00000000000000	0,00000000000000	0,00000000000000	0,00000000000000
0,14395	0,00000000000000	0,00000000000000	0,00000000000000	0,00000000000000	0,00000000000000	0,00000000000000	0,00943396226415
0,14405	0,00000000000000	0,00000000000000	0,00000000000000	0,00000000000000	0,00000000000000	0,00000000000000	0,00000000000000
0,14415	0,00000000000000	0,00000000000000	0,00000000000000	0,00000000000000	0,00000000000000	0,00000000000000	0,00000000000000
0,14425	0,00000000000000	0,00000000000000	0,00000000000000	0,00000000000000	0,00000000000000	0,00000000000000	0,00000000000000
0,14435	0,00000000000000	0,00000000000000	0,00000000000000	0,00000000000000	0,00000000000000	0,00000000000000	0,00000000000000
0,14445	0,00000000000000	0,00000000000000	0,00000000000000	0,00000000000000	0,00000000000000	0,00000000000000	0,00000000000000
0,14455	0,00000000000000	0,00000000000000	0,00000000000000	0,00000000000000	0,00000000000000	0,00000000000000	0,00000000000000
0,14465	0,00000000000000	0,00000000000000	0,00000000000000	0,00000000000000	0,00000000000000	0,00000000000000	0,00000000000000
0,14475	0,00000000000000	0,00000000000000	0,00000000000000	0,00000000000000	0,00000000000000	0,00000000000000	0,00000000000000
0,14485	0,00000000000000	0,00000000000000	0,00000000000000	0,00000000000000	0,00000000000000	0,00000000000000	0,00000000000000
0,14495	0,00000000000000	0,00000000000000	0,00000000000000	0,00000000000000	0,00000000000000	0,00000000000000	0,00000000000000
0,14505	0,00000000000000	0,00000000000000	0,00000000000000	0,00000000000000	0,00000000000000	0,00000000000000	0,00000000000000
0,14515	0,00000000000000	0,00000000000000	0,00000000000000	0,00000000000000	0,00000000000000	0,00000000000000	0,00000000000000
0,14525	0,00000000000000	0,00000000000000	0,00000000000000	0,00000000000000	0,00000000000000	0,00000000000000	0,00000000000000
0,14535	0,00000000000000	0,00000000000000	0,00000000000000	0,00000000000000	0,00000000000000	0,00000000000000	0,00000000000000
0,14545	0,00000000000000	0,00000000000000	0,00000000000000	0,00000000000000	0,00000000000000	0,00000000000000	0,00000000000000
0,14555	0,00000000000000	0,00000000000000	0,00000000000000	0,00000000000000	0,00000000000000	0,00000000000000	0,00000000000000
0,14565	0,00000000000000	0,00000000000000	0,00000000000000	0,00000000000000	0,00000000000000	0,00000000000000	0,00000000000000
0,14575	0,00000000000000	0,00000000000000	0,00000000000000	0,00000000000000	0,00000000000000	0,00000000000000	0,00000000000000
0,14585	0,00000000000000	0,00000000000000	0,00000000000000	0,00000000000000	0,00000000000000	0,00000000000000	0,00000000000000
0,14595	0,00000000000000	0,00000000000000	0,00000000000000	0,00000000000000	0,00000000000000	0,00000000000000	0,00000000000000
0,14605	0,00000000000000	0,00000000000000	0,00000000000000	0,00000000000000	0,00000000000000	0,00000000000000	0,00000000000000
0,14615	0,00000000000000	0,00000000000000	0,00000000000000	0,00000000000000	0,00000000000000	0,00000000000000	0,00000000000000
0,14625	0,00000000000000	0,00000000000000	0,00000000000000	0,00000000000000	0,00000000000000	0,00000000000000	0,00000000000000
0,14635	0,00000000000000	0,00000000000000	0,00000000000000	0,00000000000000	0,00000000000000	0,00000000000000	0,00000000000000
0,14645	0,00000000000000	0,00000000000000	0,00000000000000	0,00000000000000	0,00000000000000	0,00000000000000	0,00000000000000
0,14655	0,00000000000000	0,00000000000000	0,00000000000000	0,00000000000000	0,00000000000000	0,00000000000000	0,00000000000000
0,14665	0,00000000000000	0,00000000000000	0,00000000000000	0,00000000000000	0,00000000000000	0,00000000000000	0,00000000000000
0,14675	0,00000000000000	0,00000000000000	0,00000000000000	0,00000000000000	0,00000000000000	0,00000000000000	0,00000000000000
0,14685	0,00000000000000	0,00000000000000	0,00000000000000	0,00000000000000	0,00000000000000	0,00000000000000	0,00000000000000
0,14695	0,00000000000000	0,00000000000000	0,00000000000000	0,00000000000000	0,00000000000000	0,00000000000000	0,00000000000000
0,14705	0,00000000000000	0,00000000000000	0,00000000000000	0,00000000000000	0,00000000000000	0,00000000000000	0,02830188679245
0,14715	0,00000000000000	0,00000000000000	0,00000000000000	0,00000000000000	0,00000000000000	0,00000000000000	0,00000000000000
0,14725	0,00000000000000	0,00000000000000	0,00000000000000	0,00000000000000	0,00000000000000	0,00000000000000	0,00000000000000
0,14735	0,00000000000000	0,00000000000000	0,00000000000000	0,00000000000000	0,00000000000000	0,00000000000000	0,00000000000000
0,14745	0,00000000000000	0,00000000000000	0,00000000000000	0,00000000000000	0,00000000000000	0,01098901098901	0,00000000000000
0,14755	0,00000000000000	0,00000000000000	0,00000000000000	0,00000000000000	0,00000000000000	0,00000000000000	0,00000000000000
0,14765	0,00000000000000	0,00000000000000	0,00000000000000	0,00000000000000	0,00000000000000	0,00000000000000	0,00000000000000
0,14775	0,00000000000000	0,00000000000000	0,00000000000000	0,00000000000000	0,00000000000000	0,00000000000000	0,00000000000000
0,14785	0,00000000000000	0,00000000000000	0,00000000000000	0,00000000000000	0,00000000000000	0,00000000000000	0,00000000000000
0,14795	0,00000000000000	0,00000000000000	0,00000000000000	0,00000000000000	0,00000000000000	0,00000000000000	0,00000000000000
0,14805	0,00000000000000	0,00000000000000	0,00000000000000	0,00000000000000	0,00000000000000	0,00000000000000	0,00000000000000
0,14815	0,00000000000000	0,00000000000000	0,00000000000000	0,00000000000000	0,00000000000000	0,00000000000000	0,00000000000000
0,14825	0,00000000000000	0,00000000000000	0,00000000000000	0,00000000000000	0,00000000000000	0,00000000000000	0,00000000000000
0,14835	0,00000000000000	0,00000000000000	0,00000000000000	0,00000000000000	0,00000000000000	0,00000000000000	0,00000000000000
0,14845	0,00000000000000	0,00000000000000	0,00000000000000	0,00000000000000	0,00000000000000	0,00000000000000	0,00000000000000
0,14855	0,00000000000000	0,00000000000000	0,00000000000000	0,00000000000000	0,00000000000000	0,00000000000000	0,00000000000000
0,14865	0,00000000000000	0,00000000000000	0,00000000000000	0,00000000000000	0,00000000000000	0,00000000000000	0,00000000000000
0,14875	0,00000000000000	0,00000000000000	0,00000000000000	0,00000000000000	0,00000000000000	0,01098901098901	0,00000000000000
0,14885	0,00000000000000	0,00000000000000	0,00000000000000	0,00000000000000	0,00000000000000	0,00000000000000	0,00000000000000
0,14895	0,00000000000000	0,00000000000000	0,00000000000000	0,00000000000000	0,00000000000000	0,00000000000000	0,00000000000000
0,14905	0,00000000000000	0,00000000000000	0,00000000000000	0,00000000000000	0,01136363636364	0,00000000000000	0,00000000000000
0,14915	0,00000000000000	0,00000000000000	0,00000000000000	0,00000000000000	0,00000000000000	0,00000000000000	0,00000000000000
0,14925	0,00000000000000	0,00000000000000	0,00000000000000	0,00000000000000	0,00000000000000	0,00000000000000	0,00000000000000
0,14935	0,00000000000000	0,00000000000000	0,00000000000000	0,00000000000000	0,00000000000000	0,00000000000000	0,00000000000000
0,14945	0,00000000000000	0,00000000000000	0,00000000000000	0,00000000000000	0,00000000000000	0,00000000000000	0,00000000000000
0,14955	0,00000000000000	0,00000000000000	0,00000000000000	0,00000000000000	0,00000000000000	0,00000000000000	0,00000000000000
0,14965	0,00000000000000	0,00000000000000	0,00000000000000	0,00000000000000	0,00000000000000	0,00000000000000	0,00000000000000
0,14975	0,00000000000000	0,00000000000000	0,00000000000000	0,00000000000000	0,00000000000000	0,01098901098901	0,00000000000000
0,14985	0,00000000000000	0,00000000000000	0,00000000000000	0,00000000000000	0,00000000000000	0,00000000000000	0,00000000000000
0,14995	0,00000000000000	0,00000000000000	0,00000000000000	0,00000000000000	0,00000000000000	0,00000000000000	0,00000000000000
0,15005	0,00000000000000	0,00000000000000	0,00000000000000	0,00000000000000	0,00000000000000	0,00000000000000	0,00000000000000
0,15015	0,00000000000000	0,00000000000000	0,00000000000000	0,00000000000000	0,00000000000000	0,00000000000000	0,00000000000000
0,15025	0,00000000000000	0,00000000000000	0,00000000000000	0,00000000000000	0,00000000000000	0,00000000000000	0,00000000000000
0,15035	0,00000000000000	0,00000000000000	0,00000000000000	0,00000000000000	0,00000000000000	0,00000000000000	0,00000000000000
0,15045	0,00000000000000	0,00000000000000	0,00000000000000	0,00000000000000	0,00000000000000	0,00000000000000	0,00000000000000
0,15055	0,00000000000000	0,00000000000000	0,00000000000000	0,00000000000000	0,00000000000000	0,00000000000000	0,00000000000000
0,15065	0,00000000000000	0,00000000000000	0,00000000000000	0,00000000000000	0,00000000000000	0,00000000000000	0,00000000000000
0,15075	0,00000000000000	0,00000000000000	0,00000000000000	0,00000000000000	0,00000000000000	0,00000000000000	0,00000000000000
0,15085	0,00000000000000	0,00000000000000	0,00000000000000	0,00000000000000	0,00000000000000	0,00000000000000	0,00000000000000
0,15095	0,00000000000000	0,00000000000000	0,00000000000000	0,00000000000000	0,00000000000000	0,00000000000000	0,00000000000000
0,15105	0,00000000000000	0,00000000000000	0,00000000000000	0,00000000000000	0,00000000000000	0,00000000000000	0,00000000000000
0,15115	0,00000000000000	0,00000000000000	0,00000000000000	0,00000000000000	0,00000000000000	0,00000000000000	0,00000000000000
0,15125	0,00000000000000	0,00000000000000	0,00000000000000	0,00000000000000	0,00000000000000	0,00000000000000	0,00000000000000
0,15135	0,00000000000000	0,00000000000000	0,00000000000000	0,00000000000000	0,00000000000000	0,00000000000000	0,00000000000000
0,15145	0,00000000000000	0,00000000000000	0,00000000000000	0,00000000000000	0,00000000000000	0,00000000000000	0,00000000000000
0,15155	0,00000000000000	0,00000000000000	0,00000000000000	0,00000000000000	0,00000000000000	0,00000000000000	0,00000000000000
0,15165	0,00000000000000	0,00000000000000	0,00000000000000	0,00000000000000	0,00000000000000	0,00000000000000	0,00000000000000
0,15175	0,00000000000000	0,00000000000000	0,00000000000000	0,00000000000000	0,00000000000000	0,00000000000000	0,00000000000000
0,15185	0,00000000000000	0,00000000000000	0,00000000000000	0,00000000000000	0,00000000000000	0,00000000000000	0,00000000000000
0,15195	0,00000000000000	0,00000000000000	0,00000000000000	0,00000000000000	0,00000000000000	0,00000000000000	0,00000000000000
0,15205	0,00000000000000	0,00000000000000	0,00000000000000	0,00000000000000	0,00000000000000	0,00000000000000	0,00943396226415
0,15215	0,00000000000000	0,00000000000000	0,00000000000000	0,00000000000000	0,00000000000000	0,00000000000000	0,00000000000000
0,15225	0,00000000000000	0,00000000000000	0,00000000000000	0,00000000000000	0,00000000000000	0,00000000000000	0,00000000000000
0,15235	0,00000000000000	0,00000000000000	0,00000000000000	0,00000000000000	0,00000000000000	0,00000000000000	0,00000000000000
0,15245	0,00000000000000	0,00000000000000	0,00000000000000	0,00000000000000	0,00000000000000	0,00000000000000	0,00000000000000
0,15255	0,00000000000000	0,00000000000000	0,00000000000000	0,00000000000000	0,00000000000000	0,00000000000000	0,00000000000000
0,15265	0,00000000000000	0,00000000000000	0,00000000000000	0,00000000000000	0,00000000000000	0,00000000000000	0,00000000000000
0,15275	0,00000000000000	0,00000000000000	0,00000000000000	0,00000000000000	0,00000000000000	0,00000000000000	0,00000000000000
0,15285	0,00000000000000	0,00000000000000	0,00000000000000	0,00000000000000	0,00000000000000	0,00000000000000	0,00000000000000
0,15295	0,00000000000000	0,00000000000000	0,00000000000000	0,00000000000000	0,00000000000000	0,00000000000000	0,00000000000000
0,15305	0,00000000000000	0,00000000000000	0,00000000000000	0,00000000000000	0,00000000000000	0,00000000000000	0,00000000000000
0,15315	0,00000000000000	0,00000000000000	0,00000000000000	0,00000000000000	0,00000000000000	0,00000000000000	0,00000000000000
0,15325	0,00000000000000	0,00000000000000	0,00000000000000	0,00000000000000	0,00000000000000	0,00000000000000	0,00000000000000
0,15335	0,00000000000000	0,00000000000000	0,00000000000000	0,00000000000000	0,00000000000000	0,00000000000000	0,00000000000000
0,15345	0,00000000000000	0,00000000000000	0,00000000000000	0,00000000000000	0,00000000000000	0,00000000000000	0,00000000000000
0,15355	0,00000000000000	0,00000000000000	0,00000000000000	0,00000000000000	0,00000000000000	0,00000000000000	0,00000000000000
0,15365	0,00000000000000	0,00000000000000	0,00000000000000	0,00000000000000	0,00000000000000	0,00000000000000	0,00000000000000
0,15375	0,00000000000000	0,00000000000000	0,00000000000000	0,00000000000000	0,00000000000000	0,00000000000000	0,00000000000000
0,15385	0,00000000000000	0,00000000000000	0,00000000000000	0,00000000000000	0,00000000000000	0,00000000000000	0,00000000000000
0,15395	0,00000000000000	0,00000000000000	0,00000000000000	0,00000000000000	0,00000000000000	0,00000000000000	0,00000000000000
0,15405	0,00000000000000	0,00000000000000	0,00000000000000	0,00000000000000	0,00000000000000	0,00000000000000	0,00943396226415
0,15415	0,00000000000000	0,00000000000000	0,00000000000000	0,00000000000000	0,00000000000000	0,00000000000000	0,00000000000000
0,15425	0,00000000000000	0,00000000000000	0,00000000000000	0,00000000000000	0,00000000000000	0,00000000000000	0,00000000000000
0,15435	0,00000000000000	0,00000000000000	0,00000000000000	0,00000000000000	0,00000000000000	0,00000000000000	0,00000000000000
0,15445	0,00000000000000	0,00000000000000	0,00000000000000	0,00000000000000	0,00000000000000	0,00000000000000	0,00000000000000
0,15455	0,00000000000000	0,00000000000000	0,00000000000000	0,00000000000000	0,00000000000000	0,00000000000000	0,00000000000000
0,15465	0,00000000000000	0,00000000000000	0,00000000000000	0,00000000000000	0,00000000000000	0,00000000000000	0,00000000000000
0,15475	0,00000000000000	0,00000000000000	0,00000000000000	0,00000000000000	0,00000000000000	0,00000000000000	0,00000000000000
0,15485	0,00000000000000	0,00000000000000	0,00000000000000	0,00000000000000	0,00000000000000	0,00000000000000	0,00000000000000
0,15495	0,00000000000000	0,00000000000000	0,00000000000000	0,00000000000000	0,00000000000000	0,00000000000000	0,00000000000000
0,15505	0,00000000000000	0,00000000000000	0,00000000000000	0,00000000000000	0,01136363636364	0,00000000000000	0,00000000000000
0,15515	0,00000000000000	0,00000000000000	0,00000000000000	0,00000000000000	0,00000000000000	0,00000000000000	0,00000000000000
0,15525	0,00000000000000	0,00000000000000	0,00000000000000	0,00000000000000	0,00000000000000	0,00000000000000	0,00000000000000
0,15535	0,00000000000000	0,00000000000000	0,00000000000000	0,00000000000000	0,00000000000000	0,00000000000000	0,00000000000000
0,15545	0,00000000000000	0,00000000000000	0,00000000000000	0,00000000000000	0,00000000000000	0,00000000000000	0,00000000000000
0,15555	0,00000000000000	0,00000000000000	0,00000000000000	0,00000000000000	0,00000000000000	0,00000000000000	0,00943396226415
0,15565	0,00000000000000	0,00000000000000	0,00000000000000	0,00000000000000	0,00000000000000	0,00000000000000	0,00000000000000
0,15575	0,00000000000000	0,00000000000000	0,00000000000000	0,00000000000000	0,00000000000000	0,00000000000000	0,00000000000000
0,15585	0,00000000000000	0,00000000000000	0,00000000000000	0,00000000000000	0,00000000000000	0,00000000000000	0,00000000000000
0,15595	0,00000000000000	0,00000000000000	0,00000000000000	0,00000000000000	0,00000000000000	0,00000000000000	0,00000000000000
0,15605	0,00000000000000	0,00000000000000	0,00000000000000	0,00000000000000	0,00000000000000	0,00000000000000	0,00000000000000
0,15615	0,00000000000000	0,00000000000000	0,00000000000000	0,00000000000000	0,00000000000000	0,00000000000000	0,00000000000000
0,15625	0,00000000000000	0,00000000000000	0,00000000000000	0,00000000000000	0,00000000000000	0,00000000000000	0,00000000000000
0,15635	0,00000000000000	0,00000000000000	0,00000000000000	0,00000000000000	0,00000000000000	0,00000000000000	0,00000000000000
0,15645	0,00000000000000	0,00000000000000	0,00000000000000	0,00000000000000	0,00000000000000	0,00000000000000	0,00000000000000
0,15655	0,00000000000000	0,00000000000000	0,00000000000000	0,00000000000000	0,00000000000000	0,00000000000000	0,00000000000000
0,15665	0,00000000000000	0,00000000000000	0,00000000000000	0,00000000000000	0,00000000000000	0,00000000000000	0,00000000000000
0,15675	0,00000000000000	0,00000000000000	0,00000000000000	0,00000000000000	0,00000000000000	0,00000000000000	0,00000000000000
0,15685	0,00000000000000	0,00000000000000	0,00000000000000	0,00000000000000	0,00000000000000	0,00000000000000	0,00000000000000
0,15695	0,00000000000000	0,00000000000000	0,00000000000000	0,00000000000000	0,00000000000000	0,00000000000000	0,00000000000000
0,15705	0,00000000000000	0,00000000000000	0,00000000000000	0,00000000000000	0,00000000000000	0,00000000000000	0,00000000000000
0,15715	0,00000000000000	0,00000000000000	0,00000000000000	0,00000000000000	0,00000000000000	0,00000000000000	0,00000000000000
0,15725	0,00000000000000	0,00000000000000	0,00000000000000	0,00000000000000	0,00000000000000	0,00000000000000	0,00000000000000
0,15735	0,00000000000000	0,00000000000000	0,00000000000000	0,00000000000000	0,00000000000000	0,00000000000000	0,00000000000000
0,15745	0,00000000000000	0,00000000000000	0,00000000000000	0,00000000000000	0,00000000000000	0,00000000000000	0,00000000000000
0,15755	0,00000000000000	0,00000000000000	0,00000000000000	0,00000000000000	0,00000000000000	0,00000000000000	0,00000000000000
0,15765	0,00000000000000	0,00000000000000	0,00000000000000	0,00000000000000	0,00000000000000	0,00000000000000	0,00000000000000
0,15775	0,00000000000000	0,00000000000000	0,00000000000000	0,00000000000000	0,00000000000000	0,00000000000000	0,00943396226415
0,15785	0,00000000000000	0,00000000000000	0,00000000000000	0,00000000000000	0,00000000000000	0,00000000000000	0,00000000000000
0,15795	0,00000000000000	0,00000000000000	0,00000000000000	0,00000000000000	0,00000000000000	0,00000000000000	0,00000000000000
0,15805	0,00000000000000	0,00000000000000	0,00000000000000	0,00000000000000	0,00000000000000	0,00000000000000	0,00000000000000
0,15815	0,00000000000000	0,00000000000000	0,00000000000000	0,00000000000000	0,00000000000000	0,00000000000000	0,00000000000000
0,15825	0,00000000000000	0,00000000000000	0,00000000000000	0,00000000000000	0,00000000000000	0,00000000000000	0,00943396226415
0,15835	0,00000000000000	0,00000000000000	0,00000000000000	0,00000000000000	0,00000000000000	0,00000000000000	0,00000000000000
0,15845	0,00000000000000	0,00000000000000	0,00000000000000	0,00000000000000	0,00000000000000	0,00000000000000	0,00000000000000
0,15855	0,00000000000000	0,00000000000000	0,00000000000000	0,00000000000000	0,00000000000000	0,00000000000000	0,00943396226415
0,15865	0,00000000000000	0,00000000000000	0,00000000000000	0,00000000000000	0,00000000000000	0,00000000000000	0,00000000000000
0,15875	0,00000000000000	0,00000000000000	0,00000000000000	0,00000000000000	0,00000000000000	0,00000000000000	0,00000000000000
0,15885	0,00000000000000	0,00000000000000	0,00000000000000	0,00000000000000	0,00000000000000	0,00000000000000	0,00000000000000
0,15895	0,00000000000000	0,00000000000000	0,00000000000000	0,00000000000000	0,00000000000000	0,00000000000000	0,00000000000000
0,15905	0,00000000000000	0,00000000000000	0,00000000000000	0,00000000000000	0,00000000000000	0,00000000000000	0,00000000000000
0,15915	0,00000000000000	0,00000000000000	0,00000000000000	0,00000000000000	0,00000000000000	0,00000000000000	0,00000000000000
0,15925	0,00000000000000	0,00000000000000	0,00000000000000	0,00000000000000	0,00000000000000	0,00000000000000	0,00000000000000
0,15935	0,00000000000000	0,00000000000000	0,00000000000000	0,00000000000000	0,00000000000000	0,00000000000000	0,00000000000000
0,15945	0,00000000000000	0,00000000000000	0,00000000000000	0,00000000000000	0,00000000000000	0,00000000000000	0,00000000000000
0,15955	0,00000000000000	0,00000000000000	0,00000000000000	0,00000000000000	0,00000000000000	0,00000000000000	0,00000000000000
0,15965	0,00000000000000	0,00000000000000	0,00000000000000	0,00000000000000	0,00000000000000	0,00000000000000	0,00000000000000
0,15975	0,00000000000000	0,00000000000000	0,00000000000000	0,00000000000000	0,00000000000000	0,00000000000000	0,00000000000000
0,15985	0,00000000000000	0,00000000000000	0,00000000000000	0,00000000000000	0,01136363636364	0,00000000000000	0,00943396226415
0,15995	0,00000000000000	0,00000000000000	0,00000000000000	0,00000000000000	0,00000000000000	0,00000000000000	0,00000000000000
0,16005	0,00000000000000	0,00000000000000	0,00000000000000	0,00000000000000	0,00000000000000	0,00000000000000	0,00000000000000
0,16015	0,00000000000000	0,00000000000000	0,00000000000000	0,00000000000000	0,00000000000000	0,00000000000000	0,00000000000000
0,16025	0,00000000000000	0,00000000000000	0,00000000000000	0,00000000000000	0,00000000000000	0,00000000000000	0,00000000000000
0,16035	0,00000000000000	0,00000000000000	0,00000000000000	0,00000000000000	0,00000000000000	0,00000000000000	0,00000000000000
0,16045	0,00000000000000	0,00000000000000	0,00000000000000	0,00000000000000	0,00000000000000	0,00000000000000	0,00000000000000
0,16055	0,00000000000000	0,00000000000000	0,00000000000000	0,00000000000000	0,00000000000000	0,00000000000000	0,00000000000000
0,16065	0,00000000000000	0,00000000000000	0,00000000000000	0,00000000000000	0,00000000000000	0,00000000000000	0,00000000000000
0,16075	0,00000000000000	0,00000000000000	0,00000000000000	0,00000000000000	0,00000000000000	0,00000000000000	0,00000000000000
0,16085	0,00000000000000	0,00000000000000	0,00000000000000	0,00000000000000	0,00000000000000	0,00000000000000	0,00000000000000
0,16095	0,00000000000000	0,00000000000000	0,00000000000000	0,00000000000000	0,00000000000000	0,00000000000000	0,00000000000000
0,16105	0,00000000000000	0,00000000000000	0,00000000000000	0,00000000000000	0,00000000000000	0,00000000000000	0,00000000000000
0,16115	0,00000000000000	0,00000000000000	0,00000000000000	0,00000000000000	0,00000000000000	0,00000000000000	0,00943396226415
0,16125	0,00000000000000	0,00000000000000	0,00000000000000	0,00000000000000	0,00000000000000	0,00000000000000	0,00000000000000
0,16135	0,00000000000000	0,00000000000000	0,00000000000000	0,00000000000000	0,00000000000000	0,00000000000000	0,00000000000000
0,16145	0,00000000000000	0,00000000000000	0,00000000000000	0,00000000000000	0,00000000000000	0,00000000000000	0,00000000000000
0,16155	0,00000000000000	0,00000000000000	0,00000000000000	0,00000000000000	0,00000000000000	0,00000000000000	0,00000000000000
0,16165	0,00000000000000	0,00000000000000	0,00000000000000	0,00000000000000	0,00000000000000	0,00000000000000	0,00000000000000
0,16175	0,00000000000000	0,00000000000000	0,00000000000000	0,00000000000000	0,00000000000000	0,00000000000000	0,00000000000000
0,16185	0,00000000000000	0,00000000000000	0,00000000000000	0,00000000000000	0,00000000000000	0,00000000000000	0,00000000000000
0,16195	0,00000000000000	0,00000000000000	0,00000000000000	0,00000000000000	0,00000000000000	0,00000000000000	0,00000000000000
0,16205	0,00000000000000	0,00000000000000	0,00000000000000	0,00000000000000	0,00000000000000	0,00000000000000	0,00000000000000
0,16215	0,00000000000000	0,00000000000000	0,00000000000000	0,00000000000000	0,00000000000000	0,00000000000000	0,00000000000000
0,16225	0,00000000000000	0,00000000000000	0,00000000000000	0,00000000000000	0,00000000000000	0,00000000000000	0,00000000000000
0,16235	0,00000000000000	0,00000000000000	0,00000000000000	0,00000000000000	0,00000000000000	0,00000000000000	0,00000000000000
0,16245	0,00000000000000	0,00000000000000	0,00000000000000	0,00000000000000	0,00000000000000	0,01098901098901	0,00000000000000
0,16255	0,00000000000000	0,00000000000000	0,00000000000000	0,00000000000000	0,00000000000000	0,00000000000000	0,00000000000000
0,16265	0,00000000000000	0,00000000000000	0,00000000000000	0,00000000000000	0,00000000000000	0,00000000000000	0,00000000000000
0,16275	0,00000000000000	0,00000000000000	0,00000000000000	0,00000000000000	0,00000000000000	0,00000000000000	0,00000000000000
0,16285	0,00000000000000	0,00000000000000	0,00000000000000	0,00000000000000	0,00000000000000	0,00000000000000	0,00000000000000
0,16295	0,00000000000000	0,00000000000000	0,00000000000000	0,00000000000000	0,00000000000000	0,00000000000000	0,00000000000000
0,16305	0,00000000000000	0,00000000000000	0,00000000000000	0,00000000000000	0,00000000000000	0,00000000000000	0,00000000000000
0,16315	0,00000000000000	0,00000000000000	0,00000000000000	0,00000000000000	0,00000000000000	0,00000000000000	0,00000000000000
0,16325	0,00000000000000	0,00000000000000	0,00000000000000	0,00000000000000	0,00000000000000	0,00000000000000	0,00000000000000
0,16335	0,00000000000000	0,00000000000000	0,00000000000000	0,00000000000000	0,00000000000000	0,00000000000000	0,00943396226415
0,16345	0,00000000000000	0,00000000000000	0,00000000000000	0,00000000000000	0,00000000000000	0,00000000000000	0,00000000000000
0,16355	0,00000000000000	0,00000000000000	0,00000000000000	0,00000000000000	0,00000000000000	0,00000000000000	0,00000000000000
0,16365	0,00000000000000	0,00000000000000	0,00000000000000	0,00000000000000	0,00000000000000	0,00000000000000	0,00000000000000
0,16375	0,00000000000000	0,00000000000000	0,00000000000000	0,00000000000000	0,00000000000000	0,00000000000000	0,00000000000000
0,16385	0,00000000000000	0,00000000000000	0,00000000000000	0,00000000000000	0,00000000000000	0,00000000000000	0,00000000000000
0,16395	0,00000000000000	0,00000000000000	0,00000000000000	0,00000000000000	0,00000000000000	0,00000000000000	0,00000000000000
0,16405	0,00000000000000	0,00000000000000	0,00000000000000	0,00000000000000	0,00000000000000	0,00000000000000	0,00000000000000
0,16415	0,00000000000000	0,00000000000000	0,00000000000000	0,00000000000000	0,00000000000000	0,00000000000000	0,00000000000000
0,16425	0,00000000000000	0,00000000000000	0,00000000000000	0,00000000000000	0,00000000000000	0,00000000000000	0,00000000000000
0,16435	0,00000000000000	0,00000000000000	0,00000000000000	0,00000000000000	0,00000000000000	0,00000000000000	0,00000000000000
0,16445	0,00000000000000	0,00000000000000	0,00000000000000	0,00000000000000	0,00000000000000	0,00000000000000	0,00000000000000
0,16455	0,00000000000000	0,00000000000000	0,00000000000000	0,00000000000000	0,00000000000000	0,01098901098901	0,00943396226415
0,16465	0,00000000000000	0,00000000000000	0,00000000000000	0,00000000000000	0,00000000000000	0,00000000000000	0,00000000000000
0,16475	0,00000000000000	0,00000000000000	0,00000000000000	0,00000000000000	0,00000000000000	0,00000000000000	0,00000000000000
0,16485	0,00000000000000	0,00000000000000	0,00000000000000	0,00000000000000	0,00000000000000	0,00000000000000	0,00000000000000
0,16495	0,00000000000000	0,00000000000000	0,00000000000000	0,00000000000000	0,00000000000000	0,00000000000000	0,00000000000000
0,16505	0,00000000000000	0,00000000000000	0,00000000000000	0,00000000000000	0,00000000000000	0,00000000000000	0,00000000000000
0,16515	0,00000000000000	0,00000000000000	0,00000000000000	0,00000000000000	0,00000000000000	0,00000000000000	0,00000000000000
0,16525	0,00000000000000	0,00000000000000	0,00000000000000	0,00000000000000	0,00000000000000	0,00000000000000	0,00000000000000
0,16535	0,00000000000000	0,00000000000000	0,00000000000000	0,00000000000000	0,00000000000000	0,00000000000000	0,00000000000000
0,16545	0,00000000000000	0,00000000000000	0,00000000000000	0,00000000000000	0,00000000000000	0,00000000000000	0,00000000000000
0,16555	0,00000000000000	0,00000000000000	0,00000000000000	0,00000000000000	0,00000000000000	0,00000000000000	0,00000000000000
0,16565	0,00000000000000	0,00000000000000	0,00000000000000	0,00000000000000	0,00000000000000	0,00000000000000	0,00000000000000
0,16575	0,00000000000000	0,00000000000000	0,00000000000000	0,00000000000000	0,00000000000000	0,00000000000000	0,00000000000000
0,16585	0,00000000000000	0,00000000000000	0,00000000000000	0,00000000000000	0,00000000000000	0,00000000000000	0,00000000000000
0,16595	0,00000000000000	0,00000000000000	0,00000000000000	0,00000000000000	0,00000000000000	0,00000000000000	0,00000000000000
0,16605	0,00000000000000	0,00000000000000	0,00000000000000	0,00000000000000	0,00000000000000	0,00000000000000	0,00943396226415
0,16615	0,00000000000000	0,00000000000000	0,00000000000000	0,00000000000000	0,00000000000000	0,00000000000000	0,00000000000000
0,16625	0,00000000000000	0,00000000000000	0,00000000000000	0,00000000000000	0,00000000000000	0,00000000000000	0,00000000000000
0,16635	0,00000000000000	0,00000000000000	0,00000000000000	0,00000000000000	0,00000000000000	0,00000000000000	0,00000000000000
0,16645	0,00000000000000	0,00000000000000	0,00000000000000	0,00000000000000	0,00000000000000	0,00000000000000	0,00000000000000
0,16655	0,00000000000000	0,00000000000000	0,00000000000000	0,00000000000000	0,00000000000000	0,00000000000000	0,00000000000000
0,16665	0,00000000000000	0,00000000000000	0,00000000000000	0,00000000000000	0,00000000000000	0,00000000000000	0,00000000000000
0,16675	0,00000000000000	0,00000000000000	0,00000000000000	0,00000000000000	0,00000000000000	0,00000000000000	0,00000000000000
0,16685	0,00000000000000	0,00000000000000	0,00000000000000	0,00000000000000	0,00000000000000	0,01098901098901	0,00000000000000
0,16695	0,00000000000000	0,00000000000000	0,00000000000000	0,00000000000000	0,00000000000000	0,00000000000000	0,00000000000000
0,16705	0,00000000000000	0,00000000000000	0,00000000000000	0,00000000000000	0,00000000000000	0,01098901098901	0,00943396226415
0,16715	0,00000000000000	0,00000000000000	0,00000000000000	0,00000000000000	0,00000000000000	0,00000000000000	0,00000000000000
0,16725	0,00000000000000	0,00000000000000	0,00000000000000	0,00000000000000	0,00000000000000	0,00000000000000	0,00000000000000
0,16735	0,00000000000000	0,00000000000000	0,00000000000000	0,00000000000000	0,00000000000000	0,00000000000000	0,00000000000000
0,16745	0,00000000000000	0,00000000000000	0,00000000000000	0,00000000000000	0,00000000000000	0,00000000000000	0,00000000000000
0,16755	0,00000000000000	0,00000000000000	0,00000000000000	0,00000000000000	0,00000000000000	0,00000000000000	0,00000000000000
0,16765	0,00000000000000	0,00000000000000	0,00000000000000	0,00000000000000	0,00000000000000	0,00000000000000	0,00000000000000
0,16775	0,00000000000000	0,00000000000000	0,00000000000000	0,00000000000000	0,00000000000000	0,00000000000000	0,00000000000000
0,16785	0,00000000000000	0,00000000000000	0,00000000000000	0,00000000000000	0,00000000000000	0,00000000000000	0,00000000000000
0,16795	0,00000000000000	0,00000000000000	0,00000000000000	0,00000000000000	0,00000000000000	0,00000000000000	0,00000000000000
0,16805	0,00000000000000	0,00000000000000	0,00000000000000	0,00000000000000	0,00000000000000	0,00000000000000	0,00943396226415
0,16815	0,00000000000000	0,00000000000000	0,00000000000000	0,00000000000000	0,00000000000000	0,00000000000000	0,00000000000000
0,16825	0,00000000000000	0,00000000000000	0,00000000000000	0,00000000000000	0,00000000000000	0,00000000000000	0,00000000000000
0,16835	0,00000000000000	0,00000000000000	0,00000000000000	0,00000000000000	0,00000000000000	0,01098901098901	0,00000000000000
0,16845	0,00000000000000	0,00000000000000	0,00000000000000	0,00000000000000	0,00000000000000	0,00000000000000	0,00000000000000
0,16855	0,00000000000000	0,00000000000000	0,00000000000000	0,00000000000000	0,00000000000000	0,00000000000000	0,00000000000000
0,16865	0,00000000000000	0,00000000000000	0,00000000000000	0,00000000000000	0,00000000000000	0,00000000000000	0,00000000000000
0,16875	0,00000000000000	0,00000000000000	0,00000000000000	0,00000000000000	0,00000000000000	0,00000000000000	0,00000000000000
0,16885	0,00000000000000	0,00000000000000	0,00000000000000	0,00000000000000	0,00000000000000	0,00000000000000	0,00000000000000
0,16895	0,00000000000000	0,00000000000000	0,00000000000000	0,00000000000000	0,00000000000000	0,00000000000000	0,00000000000000
0,16905	0,00000000000000	0,00000000000000	0,00000000000000	0,00000000000000	0,00000000000000	0,00000000000000	0,01886792452830
0,16915	0,00000000000000	0,00000000000000	0,00000000000000	0,00000000000000	0,00000000000000	0,00000000000000	0,00000000000000
0,16925	0,00000000000000	0,00000000000000	0,00000000000000	0,00000000000000	0,00000000000000	0,00000000000000	0,00000000000000
0,16935	0,00000000000000	0,00000000000000	0,00000000000000	0,00000000000000	0,00000000000000	0,00000000000000	0,00000000000000
0,16945	0,00000000000000	0,00000000000000	0,00000000000000	0,00000000000000	0,00000000000000	0,00000000000000	0,00000000000000
0,16955	0,00000000000000	0,00000000000000	0,00000000000000	0,00000000000000	0,01136363636364	0,00000000000000	0,00000000000000
0,16965	0,00000000000000	0,00000000000000	0,00000000000000	0,00000000000000	0,00000000000000	0,00000000000000	0,00000000000000
0,16975	0,00000000000000	0,00000000000000	0,00000000000000	0,00000000000000	0,00000000000000	0,00000000000000	0,00000000000000
0,16985	0,00000000000000	0,00000000000000	0,00000000000000	0,00000000000000	0,00000000000000	0,00000000000000	0,00000000000000
0,16995	0,00000000000000	0,00000000000000	0,00000000000000	0,00000000000000	0,00000000000000	0,00000000000000	0,00000000000000
0,17005	0,00000000000000	0,00000000000000	0,00000000000000	0,00000000000000	0,00000000000000	0,00000000000000	0,00000000000000
0,17015	0,00000000000000	0,00000000000000	0,00000000000000	0,00000000000000	0,00000000000000	0,00000000000000	0,00000000000000
0,17025	0,00000000000000	0,00000000000000	0,00000000000000	0,00000000000000	0,00000000000000	0,00000000000000	0,00943396226415
0,17035	0,00000000000000	0,00000000000000	0,00000000000000	0,00000000000000	0,00000000000000	0,00000000000000	0,00000000000000
0,17045	0,00000000000000	0,00000000000000	0,00000000000000	0,00000000000000	0,00000000000000	0,00000000000000	0,00000000000000
0,17055	0,00000000000000	0,00000000000000	0,00000000000000	0,00000000000000	0,00000000000000	0,00000000000000	0,00000000000000
0,17065	0,00000000000000	0,00000000000000	0,00000000000000	0,00000000000000	0,00000000000000	0,00000000000000	0,00000000000000
0,17075	0,00000000000000	0,00000000000000	0,00000000000000	0,00000000000000	0,00000000000000	0,00000000000000	0,00000000000000
0,17085	0,00000000000000	0,00000000000000	0,00000000000000	0,00000000000000	0,00000000000000	0,00000000000000	0,00000000000000
0,17095	0,00000000000000	0,00000000000000	0,00000000000000	0,00000000000000	0,00000000000000	0,00000000000000	0,00000000000000
0,17105	0,00000000000000	0,00000000000000	0,00000000000000	0,00000000000000	0,00000000000000	0,00000000000000	0,00000000000000
0,17115	0,00000000000000	0,00000000000000	0,00000000000000	0,00000000000000	0,00000000000000	0,00000000000000	0,00000000000000
0,17125	0,00000000000000	0,00000000000000	0,00000000000000	0,00000000000000	0,00000000000000	0,00000000000000	0,00000000000000
0,17135	0,00000000000000	0,00000000000000	0,00000000000000	0,00000000000000	0,00000000000000	0,00000000000000	0,00000000000000
0,17145	0,00000000000000	0,00000000000000	0,00000000000000	0,00000000000000	0,00000000000000	0,00000000000000	0,00000000000000
0,17155	0,00000000000000	0,00000000000000	0,00000000000000	0,00000000000000	0,00000000000000	0,00000000000000	0,00000000000000
0,17165	0,00000000000000	0,00000000000000	0,00000000000000	0,00000000000000	0,00000000000000	0,00000000000000	0,00000000000000
0,17175	0,00000000000000	0,00000000000000	0,00000000000000	0,00000000000000	0,00000000000000	0,00000000000000	0,00000000000000
0,17185	0,00000000000000	0,00000000000000	0,00000000000000	0,00000000000000	0,00000000000000	0,00000000000000	0,00000000000000
0,17195	0,00000000000000	0,00000000000000	0,00000000000000	0,00000000000000	0,00000000000000	0,00000000000000	0,00000000000000
0,17205	0,00000000000000	0,00000000000000	0,00000000000000	0,00000000000000	0,00000000000000	0,00000000000000	0,00000000000000
0,17215	0,00000000000000	0,00000000000000	0,00000000000000	0,00000000000000	0,00000000000000	0,00000000000000	0,00000000000000
0,17225	0,00000000000000	0,00000000000000	0,00000000000000	0,00000000000000	0,00000000000000	0,00000000000000	0,00000000000000
0,17235	0,00000000000000	0,00000000000000	0,00000000000000	0,00000000000000	0,00000000000000	0,00000000000000	0,00000000000000
0,17245	0,00000000000000	0,00000000000000	0,00000000000000	0,00000000000000	0,00000000000000	0,00000000000000	0,00000000000000
0,17255	0,00000000000000	0,00000000000000	0,00000000000000	0,00000000000000	0,00000000000000	0,00000000000000	0,00000000000000
0,17265	0,00000000000000	0,00000000000000	0,00000000000000	0,00000000000000	0,00000000000000	0,00000000000000	0,00000000000000
0,17275	0,00000000000000	0,00000000000000	0,00000000000000	0,00000000000000	0,00000000000000	0,00000000000000	0,00000000000000
0,17285	0,00000000000000	0,00000000000000	0,00000000000000	0,00000000000000	0,00000000000000	0,00000000000000	0,00000000000000
0,17295	0,00000000000000	0,00000000000000	0,00000000000000	0,00000000000000	0,00000000000000	0,00000000000000	0,00000000000000
0,17305	0,00000000000000	0,00000000000000	0,00000000000000	0,00000000000000	0,00000000000000	0,00000000000000	0,00000000000000
0,17315	0,00000000000000	0,00000000000000	0,00000000000000	0,00000000000000	0,00000000000000	0,00000000000000	0,00000000000000
0,17325	0,00000000000000	0,00000000000000	0,00000000000000	0,00000000000000	0,00000000000000	0,00000000000000	0,00000000000000
0,17335	0,00000000000000	0,00000000000000	0,00000000000000	0,00000000000000	0,00000000000000	0,00000000000000	0,00000000000000
0,17345	0,00000000000000	0,00000000000000	0,00000000000000	0,00000000000000	0,00000000000000	0,00000000000000	0,00000000000000
0,17355	0,00000000000000	0,00000000000000	0,00000000000000	0,00000000000000	0,00000000000000	0,00000000000000	0,00000000000000
0,17365	0,00000000000000	0,00000000000000	0,00000000000000	0,00000000000000	0,00000000000000	0,00000000000000	0,00000000000000
0,17375	0,00000000000000	0,00000000000000	0,00000000000000	0,00000000000000	0,00000000000000	0,00000000000000	0,00000000000000
0,17385	0,00000000000000	0,00000000000000	0,00000000000000	0,00000000000000	0,00000000000000	0,00000000000000	0,00000000000000
0,17395	0,00000000000000	0,00000000000000	0,00000000000000	0,00000000000000	0,00000000000000	0,00000000000000	0,00000000000000
0,17405	0,00000000000000	0,00000000000000	0,00000000000000	0,00000000000000	0,00000000000000	0,00000000000000	0,00000000000000
0,17415	0,00000000000000	0,00000000000000	0,00000000000000	0,00000000000000	0,00000000000000	0,00000000000000	0,00000000000000
0,17425	0,00000000000000	0,00000000000000	0,00000000000000	0,00000000000000	0,00000000000000	0,00000000000000	0,00000000000000
0,17435	0,00000000000000	0,00000000000000	0,00000000000000	0,00000000000000	0,00000000000000	0,00000000000000	0,00000000000000
0,17445	0,00000000000000	0,00000000000000	0,00000000000000	0,00000000000000	0,00000000000000	0,00000000000000	0,00000000000000
0,17455	0,00000000000000	0,00000000000000	0,00000000000000	0,00000000000000	0,00000000000000	0,00000000000000	0,00000000000000
0,17465	0,00000000000000	0,00000000000000	0,00000000000000	0,00000000000000	0,00000000000000	0,00000000000000	0,00000000000000
0,17475	0,00000000000000	0,00000000000000	0,00000000000000	0,00000000000000	0,00000000000000	0,00000000000000	0,00000000000000
0,17485	0,00000000000000	0,00000000000000	0,00000000000000	0,00000000000000	0,00000000000000	0,00000000000000	0,00000000000000
0,17495	0,00000000000000	0,00000000000000	0,00000000000000	0,00000000000000	0,00000000000000	0,00000000000000	0,00000000000000
0,17505	0,00000000000000	0,00000000000000	0,00000000000000	0,00000000000000	0,00000000000000	0,00000000000000	0,00000000000000
0,17515	0,00000000000000	0,00000000000000	0,00000000000000	0,00000000000000	0,00000000000000	0,00000000000000	0,00000000000000
0,17525	0,00000000000000	0,00000000000000	0,00000000000000	0,00000000000000	0,00000000000000	0,00000000000000	0,00000000000000
0,17535	0,00000000000000	0,00000000000000	0,00000000000000	0,00000000000000	0,00000000000000	0,01098901098901	0,00000000000000
0,17545	0,00000000000000	0,00000000000000	0,00000000000000	0,00000000000000	0,00000000000000	0,00000000000000	0,00000000000000
0,17555	0,00000000000000	0,00000000000000	0,00000000000000	0,00000000000000	0,00000000000000	0,00000000000000	0,00000000000000
0,17565	0,00000000000000	0,00000000000000	0,00000000000000	0,00000000000000	0,00000000000000	0,00000000000000	0,00000000000000
0,17575	0,00000000000000	0,00000000000000	0,00000000000000	0,00000000000000	0,00000000000000	0,00000000000000	0,00943396226415
0,17585	0,00000000000000	0,00000000000000	0,00000000000000	0,00000000000000	0,00000000000000	0,00000000000000	0,00000000000000
0,17595	0,00000000000000	0,00000000000000	0,00000000000000	0,00000000000000	0,00000000000000	0,00000000000000	0,00000000000000
0,17605	0,00000000000000	0,00000000000000	0,00000000000000	0,00000000000000	0,00000000000000	0,00000000000000	0,00943396226415
0,17615	0,00000000000000	0,00000000000000	0,00000000000000	0,00000000000000	0,00000000000000	0,00000000000000	0,00000000000000
0,17625	0,00000000000000	0,00000000000000	0,00000000000000	0,00000000000000	0,00000000000000	0,00000000000000	0,00000000000000
0,17635	0,00000000000000	0,00000000000000	0,00000000000000	0,00000000000000	0,00000000000000	0,00000000000000	0,00000000000000
0,17645	0,00000000000000	0,00000000000000	0,00000000000000	0,00000000000000	0,00000000000000	0,00000000000000	0,00000000000000
0,17655	0,00000000000000	0,00000000000000	0,00000000000000	0,00000000000000	0,00000000000000	0,00000000000000	0,00000000000000
0,17665	0,00000000000000	0,00000000000000	0,00000000000000	0,00000000000000	0,00000000000000	0,00000000000000	0,00000000000000
0,17675	0,00000000000000	0,00000000000000	0,00000000000000	0,00000000000000	0,00000000000000	0,00000000000000	0,00000000000000
0,17685	0,00000000000000	0,00000000000000	0,00000000000000	0,00000000000000	0,00000000000000	0,00000000000000	0,00000000000000
0,17695	0,00000000000000	0,00000000000000	0,00000000000000	0,00000000000000	0,00000000000000	0,00000000000000	0,00000000000000
0,17705	0,00000000000000	0,00000000000000	0,00000000000000	0,00000000000000	0,00000000000000	0,00000000000000	0,00000000000000
0,17715	0,00000000000000	0,00000000000000	0,00000000000000	0,00000000000000	0,00000000000000	0,00000000000000	0,00000000000000
0,17725	0,00000000000000	0,00000000000000	0,00000000000000	0,00000000000000	0,00000000000000	0,00000000000000	0,00943396226415
0,17735	0,00000000000000	0,00000000000000	0,00000000000000	0,00000000000000	0,00000000000000	0,00000000000000	0,00000000000000
0,17745	0,00000000000000	0,00000000000000	0,00000000000000	0,00000000000000	0,00000000000000	0,00000000000000	0,00000000000000
0,17755	0,00000000000000	0,00000000000000	0,00000000000000	0,00000000000000	0,00000000000000	0,00000000000000	0,00000000000000
0,17765	0,00000000000000	0,00000000000000	0,00000000000000	0,00000000000000	0,00000000000000	0,01098901098901	0,00000000000000
0,17775	0,00000000000000	0,00000000000000	0,00000000000000	0,00000000000000	0,00000000000000	0,00000000000000	0,00000000000000
0,17785	0,00000000000000	0,00000000000000	0,00000000000000	0,00000000000000	0,00000000000000	0,00000000000000	0,00000000000000
0,17795	0,00000000000000	0,00000000000000	0,00000000000000	0,00000000000000	0,00000000000000	0,00000000000000	0,00000000000000
0,17805	0,00000000000000	0,00000000000000	0,00000000000000	0,00000000000000	0,00000000000000	0,00000000000000	0,00943396226415
0,17815	0,00000000000000	0,00000000000000	0,00000000000000	0,00000000000000	0,00000000000000	0,00000000000000	0,00943396226415
0,17825	0,00000000000000	0,00000000000000	0,00000000000000	0,00000000000000	0,00000000000000	0,00000000000000	0,00000000000000
0,17835	0,00000000000000	0,00000000000000	0,00000000000000	0,00000000000000	0,00000000000000	0,00000000000000	0,00000000000000
0,17845	0,00000000000000	0,00000000000000	0,00000000000000	0,00000000000000	0,00000000000000	0,00000000000000	0,00000000000000
0,17855	0,00000000000000	0,00000000000000	0,00000000000000	0,00000000000000	0,00000000000000	0,00000000000000	0,00000000000000
0,17865	0,00000000000000	0,00000000000000	0,00000000000000	0,00000000000000	0,00000000000000	0,00000000000000	0,00000000000000
0,17875	0,00000000000000	0,00000000000000	0,00000000000000	0,00000000000000	0,00000000000000	0,00000000000000	0,00000000000000
0,17885	0,00000000000000	0,00000000000000	0,00000000000000	0,00000000000000	0,00000000000000	0,00000000000000	0,00000000000000
0,17895	0,00000000000000	0,00000000000000	0,00000000000000	0,00000000000000	0,00000000000000	0,00000000000000	0,00000000000000
0,17905	0,00000000000000	0,00000000000000	0,00000000000000	0,00000000000000	0,00000000000000	0,00000000000000	0,00000000000000
0,17915	0,00000000000000	0,00000000000000	0,00000000000000	0,00000000000000	0,00000000000000	0,00000000000000	0,00000000000000
0,17925	0,00000000000000	0,00000000000000	0,00000000000000	0,00000000000000	0,00000000000000	0,00000000000000	0,00000000000000
0,17935	0,00000000000000	0,00000000000000	0,00000000000000	0,00000000000000	0,00000000000000	0,00000000000000	0,00000000000000
0,17945	0,00000000000000	0,00000000000000	0,00000000000000	0,00000000000000	0,00000000000000	0,00000000000000	0,00000000000000
0,17955	0,00000000000000	0,00000000000000	0,00000000000000	0,00000000000000	0,00000000000000	0,00000000000000	0,00000000000000
0,17965	0,00000000000000	0,00000000000000	0,00000000000000	0,00000000000000	0,00000000000000	0,00000000000000	0,00000000000000
0,17975	0,00000000000000	0,00000000000000	0,00000000000000	0,00000000000000	0,00000000000000	0,00000000000000	0,00000000000000
0,17985	0,00000000000000	0,00000000000000	0,00000000000000	0,00000000000000	0,00000000000000	0,00000000000000	0,00000000000000
0,17995	0,00000000000000	0,00000000000000	0,00000000000000	0,00000000000000	0,00000000000000	0,00000000000000	0,00000000000000
0,18005	0,00000000000000	0,00000000000000	0,00000000000000	0,00000000000000	0,00000000000000	0,00000000000000	0,00943396226415
0,18015	0,00000000000000	0,00000000000000	0,00000000000000	0,00000000000000	0,00000000000000	0,00000000000000	0,00000000000000
0,18025	0,00000000000000	0,00000000000000	0,00000000000000	0,00000000000000	0,00000000000000	0,00000000000000	0,00000000000000
0,18035	0,00000000000000	0,00000000000000	0,00000000000000	0,00000000000000	0,00000000000000	0,00000000000000	0,00000000000000
0,18045	0,00000000000000	0,00000000000000	0,00000000000000	0,00000000000000	0,00000000000000	0,00000000000000	0,00000000000000
0,18055	0,00000000000000	0,00000000000000	0,00000000000000	0,00000000000000	0,00000000000000	0,00000000000000	0,00000000000000
0,18065	0,00000000000000	0,00000000000000	0,00000000000000	0,00000000000000	0,00000000000000	0,00000000000000	0,00000000000000
0,18075	0,00000000000000	0,00000000000000	0,00000000000000	0,00000000000000	0,00000000000000	0,00000000000000	0,00000000000000
0,18085	0,00000000000000	0,00000000000000	0,00000000000000	0,00000000000000	0,00000000000000	0,00000000000000	0,00000000000000
0,18095	0,00000000000000	0,00000000000000	0,00000000000000	0,00000000000000	0,00000000000000	0,00000000000000	0,00000000000000
0,18105	0,00000000000000	0,00000000000000	0,00000000000000	0,00000000000000	0,00000000000000	0,00000000000000	0,00000000000000
0,18115	0,00000000000000	0,00000000000000	0,00000000000000	0,00000000000000	0,00000000000000	0,00000000000000	0,00000000000000
0,18125	0,00000000000000	0,00000000000000	0,00000000000000	0,00000000000000	0,00000000000000	0,00000000000000	0,00000000000000
0,18135	0,00000000000000	0,00000000000000	0,00000000000000	0,00000000000000	0,00000000000000	0,00000000000000	0,00000000000000
0,18145	0,00000000000000	0,00000000000000	0,00000000000000	0,00000000000000	0,00000000000000	0,00000000000000	0,00000000000000
0,18155	0,00000000000000	0,00000000000000	0,00000000000000	0,00000000000000	0,00000000000000	0,00000000000000	0,00000000000000
0,18165	0,00000000000000	0,00000000000000	0,00000000000000	0,00000000000000	0,00000000000000	0,00000000000000	0,00000000000000
0,18175	0,00000000000000	0,00000000000000	0,00000000000000	0,00000000000000	0,00000000000000	0,00000000000000	0,00000000000000
0,18185	0,00000000000000	0,00000000000000	0,00000000000000	0,00000000000000	0,00000000000000	0,00000000000000	0,00000000000000
0,18195	0,00000000000000	0,00000000000000	0,00000000000000	0,00000000000000	0,00000000000000	0,00000000000000	0,00000000000000
0,18205	0,00000000000000	0,00000000000000	0,00000000000000	0,00000000000000	0,00000000000000	0,00000000000000	0,00000000000000
0,18215	0,00000000000000	0,00000000000000	0,00000000000000	0,00000000000000	0,00000000000000	0,00000000000000	0,00000000000000
0,18225	0,00000000000000	0,00000000000000	0,00000000000000	0,00000000000000	0,00000000000000	0,00000000000000	0,00000000000000
0,18235	0,00000000000000	0,00000000000000	0,00000000000000	0,00000000000000	0,00000000000000	0,00000000000000	0,00000000000000
0,18245	0,00000000000000	0,00000000000000	0,00000000000000	0,00000000000000	0,00000000000000	0,00000000000000	0,00000000000000
0,18255	0,00000000000000	0,00000000000000	0,00000000000000	0,00000000000000	0,00000000000000	0,00000000000000	0,00000000000000
0,18265	0,00000000000000	0,00000000000000	0,00000000000000	0,00000000000000	0,00000000000000	0,00000000000000	0,00000000000000
0,18275	0,00000000000000	0,00000000000000	0,00000000000000	0,00000000000000	0,00000000000000	0,00000000000000	0,00000000000000
0,18285	0,00000000000000	0,00000000000000	0,00000000000000	0,00000000000000	0,00000000000000	0,00000000000000	0,00000000000000
0,18295	0,00000000000000	0,00000000000000	0,00000000000000	0,00000000000000	0,00000000000000	0,00000000000000	0,00000000000000
0,18305	0,00000000000000	0,00000000000000	0,00000000000000	0,00000000000000	0,00000000000000	0,00000000000000	0,00000000000000
0,18315	0,00000000000000	0,00000000000000	0,00000000000000	0,00000000000000	0,00000000000000	0,00000000000000	0,00000000000000
0,18325	0,00000000000000	0,00000000000000	0,00000000000000	0,00000000000000	0,00000000000000	0,00000000000000	0,00000000000000
0,18335	0,00000000000000	0,00000000000000	0,00000000000000	0,00000000000000	0,00000000000000	0,00000000000000	0,00000000000000
0,18345	0,00000000000000	0,00000000000000	0,00000000000000	0,00000000000000	0,00000000000000	0,00000000000000	0,00000000000000
0,18355	0,00000000000000	0,00000000000000	0,00000000000000	0,00000000000000	0,00000000000000	0,00000000000000	0,00000000000000
0,18365	0,00000000000000	0,00000000000000	0,00000000000000	0,00000000000000	0,00000000000000	0,00000000000000	0,00000000000000
0,18375	0,00000000000000	0,00000000000000	0,00000000000000	0,00000000000000	0,00000000000000	0,00000000000000	0,00000000000000
0,18385	0,00000000000000	0,00000000000000	0,00000000000000	0,00000000000000	0,00000000000000	0,00000000000000	0,00000000000000
0,18395	0,00000000000000	0,00000000000000	0,00000000000000	0,00000000000000	0,00000000000000	0,00000000000000	0,00000000000000
0,18405	0,00000000000000	0,00000000000000	0,00000000000000	0,00000000000000	0,00000000000000	0,00000000000000	0,00000000000000
0,18415	0,00000000000000	0,00000000000000	0,00000000000000	0,00000000000000	0,00000000000000	0,00000000000000	0,00000000000000
0,18425	0,00000000000000	0,00000000000000	0,00000000000000	0,00000000000000	0,00000000000000	0,00000000000000	0,00000000000000
0,18435	0,00000000000000	0,00000000000000	0,00000000000000	0,00000000000000	0,00000000000000	0,00000000000000	0,00000000000000
0,18445	0,00000000000000	0,00000000000000	0,00000000000000	0,00000000000000	0,00000000000000	0,00000000000000	0,00000000000000
0,18455	0,00000000000000	0,00000000000000	0,00000000000000	0,00000000000000	0,00000000000000	0,00000000000000	0,00000000000000
0,18465	0,00000000000000	0,00000000000000	0,00000000000000	0,00000000000000	0,00000000000000	0,00000000000000	0,00000000000000
0,18475	0,00000000000000	0,00000000000000	0,00000000000000	0,00000000000000	0,00000000000000	0,00000000000000	0,00000000000000
0,18485	0,00000000000000	0,00000000000000	0,00000000000000	0,00000000000000	0,00000000000000	0,00000000000000	0,00000000000000
0,18495	0,00000000000000	0,00000000000000	0,00000000000000	0,00000000000000	0,00000000000000	0,00000000000000	0,00000000000000
0,18505	0,00000000000000	0,00000000000000	0,00000000000000	0,00000000000000	0,00000000000000	0,00000000000000	0,00000000000000
0,18515	0,00000000000000	0,00000000000000	0,00000000000000	0,00000000000000	0,00000000000000	0,00000000000000	0,00000000000000
0,18525	0,00000000000000	0,00000000000000	0,00000000000000	0,00000000000000	0,00000000000000	0,00000000000000	0,00000000000000
0,18535	0,00000000000000	0,00000000000000	0,00000000000000	0,00000000000000	0,00000000000000	0,00000000000000	0,00000000000000
0,18545	0,00000000000000	0,00000000000000	0,00000000000000	0,00000000000000	0,00000000000000	0,00000000000000	0,00000000000000
0,18555	0,00000000000000	0,00000000000000	0,00000000000000	0,00000000000000	0,00000000000000	0,00000000000000	0,00000000000000
0,18565	0,00000000000000	0,00000000000000	0,00000000000000	0,00000000000000	0,00000000000000	0,00000000000000	0,00000000000000
0,18575	0,00000000000000	0,00000000000000	0,00000000000000	0,00000000000000	0,00000000000000	0,00000000000000	0,00000000000000
0,18585	0,00000000000000	0,00000000000000	0,00000000000000	0,00000000000000	0,00000000000000	0,00000000000000	0,00000000000000
0,18595	0,00000000000000	0,00000000000000	0,00000000000000	0,00000000000000	0,00000000000000	0,00000000000000	0,00000000000000
0,18605	0,00000000000000	0,00000000000000	0,00000000000000	0,00000000000000	0,00000000000000	0,00000000000000	0,00000000000000
0,18615	0,00000000000000	0,00000000000000	0,00000000000000	0,00000000000000	0,00000000000000	0,00000000000000	0,00000000000000
0,18625	0,00000000000000	0,00000000000000	0,00000000000000	0,00000000000000	0,00000000000000	0,00000000000000	0,00000000000000
0,18635	0,00000000000000	0,00000000000000	0,00000000000000	0,00000000000000	0,00000000000000	0,00000000000000	0,00000000000000
0,18645	0,00000000000000	0,00000000000000	0,00000000000000	0,00000000000000	0,00000000000000	0,00000000000000	0,00000000000000
0,18655	0,00000000000000	0,00000000000000	0,00000000000000	0,00000000000000	0,00000000000000	0,00000000000000	0,00000000000000
0,18665	0,00000000000000	0,00000000000000	0,00000000000000	0,00000000000000	0,00000000000000	0,00000000000000	0,00000000000000
0,18675	0,00000000000000	0,00000000000000	0,00000000000000	0,00000000000000	0,00000000000000	0,00000000000000	0,00000000000000
0,18685	0,00000000000000	0,00000000000000	0,00000000000000	0,00000000000000	0,00000000000000	0,00000000000000	0,00000000000000
0,18695	0,00000000000000	0,00000000000000	0,00000000000000	0,00000000000000	0,00000000000000	0,00000000000000	0,00000000000000
0,18705	0,00000000000000	0,00000000000000	0,00000000000000	0,00000000000000	0,00000000000000	0,00000000000000	0,00000000000000
0,18715	0,00000000000000	0,00000000000000	0,00000000000000	0,00000000000000	0,00000000000000	0,00000000000000	0,00000000000000
0,18725	0,00000000000000	0,00000000000000	0,00000000000000	0,00000000000000	0,00000000000000	0,00000000000000	0,00000000000000
0,18735	0,00000000000000	0,00000000000000	0,00000000000000	0,00000000000000	0,00000000000000	0,00000000000000	0,00000000000000
0,18745	0,00000000000000	0,00000000000000	0,00000000000000	0,00000000000000	0,00000000000000	0,00000000000000	0,00000000000000
0,18755	0,00000000000000	0,00000000000000	0,00000000000000	0,00000000000000	0,00000000000000	0,01098901098901	0,00000000000000
0,18765	0,00000000000000	0,00000000000000	0,00000000000000	0,00000000000000	0,00000000000000	0,00000000000000	0,00000000000000
0,18775	0,00000000000000	0,00000000000000	0,00000000000000	0,00000000000000	0,00000000000000	0,00000000000000	0,00000000000000
0,18785	0,00000000000000	0,00000000000000	0,00000000000000	0,00000000000000	0,00000000000000	0,00000000000000	0,00943396226415
0,18795	0,00000000000000	0,00000000000000	0,00000000000000	0,00000000000000	0,00000000000000	0,00000000000000	0,00000000000000
0,18805	0,00000000000000	0,00000000000000	0,00000000000000	0,00000000000000	0,00000000000000	0,00000000000000	0,00000000000000
0,18815	0,00000000000000	0,00000000000000	0,00000000000000	0,00000000000000	0,00000000000000	0,00000000000000	0,00000000000000
0,18825	0,00000000000000	0,00000000000000	0,00000000000000	0,00000000000000	0,00000000000000	0,00000000000000	0,00000000000000
0,18835	0,00000000000000	0,00000000000000	0,00000000000000	0,00000000000000	0,00000000000000	0,00000000000000	0,00000000000000
0,18845	0,00000000000000	0,00000000000000	0,00000000000000	0,00000000000000	0,00000000000000	0,00000000000000	0,00000000000000
0,18855	0,00000000000000	0,00000000000000	0,00000000000000	0,00000000000000	0,00000000000000	0,00000000000000	0,00000000000000
0,18865	0,00000000000000	0,00000000000000	0,00000000000000	0,00000000000000	0,00000000000000	0,00000000000000	0,00000000000000
0,18875	0,00000000000000	0,00000000000000	0,00000000000000	0,00000000000000	0,00000000000000	0,00000000000000	0,00000000000000
0,18885	0,00000000000000	0,00000000000000	0,00000000000000	0,00000000000000	0,00000000000000	0,00000000000000	0,00000000000000
0,18895	0,00000000000000	0,00000000000000	0,00000000000000	0,00000000000000	0,00000000000000	0,00000000000000	0,00000000000000
0,18905	0,00000000000000	0,00000000000000	0,00000000000000	0,00000000000000	0,00000000000000	0,00000000000000	0,00000000000000
0,18915	0,00000000000000	0,00000000000000	0,00000000000000	0,00000000000000	0,00000000000000	0,00000000000000	0,00000000000000
0,18925	0,00000000000000	0,00000000000000	0,00000000000000	0,00000000000000	0,00000000000000	0,00000000000000	0,00000000000000
0,18935	0,00000000000000	0,00000000000000	0,00000000000000	0,00000000000000	0,00000000000000	0,00000000000000	0,00000000000000
0,18945	0,00000000000000	0,00000000000000	0,00000000000000	0,00000000000000	0,00000000000000	0,00000000000000	0,00000000000000
0,18955	0,00000000000000	0,00000000000000	0,00000000000000	0,00000000000000	0,00000000000000	0,00000000000000	0,00000000000000
0,18965	0,00000000000000	0,00000000000000	0,00000000000000	0,00000000000000	0,00000000000000	0,00000000000000	0,00000000000000
0,18975	0,00000000000000	0,00000000000000	0,00000000000000	0,00000000000000	0,00000000000000	0,00000000000000	0,00000000000000
0,18985	0,00000000000000	0,00000000000000	0,00000000000000	0,00000000000000	0,00000000000000	0,00000000000000	0,00000000000000
0,18995	0,00000000000000	0,00000000000000	0,00000000000000	0,00000000000000	0,00000000000000	0,00000000000000	0,00000000000000
0,19005	0,00000000000000	0,00000000000000	0,00000000000000	0,00000000000000	0,00000000000000	0,00000000000000	0,00943396226415
0,19015	0,00000000000000	0,00000000000000	0,00000000000000	0,00000000000000	0,00000000000000	0,00000000000000	0,00000000000000
0,19025	0,00000000000000	0,00000000000000	0,00000000000000	0,00000000000000	0,00000000000000	0,00000000000000	0,00000000000000
0,19035	0,00000000000000	0,00000000000000	0,00000000000000	0,00000000000000	0,00000000000000	0,00000000000000	0,00000000000000
0,19045	0,00000000000000	0,00000000000000	0,00000000000000	0,00000000000000	0,00000000000000	0,00000000000000	0,00000000000000
0,19055	0,00000000000000	0,00000000000000	0,00000000000000	0,00000000000000	0,00000000000000	0,00000000000000	0,00000000000000
0,19065	0,00000000000000	0,00000000000000	0,00000000000000	0,00000000000000	0,00000000000000	0,00000000000000	0,00000000000000
0,19075	0,00000000000000	0,00000000000000	0,00000000000000	0,00000000000000	0,00000000000000	0,00000000000000	0,00000000000000
0,19085	0,00000000000000	0,00000000000000	0,00000000000000	0,00000000000000	0,00000000000000	0,00000000000000	0,00000000000000
0,19095	0,00000000000000	0,00000000000000	0,00000000000000	0,00000000000000	0,00000000000000	0,01098901098901	0,00000000000000
0,19105	0,00000000000000	0,00000000000000	0,00000000000000	0,00000000000000	0,00000000000000	0,00000000000000	0,00943396226415
0,19115	0,00000000000000	0,00000000000000	0,00000000000000	0,00000000000000	0,00000000000000	0,00000000000000	0,00000000000000
0,19125	0,00000000000000	0,00000000000000	0,00000000000000	0,00000000000000	0,00000000000000	0,00000000000000	0,00000000000000
0,19135	0,00000000000000	0,00000000000000	0,00000000000000	0,00000000000000	0,00000000000000	0,00000000000000	0,00000000000000
0,19145	0,00000000000000	0,00000000000000	0,00000000000000	0,00000000000000	0,00000000000000	0,00000000000000	0,00000000000000
0,19155	0,00000000000000	0,00000000000000	0,00000000000000	0,00000000000000	0,00000000000000	0,00000000000000	0,00000000000000
0,19165	0,00000000000000	0,00000000000000	0,00000000000000	0,00000000000000	0,00000000000000	0,00000000000000	0,00000000000000
0,19175	0,00000000000000	0,00000000000000	0,00000000000000	0,00000000000000	0,00000000000000	0,00000000000000	0,00000000000000
0,19185	0,00000000000000	0,00000000000000	0,00000000000000	0,00000000000000	0,00000000000000	0,00000000000000	0,00000000000000
0,19195	0,00000000000000	0,00000000000000	0,00000000000000	0,00000000000000	0,00000000000000	0,01098901098901	0,00000000000000
0,19205	0,00000000000000	0,00000000000000	0,00000000000000	0,00000000000000	0,00000000000000	0,00000000000000	0,00000000000000
0,19215	0,00000000000000	0,00000000000000	0,00000000000000	0,00000000000000	0,00000000000000	0,00000000000000	0,00000000000000
0,19225	0,00000000000000	0,00000000000000	0,00000000000000	0,00000000000000	0,00000000000000	0,00000000000000	0,00000000000000
0,19235	0,00000000000000	0,00000000000000	0,00000000000000	0,00000000000000	0,00000000000000	0,00000000000000	0,00000000000000
0,19245	0,00000000000000	0,00000000000000	0,00000000000000	0,00000000000000	0,00000000000000	0,00000000000000	0,00000000000000
0,19255	0,00000000000000	0,00000000000000	0,00000000000000	0,00000000000000	0,00000000000000	0,00000000000000	0,00000000000000
0,19265	0,00000000000000	0,00000000000000	0,00000000000000	0,00000000000000	0,00000000000000	0,00000000000000	0,00000000000000
0,19275	0,00000000000000	0,00000000000000	0,00000000000000	0,00000000000000	0,00000000000000	0,00000000000000	0,00000000000000
0,19285	0,00000000000000	0,00000000000000	0,00000000000000	0,00000000000000	0,00000000000000	0,00000000000000	0,00000000000000
0,19295	0,00000000000000	0,00000000000000	0,00000000000000	0,00000000000000	0,00000000000000	0,00000000000000	0,00000000000000
0,19305	0,00000000000000	0,00000000000000	0,00000000000000	0,00000000000000	0,00000000000000	0,00000000000000	0,00000000000000
0,19315	0,00000000000000	0,00000000000000	0,00000000000000	0,00000000000000	0,00000000000000	0,00000000000000	0,00000000000000
0,19325	0,00000000000000	0,00000000000000	0,00000000000000	0,00000000000000	0,00000000000000	0,00000000000000	0,00000000000000
0,19335	0,00000000000000	0,00000000000000	0,00000000000000	0,00000000000000	0,00000000000000	0,00000000000000	0,00000000000000
0,19345	0,00000000000000	0,00000000000000	0,00000000000000	0,00000000000000	0,00000000000000	0,00000000000000	0,00000000000000
0,19355	0,00000000000000	0,00000000000000	0,00000000000000	0,00000000000000	0,00000000000000	0,00000000000000	0,00000000000000
0,19365	0,00000000000000	0,00000000000000	0,00000000000000	0,00000000000000	0,00000000000000	0,00000000000000	0,00000000000000
0,19375	0,00000000000000	0,00000000000000	0,00000000000000	0,00000000000000	0,00000000000000	0,00000000000000	0,00000000000000
0,19385	0,00000000000000	0,00000000000000	0,00000000000000	0,00000000000000	0,00000000000000	0,00000000000000	0,00000000000000
0,19395	0,00000000000000	0,00000000000000	0,00000000000000	0,00000000000000	0,00000000000000	0,00000000000000	0,00000000000000
0,19405	0,00000000000000	0,00000000000000	0,00000000000000	0,00000000000000	0,00000000000000	0,00000000000000	0,00000000000000
0,19415	0,00000000000000	0,00000000000000	0,00000000000000	0,00000000000000	0,00000000000000	0,00000000000000	0,00000000000000
0,19425	0,00000000000000	0,00000000000000	0,00000000000000	0,00000000000000	0,00000000000000	0,00000000000000	0,00000000000000
0,19435	0,00000000000000	0,00000000000000	0,00000000000000	0,00000000000000	0,00000000000000	0,00000000000000	0,00000000000000
0,19445	0,00000000000000	0,00000000000000	0,00000000000000	0,00000000000000	0,00000000000000	0,00000000000000	0,00000000000000
0,19455	0,00000000000000	0,00000000000000	0,00000000000000	0,00000000000000	0,00000000000000	0,00000000000000	0,00000000000000
0,19465	0,00000000000000	0,00000000000000	0,00000000000000	0,00000000000000	0,00000000000000	0,00000000000000	0,00000000000000
0,19475	0,00000000000000	0,00000000000000	0,00000000000000	0,00000000000000	0,00000000000000	0,00000000000000	0,00000000000000
0,19485	0,00000000000000	0,00000000000000	0,00000000000000	0,00000000000000	0,00000000000000	0,00000000000000	0,00000000000000
0,19495	0,00000000000000	0,00000000000000	0,00000000000000	0,00000000000000	0,00000000000000	0,00000000000000	0,00000000000000
0,19505	0,00000000000000	0,00000000000000	0,00000000000000	0,00000000000000	0,00000000000000	0,00000000000000	0,00000000000000
0,19515	0,00000000000000	0,00000000000000	0,00000000000000	0,00000000000000	0,00000000000000	0,00000000000000	0,00000000000000
0,19525	0,00000000000000	0,00000000000000	0,00000000000000	0,00000000000000	0,00000000000000	0,00000000000000	0,00000000000000
0,19535	0,00000000000000	0,00000000000000	0,00000000000000	0,00000000000000	0,00000000000000	0,00000000000000	0,00000000000000
0,19545	0,00000000000000	0,00000000000000	0,00000000000000	0,00000000000000	0,00000000000000	0,00000000000000	0,00000000000000
0,19555	0,00000000000000	0,00000000000000	0,00000000000000	0,00000000000000	0,00000000000000	0,00000000000000	0,00000000000000
0,19565	0,00000000000000	0,00000000000000	0,00000000000000	0,00000000000000	0,00000000000000	0,00000000000000	0,00000000000000
0,19575	0,00000000000000	0,00000000000000	0,00000000000000	0,00000000000000	0,00000000000000	0,00000000000000	0,00000000000000
0,19585	0,00000000000000	0,00000000000000	0,00000000000000	0,00000000000000	0,00000000000000	0,00000000000000	0,00000000000000
0,19595	0,00000000000000	0,00000000000000	0,00000000000000	0,00000000000000	0,00000000000000	0,00000000000000	0,00000000000000
0,19605	0,00000000000000	0,00000000000000	0,00000000000000	0,00000000000000	0,00000000000000	0,00000000000000	0,00000000000000
0,19615	0,00000000000000	0,00000000000000	0,00000000000000	0,00000000000000	0,00000000000000	0,00000000000000	0,00000000000000
0,19625	0,00000000000000	0,00000000000000	0,00000000000000	0,00000000000000	0,00000000000000	0,00000000000000	0,00000000000000
0,19635	0,00000000000000	0,00000000000000	0,00000000000000	0,00000000000000	0,00000000000000	0,01098901098901	0,00000000000000
0,19645	0,00000000000000	0,00000000000000	0,00000000000000	0,00000000000000	0,00000000000000	0,00000000000000	0,00000000000000
0,19655	0,00000000000000	0,00000000000000	0,00000000000000	0,00000000000000	0,00000000000000	0,00000000000000	0,00000000000000
0,19665	0,00000000000000	0,00000000000000	0,00000000000000	0,00000000000000	0,00000000000000	0,00000000000000	0,00000000000000
0,19675	0,00000000000000	0,00000000000000	0,00000000000000	0,00000000000000	0,00000000000000	0,00000000000000	0,00000000000000
0,19685	0,00000000000000	0,00000000000000	0,00000000000000	0,00000000000000	0,00000000000000	0,00000000000000	0,00000000000000
0,19695	0,00000000000000	0,00000000000000	0,00000000000000	0,00000000000000	0,00000000000000	0,00000000000000	0,00000000000000
0,19705	0,00000000000000	0,00000000000000	0,00000000000000	0,00000000000000	0,00000000000000	0,00000000000000	0,00000000000000
0,19715	0,00000000000000	0,00000000000000	0,00000000000000	0,00000000000000	0,00000000000000	0,00000000000000	0,00000000000000
0,19725	0,00000000000000	0,00000000000000	0,00000000000000	0,00000000000000	0,00000000000000	0,00000000000000	0,00000000000000
0,19735	0,00000000000000	0,00000000000000	0,00000000000000	0,00000000000000	0,00000000000000	0,00000000000000	0,00000000000000
0,19745	0,00000000000000	0,00000000000000	0,00000000000000	0,00000000000000	0,00000000000000	0,00000000000000	0,00000000000000
0,19755	0,00000000000000	0,00000000000000	0,00000000000000	0,00000000000000	0,00000000000000	0,00000000000000	0,00000000000000
0,19765	0,00000000000000	0,00000000000000	0,00000000000000	0,00000000000000	0,00000000000000	0,00000000000000	0,00000000000000
0,19775	0,00000000000000	0,00000000000000	0,00000000000000	0,00000000000000	0,00000000000000	0,00000000000000	0,00000000000000
0,19785	0,00000000000000	0,00000000000000	0,00000000000000	0,00000000000000	0,00000000000000	0,00000000000000	0,00000000000000
0,19795	0,00000000000000	0,00000000000000	0,00000000000000	0,00000000000000	0,00000000000000	0,00000000000000	0,00000000000000
0,19805	0,00000000000000	0,00000000000000	0,00000000000000	0,00000000000000	0,00000000000000	0,00000000000000	0,00000000000000
0,19815	0,00000000000000	0,00000000000000	0,00000000000000	0,00000000000000	0,00000000000000	0,00000000000000	0,00000000000000
0,19825	0,00000000000000	0,00000000000000	0,00000000000000	0,00000000000000	0,00000000000000	0,00000000000000	0,00000000000000
0,19835	0,00000000000000	0,00000000000000	0,00000000000000	0,00000000000000	0,00000000000000	0,00000000000000	0,00000000000000
0,19845	0,00000000000000	0,00000000000000	0,00000000000000	0,00000000000000	0,00000000000000	0,00000000000000	0,00000000000000
0,19855	0,00000000000000	0,00000000000000	0,00000000000000	0,00000000000000	0,00000000000000	0,00000000000000	0,00000000000000
0,19865	0,00000000000000	0,00000000000000	0,00000000000000	0,00000000000000	0,00000000000000	0,00000000000000	0,00000000000000
0,19875	0,00000000000000	0,00000000000000	0,00000000000000	0,00000000000000	0,00000000000000	0,00000000000000	0,00000000000000
0,19885	0,00000000000000	0,00000000000000	0,00000000000000	0,00000000000000	0,00000000000000	0,00000000000000	0,00000000000000
0,19895	0,00000000000000	0,00000000000000	0,00000000000000	0,00000000000000	0,00000000000000	0,00000000000000	0,00000000000000
0,19905	0,00000000000000	0,00000000000000	0,00000000000000	0,00000000000000	0,00000000000000	0,00000000000000	0,00000000000000
0,19915	0,00000000000000	0,00000000000000	0,00000000000000	0,00000000000000	0,00000000000000	0,00000000000000	0,00000000000000
0,19925	0,00000000000000	0,00000000000000	0,00000000000000	0,00000000000000	0,00000000000000	0,00000000000000	0,00000000000000
0,19935	0,00000000000000	0,00000000000000	0,00000000000000	0,00000000000000	0,00000000000000	0,00000000000000	0,00000000000000
0,19945	0,00000000000000	0,00000000000000	0,00000000000000	0,00000000000000	0,00000000000000	0,00000000000000	0,00000000000000
0,19955	0,00000000000000	0,00000000000000	0,00000000000000	0,00000000000000	0,00000000000000	0,00000000000000	0,00000000000000
0,19965	0,00000000000000	0,00000000000000	0,00000000000000	0,00000000000000	0,00000000000000	0,00000000000000	0,00000000000000
0,19975	0,00000000000000	0,00000000000000	0,00000000000000	0,00000000000000	0,00000000000000	0,00000000000000	0,00000000000000
0,19985	0,00000000000000	0,00000000000000	0,00000000000000	0,00000000000000	0,00000000000000	0,00000000000000	0,00000000000000
[truncated: 602 more rows]
