# Supplementary material for: Fast bacterial growth reduces antibiotic accumulation and efficacy
Source: eLife. 2022 Jun 7;11:e74062. doi: 10.7554/eLife.74062 (PMC9173744; doi:10.7554/eLife.74062)
Supplement: Figure 1—source data 1. [file elife-74062-fig1-data1.zip › SD25.csv]

k2	Ciprofloxacin	Oxazolidinone	Roxithromycin	Trimethoprim	Octapeptin	Polymyxin B	Tachyplesin
0,0001	0,17213114754098	0,58988764044944	0,79693486590038	0,92929292929293	0,04545454545455	0,00000000000000	0,00000000000000
0,0003	0,49180327868853	0,35955056179775	0,08429118773946	0,07070707070707	0,10227272727273	0,00000000000000	0,02830188679245
0,0005	0,19672131147541	0,02808988764045	0,06513409961686	0,00000000000000	0,02272727272727	0,00000000000000	0,00943396226415
0,0007	0,09016393442623	0,01685393258427	0,01149425287356	0,00000000000000	0,06818181818182	0,01098901098901	0,08490566037736
0,0009	0,03278688524590	0,00000000000000	0,02298850574713	0,00000000000000	0,10227272727273	0,00000000000000	0,03773584905660
0,0011	0,00819672131148	0,00000000000000	0,00383141762452	0,00000000000000	0,03409090909091	0,01098901098901	0,02830188679245
0,0013	0,00000000000000	0,00561797752809	0,00383141762452	0,00000000000000	0,02272727272727	0,02197802197802	0,06603773584906
0,0015	0,00000000000000	0,00000000000000	0,00383141762452	0,00000000000000	0,00000000000000	0,03296703296703	0,05660377358491
0,0017	0,00000000000000	0,00000000000000	0,00000000000000	0,00000000000000	0,01136363636364	0,04395604395604	0,02830188679245
0,0019	0,00000000000000	0,00000000000000	0,00383141762452	0,00000000000000	0,01136363636364	0,05494505494505	0,05660377358491
0,0021	0,00000000000000	0,00000000000000	0,00000000000000	0,00000000000000	0,02272727272727	0,01098901098901	0,00943396226415
0,0023	0,00000000000000	0,00000000000000	0,00000000000000	0,00000000000000	0,03409090909091	0,04395604395604	0,01886792452830
0,0025	0,00000000000000	0,00000000000000	0,00000000000000	0,00000000000000	0,04545454545455	0,05494505494505	0,02830188679245
0,0027	0,00000000000000	0,00000000000000	0,00383141762452	0,00000000000000	0,00000000000000	0,08791208791209	0,02830188679245
0,0029	0,00000000000000	0,00000000000000	0,00000000000000	0,00000000000000	0,00000000000000	0,05494505494505	0,00000000000000
0,0031	0,00000000000000	0,00000000000000	0,00000000000000	0,00000000000000	0,03409090909091	0,01098901098901	0,02830188679245
0,0033	0,00000000000000	0,00000000000000	0,00000000000000	0,00000000000000	0,00000000000000	0,01098901098901	0,04716981132075
0,0035	0,00000000000000	0,00000000000000	0,00000000000000	0,00000000000000	0,02272727272727	0,02197802197802	0,03773584905660
0,0037	0,00000000000000	0,00000000000000	0,00000000000000	0,00000000000000	0,01136363636364	0,01098901098901	0,00943396226415
0,0039	0,00000000000000	0,00000000000000	0,00000000000000	0,00000000000000	0,01136363636364	0,04395604395604	0,00000000000000
0,0041	0,00000000000000	0,00000000000000	0,00000000000000	0,00000000000000	0,01136363636364	0,02197802197802	0,05660377358491
0,0043	0,00000000000000	0,00000000000000	0,00000000000000	0,00000000000000	0,02272727272727	0,03296703296703	0,02830188679245
0,0045	0,00000000000000	0,00000000000000	0,00000000000000	0,00000000000000	0,00000000000000	0,02197802197802	0,00943396226415
0,0047	0,00000000000000	0,00000000000000	0,00000000000000	0,00000000000000	0,00000000000000	0,01098901098901	0,03773584905660
0,0049	0,00000000000000	0,00000000000000	0,00000000000000	0,00000000000000	0,01136363636364	0,01098901098901	0,00943396226415
0,0051	0,00000000000000	0,00000000000000	0,00000000000000	0,00000000000000	0,01136363636364	0,03296703296703	0,04716981132075
0,0053	0,00000000000000	0,00000000000000	0,00000000000000	0,00000000000000	0,00000000000000	0,00000000000000	0,01886792452830
0,0055	0,00000000000000	0,00000000000000	0,00000000000000	0,00000000000000	0,00000000000000	0,02197802197802	0,01886792452830
0,0057	0,00000000000000	0,00000000000000	0,00000000000000	0,00000000000000	0,02272727272727	0,02197802197802	0,01886792452830
0,0059	0,00000000000000	0,00000000000000	0,00000000000000	0,00000000000000	0,01136363636364	0,01098901098901	0,00000000000000
0,0061	0,00000000000000	0,00000000000000	0,00000000000000	0,00000000000000	0,00000000000000	0,00000000000000	0,02830188679245
0,0063	0,00000000000000	0,00000000000000	0,00000000000000	0,00000000000000	0,00000000000000	0,00000000000000	0,00000000000000
0,0065	0,00000000000000	0,00000000000000	0,00000000000000	0,00000000000000	0,00000000000000	0,00000000000000	0,00943396226415
0,0067	0,00819672131148	0,00000000000000	0,00000000000000	0,00000000000000	0,00000000000000	0,00000000000000	0,00943396226415
0,0069	0,00000000000000	0,00000000000000	0,00000000000000	0,00000000000000	0,00000000000000	0,00000000000000	0,00943396226415
0,0071	0,00000000000000	0,00000000000000	0,00000000000000	0,00000000000000	0,00000000000000	0,01098901098901	0,00943396226415
0,0073	0,00000000000000	0,00000000000000	0,00000000000000	0,00000000000000	0,01136363636364	0,00000000000000	0,00000000000000
0,0075	0,00000000000000	0,00000000000000	0,00000000000000	0,00000000000000	0,01136363636364	0,03296703296703	0,00943396226415
0,0077	0,00000000000000	0,00000000000000	0,00000000000000	0,00000000000000	0,00000000000000	0,00000000000000	0,00000000000000
0,0079	0,00000000000000	0,00000000000000	0,00000000000000	0,00000000000000	0,00000000000000	0,01098901098901	0,00000000000000
0,0081	0,00000000000000	0,00000000000000	0,00000000000000	0,00000000000000	0,00000000000000	0,01098901098901	0,00000000000000
0,0083	0,00000000000000	0,00000000000000	0,00000000000000	0,00000000000000	0,00000000000000	0,00000000000000	0,00000000000000
0,0085	0,00000000000000	0,00000000000000	0,00000000000000	0,00000000000000	0,00000000000000	0,00000000000000	0,00943396226415
0,0087	0,00000000000000	0,00000000000000	0,00000000000000	0,00000000000000	0,00000000000000	0,00000000000000	0,00000000000000
0,0089	0,00000000000000	0,00000000000000	0,00000000000000	0,00000000000000	0,00000000000000	0,01098901098901	0,00000000000000
0,0091	0,00000000000000	0,00000000000000	0,00000000000000	0,00000000000000	0,00000000000000	0,00000000000000	0,00000000000000
0,0093	0,00000000000000	0,00000000000000	0,00000000000000	0,00000000000000	0,00000000000000	0,00000000000000	0,00000000000000
0,0095	0,00000000000000	0,00000000000000	0,00000000000000	0,00000000000000	0,01136363636364	0,00000000000000	0,00000000000000
0,0097	0,00000000000000	0,00000000000000	0,00000000000000	0,00000000000000	0,01136363636364	0,01098901098901	0,00943396226415
0,0099	0,00000000000000	0,00000000000000	0,00000000000000	0,00000000000000	0,01136363636364	0,00000000000000	0,00000000000000
0,0101	0,00000000000000	0,00000000000000	0,00000000000000	0,00000000000000	0,01136363636364	0,00000000000000	0,00000000000000
0,0103	0,00000000000000	0,00000000000000	0,00000000000000	0,00000000000000	0,00000000000000	0,01098901098901	0,00000000000000
0,0105	0,00000000000000	0,00000000000000	0,00000000000000	0,00000000000000	0,00000000000000	0,00000000000000	0,00000000000000
0,0107	0,00000000000000	0,00000000000000	0,00000000000000	0,00000000000000	0,00000000000000	0,00000000000000	0,00000000000000
0,0109	0,00000000000000	0,00000000000000	0,00000000000000	0,00000000000000	0,00000000000000	0,00000000000000	0,00000000000000
0,0111	0,00000000000000	0,00000000000000	0,00000000000000	0,00000000000000	0,00000000000000	0,00000000000000	0,00000000000000
0,0113	0,00000000000000	0,00000000000000	0,00000000000000	0,00000000000000	0,00000000000000	0,00000000000000	0,00000000000000
0,0115	0,00000000000000	0,00000000000000	0,00000000000000	0,00000000000000	0,00000000000000	0,01098901098901	0,00000000000000
0,0117	0,00000000000000	0,00000000000000	0,00000000000000	0,00000000000000	0,01136363636364	0,00000000000000	0,00000000000000
0,0119	0,00000000000000	0,00000000000000	0,00000000000000	0,00000000000000	0,00000000000000	0,00000000000000	0,00000000000000
0,0121	0,00000000000000	0,00000000000000	0,00000000000000	0,00000000000000	0,00000000000000	0,00000000000000	0,00000000000000
0,0123	0,00000000000000	0,00000000000000	0,00000000000000	0,00000000000000	0,00000000000000	0,00000000000000	0,00000000000000
0,0125	0,00000000000000	0,00000000000000	0,00000000000000	0,00000000000000	0,00000000000000	0,00000000000000	0,00000000000000
0,0127	0,00000000000000	0,00000000000000	0,00000000000000	0,00000000000000	0,01136363636364	0,00000000000000	0,00000000000000
0,0129	0,00000000000000	0,00000000000000	0,00000000000000	0,00000000000000	0,00000000000000	0,00000000000000	0,00000000000000
0,0131	0,00000000000000	0,00000000000000	0,00000000000000	0,00000000000000	0,00000000000000	0,00000000000000	0,00000000000000
0,0133	0,00000000000000	0,00000000000000	0,00000000000000	0,00000000000000	0,00000000000000	0,01098901098901	0,00000000000000
0,0135	0,00000000000000	0,00000000000000	0,00000000000000	0,00000000000000	0,00000000000000	0,01098901098901	0,00000000000000
0,0137	0,00000000000000	0,00000000000000	0,00000000000000	0,00000000000000	0,01136363636364	0,00000000000000	0,00000000000000
0,0139	0,00000000000000	0,00000000000000	0,00000000000000	0,00000000000000	0,01136363636364	0,00000000000000	0,00000000000000
0,0141	0,00000000000000	0,00000000000000	0,00000000000000	0,00000000000000	0,00000000000000	0,00000000000000	0,00000000000000
0,0143	0,00000000000000	0,00000000000000	0,00000000000000	0,00000000000000	0,00000000000000	0,01098901098901	0,00000000000000
0,0145	0,00000000000000	0,00000000000000	0,00000000000000	0,00000000000000	0,01136363636364	0,00000000000000	0,00000000000000
0,0147	0,00000000000000	0,00000000000000	0,00000000000000	0,00000000000000	0,00000000000000	0,00000000000000	0,00000000000000
0,0149	0,00000000000000	0,00000000000000	0,00000000000000	0,00000000000000	0,00000000000000	0,00000000000000	0,00000000000000
0,0151	0,00000000000000	0,00000000000000	0,00000000000000	0,00000000000000	0,00000000000000	0,01098901098901	0,00000000000000
0,0153	0,00000000000000	0,00000000000000	0,00000000000000	0,00000000000000	0,00000000000000	0,00000000000000	0,00000000000000
0,0155	0,00000000000000	0,00000000000000	0,00000000000000	0,00000000000000	0,01136363636364	0,00000000000000	0,00000000000000
0,0157	0,00000000000000	0,00000000000000	0,00000000000000	0,00000000000000	0,00000000000000	0,00000000000000	0,00000000000000
0,0159	0,00000000000000	0,00000000000000	0,00000000000000	0,00000000000000	0,01136363636364	0,00000000000000	0,00000000000000
0,0161	0,00000000000000	0,00000000000000	0,00000000000000	0,00000000000000	0,00000000000000	0,00000000000000	0,00000000000000
0,0163	0,00000000000000	0,00000000000000	0,00000000000000	0,00000000000000	0,00000000000000	0,01098901098901	0,00000000000000
0,0165	0,00000000000000	0,00000000000000	0,00000000000000	0,00000000000000	0,00000000000000	0,00000000000000	0,00000000000000
0,0167	0,00000000000000	0,00000000000000	0,00000000000000	0,00000000000000	0,00000000000000	0,01098901098901	0,00000000000000
0,0169	0,00000000000000	0,00000000000000	0,00000000000000	0,00000000000000	0,00000000000000	0,00000000000000	0,00000000000000
0,0171	0,00000000000000	0,00000000000000	0,00000000000000	0,00000000000000	0,01136363636364	0,00000000000000	0,00000000000000
0,0173	0,00000000000000	0,00000000000000	0,00000000000000	0,00000000000000	0,00000000000000	0,00000000000000	0,00000000000000
0,0175	0,00000000000000	0,00000000000000	0,00000000000000	0,00000000000000	0,00000000000000	0,00000000000000	0,00000000000000
0,0177	0,00000000000000	0,00000000000000	0,00000000000000	0,00000000000000	0,01136363636364	0,00000000000000	0,00000000000000
0,0179	0,00000000000000	0,00000000000000	0,00000000000000	0,00000000000000	0,00000000000000	0,00000000000000	0,00000000000000
0,0181	0,00000000000000	0,00000000000000	0,00000000000000	0,00000000000000	0,00000000000000	0,00000000000000	0,00943396226415
0,0183	0,00000000000000	0,00000000000000	0,00000000000000	0,00000000000000	0,00000000000000	0,00000000000000	0,00000000000000
0,0185	0,00000000000000	0,00000000000000	0,00000000000000	0,00000000000000	0,00000000000000	0,00000000000000	0,00000000000000
0,0187	0,00000000000000	0,00000000000000	0,00000000000000	0,00000000000000	0,01136363636364	0,00000000000000	0,00000000000000
0,0189	0,00000000000000	0,00000000000000	0,00000000000000	0,00000000000000	0,02272727272727	0,00000000000000	0,00000000000000
0,0191	0,00000000000000	0,00000000000000	0,00000000000000	0,00000000000000	0,00000000000000	0,00000000000000	0,00000000000000
0,0193	0,00000000000000	0,00000000000000	0,00000000000000	0,00000000000000	0,00000000000000	0,00000000000000	0,00000000000000
0,0195	0,00000000000000	0,00000000000000	0,00000000000000	0,00000000000000	0,00000000000000	0,00000000000000	0,00000000000000
0,0197	0,00000000000000	0,00000000000000	0,00000000000000	0,00000000000000	0,01136363636364	0,00000000000000	0,00000000000000
0,0199	0,00000000000000	0,00000000000000	0,00000000000000	0,00000000000000	0,00000000000000	0,00000000000000	0,00000000000000
0,0201	0,00000000000000	0,00000000000000	0,00000000000000	0,00000000000000	0,00000000000000	0,00000000000000	0,00000000000000
0,0203	0,00000000000000	0,00000000000000	0,00000000000000	0,00000000000000	0,01136363636364	0,00000000000000	0,00000000000000
0,0205	0,00000000000000	0,00000000000000	0,00000000000000	0,00000000000000	0,00000000000000	0,00000000000000	0,00000000000000
0,0207	0,00000000000000	0,00000000000000	0,00000000000000	0,00000000000000	0,01136363636364	0,00000000000000	0,00000000000000
0,0209	0,00000000000000	0,00000000000000	0,00000000000000	0,00000000000000	0,00000000000000	0,00000000000000	0,00000000000000
0,0211	0,00000000000000	0,00000000000000	0,00000000000000	0,00000000000000	0,00000000000000	0,00000000000000	0,00000000000000
0,0213	0,00000000000000	0,00000000000000	0,00000000000000	0,00000000000000	0,00000000000000	0,01098901098901	0,00000000000000
0,0215	0,00000000000000	0,00000000000000	0,00000000000000	0,00000000000000	0,01136363636364	0,00000000000000	0,00000000000000
0,0217	0,00000000000000	0,00000000000000	0,00000000000000	0,00000000000000	0,00000000000000	0,00000000000000	0,00000000000000
0,0219	0,00000000000000	0,00000000000000	0,00000000000000	0,00000000000000	0,00000000000000	0,00000000000000	0,00000000000000
0,0221	0,00000000000000	0,00000000000000	0,00000000000000	0,00000000000000	0,01136363636364	0,00000000000000	0,00000000000000
0,0223	0,00000000000000	0,00000000000000	0,00000000000000	0,00000000000000	0,00000000000000	0,00000000000000	0,00000000000000
0,0225	0,00000000000000	0,00000000000000	0,00000000000000	0,00000000000000	0,01136363636364	0,01098901098901	0,00000000000000
0,0227	0,00000000000000	0,00000000000000	0,00000000000000	0,00000000000000	0,00000000000000	0,02197802197802	0,00000000000000
0,0229	0,00000000000000	0,00000000000000	0,00000000000000	0,00000000000000	0,00000000000000	0,00000000000000	0,00000000000000
0,0231	0,00000000000000	0,00000000000000	0,00000000000000	0,00000000000000	0,00000000000000	0,00000000000000	0,00000000000000
0,0233	0,00000000000000	0,00000000000000	0,00000000000000	0,00000000000000	0,00000000000000	0,00000000000000	0,00000000000000
0,0235	0,00000000000000	0,00000000000000	0,00000000000000	0,00000000000000	0,00000000000000	0,00000000000000	0,00000000000000
0,0237	0,00000000000000	0,00000000000000	0,00000000000000	0,00000000000000	0,01136363636364	0,00000000000000	0,00000000000000
0,0239	0,00000000000000	0,00000000000000	0,00000000000000	0,00000000000000	0,00000000000000	0,00000000000000	0,00000000000000
0,0241	0,00000000000000	0,00000000000000	0,00000000000000	0,00000000000000	0,00000000000000	0,00000000000000	0,00000000000000
0,0243	0,00000000000000	0,00000000000000	0,00000000000000	0,00000000000000	0,00000000000000	0,00000000000000	0,00000000000000
0,0245	0,00000000000000	0,00000000000000	0,00000000000000	0,00000000000000	0,00000000000000	0,00000000000000	0,00000000000000
0,0247	0,00000000000000	0,00000000000000	0,00000000000000	0,00000000000000	0,00000000000000	0,00000000000000	0,00000000000000
0,0249	0,00000000000000	0,00000000000000	0,00000000000000	0,00000000000000	0,00000000000000	0,00000000000000	0,00000000000000
0,0251	0,00000000000000	0,00000000000000	0,00000000000000	0,00000000000000	0,00000000000000	0,00000000000000	0,00000000000000
0,0253	0,00000000000000	0,00000000000000	0,00000000000000	0,00000000000000	0,00000000000000	0,00000000000000	0,00000000000000
0,0255	0,00000000000000	0,00000000000000	0,00000000000000	0,00000000000000	0,00000000000000	0,00000000000000	0,00000000000000
0,0257	0,00000000000000	0,00000000000000	0,00000000000000	0,00000000000000	0,00000000000000	0,01098901098901	0,00000000000000
0,0259	0,00000000000000	0,00000000000000	0,00000000000000	0,00000000000000	0,00000000000000	0,01098901098901	0,00000000000000
0,0261	0,00000000000000	0,00000000000000	0,00000000000000	0,00000000000000	0,00000000000000	0,00000000000000	0,00000000000000
0,0263	0,00000000000000	0,00000000000000	0,00000000000000	0,00000000000000	0,00000000000000	0,00000000000000	0,00000000000000
0,0265	0,00000000000000	0,00000000000000	0,00000000000000	0,00000000000000	0,00000000000000	0,00000000000000	0,00000000000000
0,0267	0,00000000000000	0,00000000000000	0,00000000000000	0,00000000000000	0,00000000000000	0,00000000000000	0,00000000000000
0,0269	0,00000000000000	0,00000000000000	0,00000000000000	0,00000000000000	0,00000000000000	0,00000000000000	0,00000000000000
0,0271	0,00000000000000	0,00000000000000	0,00000000000000	0,00000000000000	0,01136363636364	0,00000000000000	0,00000000000000
0,0273	0,00000000000000	0,00000000000000	0,00000000000000	0,00000000000000	0,00000000000000	0,00000000000000	0,00000000000000
0,0275	0,00000000000000	0,00000000000000	0,00000000000000	0,00000000000000	0,00000000000000	0,00000000000000	0,00000000000000
0,0277	0,00000000000000	0,00000000000000	0,00000000000000	0,00000000000000	0,00000000000000	0,00000000000000	0,00000000000000
0,0279	0,00000000000000	0,00000000000000	0,00000000000000	0,00000000000000	0,00000000000000	0,00000000000000	0,00000000000000
0,0281	0,00000000000000	0,00000000000000	0,00000000000000	0,00000000000000	0,00000000000000	0,00000000000000	0,00000000000000
0,0283	0,00000000000000	0,00000000000000	0,00000000000000	0,00000000000000	0,00000000000000	0,00000000000000	0,00000000000000
0,0285	0,00000000000000	0,00000000000000	0,00000000000000	0,00000000000000	0,00000000000000	0,00000000000000	0,00000000000000
0,0287	0,00000000000000	0,00000000000000	0,00000000000000	0,00000000000000	0,00000000000000	0,00000000000000	0,00000000000000
0,0289	0,00000000000000	0,00000000000000	0,00000000000000	0,00000000000000	0,00000000000000	0,00000000000000	0,00000000000000
0,0291	0,00000000000000	0,00000000000000	0,00000000000000	0,00000000000000	0,00000000000000	0,00000000000000	0,00000000000000
0,0293	0,00000000000000	0,00000000000000	0,00000000000000	0,00000000000000	0,00000000000000	0,00000000000000	0,00000000000000
0,0295	0,00000000000000	0,00000000000000	0,00000000000000	0,00000000000000	0,00000000000000	0,00000000000000	0,00000000000000
0,0297	0,00000000000000	0,00000000000000	0,00000000000000	0,00000000000000	0,00000000000000	0,00000000000000	0,00000000000000
0,0299	0,00000000000000	0,00000000000000	0,00000000000000	0,00000000000000	0,00000000000000	0,00000000000000	0,00000000000000
0,0301	0,00000000000000	0,00000000000000	0,00000000000000	0,00000000000000	0,00000000000000	0,00000000000000	0,00000000000000
0,0303	0,00000000000000	0,00000000000000	0,00000000000000	0,00000000000000	0,00000000000000	0,00000000000000	0,00000000000000
0,0305	0,00000000000000	0,00000000000000	0,00000000000000	0,00000000000000	0,00000000000000	0,00000000000000	0,00000000000000
0,0307	0,00000000000000	0,00000000000000	0,00000000000000	0,00000000000000	0,00000000000000	0,00000000000000	0,00000000000000
0,0309	0,00000000000000	0,00000000000000	0,00000000000000	0,00000000000000	0,00000000000000	0,00000000000000	0,00000000000000
0,0311	0,00000000000000	0,00000000000000	0,00000000000000	0,00000000000000	0,00000000000000	0,00000000000000	0,00000000000000
0,0313	0,00000000000000	0,00000000000000	0,00000000000000	0,00000000000000	0,00000000000000	0,00000000000000	0,00000000000000
0,0315	0,00000000000000	0,00000000000000	0,00000000000000	0,00000000000000	0,00000000000000	0,00000000000000	0,00000000000000
0,0317	0,00000000000000	0,00000000000000	0,00000000000000	0,00000000000000	0,00000000000000	0,00000000000000	0,00000000000000
0,0319	0,00000000000000	0,00000000000000	0,00000000000000	0,00000000000000	0,00000000000000	0,00000000000000	0,00000000000000
0,0321	0,00000000000000	0,00000000000000	0,00000000000000	0,00000000000000	0,00000000000000	0,00000000000000	0,00000000000000
0,0323	0,00000000000000	0,00000000000000	0,00000000000000	0,00000000000000	0,00000000000000	0,00000000000000	0,00000000000000
0,0325	0,00000000000000	0,00000000000000	0,00000000000000	0,00000000000000	0,00000000000000	0,00000000000000	0,00000000000000
0,0327	0,00000000000000	0,00000000000000	0,00000000000000	0,00000000000000	0,00000000000000	0,00000000000000	0,00000000000000
0,0329	0,00000000000000	0,00000000000000	0,00000000000000	0,00000000000000	0,00000000000000	0,00000000000000	0,00000000000000
0,0331	0,00000000000000	0,00000000000000	0,00000000000000	0,00000000000000	0,00000000000000	0,00000000000000	0,00000000000000
0,0333	0,00000000000000	0,00000000000000	0,00000000000000	0,00000000000000	0,00000000000000	0,00000000000000	0,00000000000000
0,0335	0,00000000000000	0,00000000000000	0,00000000000000	0,00000000000000	0,00000000000000	0,00000000000000	0,00000000000000
0,0337	0,00000000000000	0,00000000000000	0,00000000000000	0,00000000000000	0,00000000000000	0,00000000000000	0,00000000000000
0,0339	0,00000000000000	0,00000000000000	0,00000000000000	0,00000000000000	0,00000000000000	0,00000000000000	0,00000000000000
0,0341	0,00000000000000	0,00000000000000	0,00000000000000	0,00000000000000	0,00000000000000	0,00000000000000	0,00000000000000
0,0343	0,00000000000000	0,00000000000000	0,00000000000000	0,00000000000000	0,00000000000000	0,00000000000000	0,00000000000000
0,0345	0,00000000000000	0,00000000000000	0,00000000000000	0,00000000000000	0,00000000000000	0,00000000000000	0,00000000000000
0,0347	0,00000000000000	0,00000000000000	0,00000000000000	0,00000000000000	0,00000000000000	0,00000000000000	0,00000000000000
0,0349	0,00000000000000	0,00000000000000	0,00000000000000	0,00000000000000	0,00000000000000	0,00000000000000	0,00000000000000
0,0351	0,00000000000000	0,00000000000000	0,00000000000000	0,00000000000000	0,00000000000000	0,00000000000000	0,00000000000000
0,0353	0,00000000000000	0,00000000000000	0,00000000000000	0,00000000000000	0,00000000000000	0,01098901098901	0,00000000000000
0,0355	0,00000000000000	0,00000000000000	0,00000000000000	0,00000000000000	0,00000000000000	0,00000000000000	0,00000000000000
0,0357	0,00000000000000	0,00000000000000	0,00000000000000	0,00000000000000	0,00000000000000	0,00000000000000	0,00000000000000
0,0359	0,00000000000000	0,00000000000000	0,00000000000000	0,00000000000000	0,00000000000000	0,00000000000000	0,00000000000000
0,0361	0,00000000000000	0,00000000000000	0,00000000000000	0,00000000000000	0,00000000000000	0,00000000000000	0,00000000000000
0,0363	0,00000000000000	0,00000000000000	0,00000000000000	0,00000000000000	0,00000000000000	0,00000000000000	0,00000000000000
0,0365	0,00000000000000	0,00000000000000	0,00000000000000	0,00000000000000	0,00000000000000	0,00000000000000	0,00000000000000
0,0367	0,00000000000000	0,00000000000000	0,00000000000000	0,00000000000000	0,00000000000000	0,00000000000000	0,00000000000000
0,0369	0,00000000000000	0,00000000000000	0,00000000000000	0,00000000000000	0,00000000000000	0,00000000000000	0,00000000000000
0,0371	0,00000000000000	0,00000000000000	0,00000000000000	0,00000000000000	0,00000000000000	0,00000000000000	0,00000000000000
0,0373	0,00000000000000	0,00000000000000	0,00000000000000	0,00000000000000	0,00000000000000	0,00000000000000	0,00000000000000
0,0375	0,00000000000000	0,00000000000000	0,00000000000000	0,00000000000000	0,00000000000000	0,01098901098901	0,00000000000000
0,0377	0,00000000000000	0,00000000000000	0,00000000000000	0,00000000000000	0,00000000000000	0,00000000000000	0,00000000000000
0,0379	0,00000000000000	0,00000000000000	0,00000000000000	0,00000000000000	0,00000000000000	0,01098901098901	0,00000000000000
0,0381	0,00000000000000	0,00000000000000	0,00000000000000	0,00000000000000	0,00000000000000	0,00000000000000	0,00000000000000
0,0383	0,00000000000000	0,00000000000000	0,00000000000000	0,00000000000000	0,00000000000000	0,00000000000000	0,00000000000000
0,0385	0,00000000000000	0,00000000000000	0,00000000000000	0,00000000000000	0,00000000000000	0,00000000000000	0,00000000000000
0,0387	0,00000000000000	0,00000000000000	0,00000000000000	0,00000000000000	0,00000000000000	0,00000000000000	0,00000000000000
0,0389	0,00000000000000	0,00000000000000	0,00000000000000	0,00000000000000	0,00000000000000	0,00000000000000	0,00000000000000
0,0391	0,00000000000000	0,00000000000000	0,00000000000000	0,00000000000000	0,00000000000000	0,00000000000000	0,00000000000000
0,0393	0,00000000000000	0,00000000000000	0,00000000000000	0,00000000000000	0,00000000000000	0,00000000000000	0,00000000000000
0,0395	0,00000000000000	0,00000000000000	0,00000000000000	0,00000000000000	0,00000000000000	0,00000000000000	0,00000000000000
0,0397	0,00000000000000	0,00000000000000	0,00000000000000	0,00000000000000	0,00000000000000	0,00000000000000	0,00000000000000
0,0399	0,00000000000000	0,00000000000000	0,00000000000000	0,00000000000000	0,00000000000000	0,00000000000000	0,00000000000000
0,0401	0,00000000000000	0,00000000000000	0,00000000000000	0,00000000000000	0,00000000000000	0,00000000000000	0,00000000000000
0,0403	0,00000000000000	0,00000000000000	0,00000000000000	0,00000000000000	0,00000000000000	0,00000000000000	0,00000000000000
0,0405	0,00000000000000	0,00000000000000	0,00000000000000	0,00000000000000	0,00000000000000	0,00000000000000	0,00000000000000
0,0407	0,00000000000000	0,00000000000000	0,00000000000000	0,00000000000000	0,00000000000000	0,00000000000000	0,00000000000000
0,0409	0,00000000000000	0,00000000000000	0,00000000000000	0,00000000000000	0,00000000000000	0,00000000000000	0,00000000000000
0,0411	0,00000000000000	0,00000000000000	0,00000000000000	0,00000000000000	0,00000000000000	0,00000000000000	0,00000000000000
0,0413	0,00000000000000	0,00000000000000	0,00000000000000	0,00000000000000	0,00000000000000	0,00000000000000	0,00000000000000
0,0415	0,00000000000000	0,00000000000000	0,00000000000000	0,00000000000000	0,00000000000000	0,00000000000000	0,00000000000000
0,0417	0,00000000000000	0,00000000000000	0,00000000000000	0,00000000000000	0,00000000000000	0,00000000000000	0,00000000000000
0,0419	0,00000000000000	0,00000000000000	0,00000000000000	0,00000000000000	0,00000000000000	0,00000000000000	0,00000000000000
0,0421	0,00000000000000	0,00000000000000	0,00000000000000	0,00000000000000	0,00000000000000	0,00000000000000	0,00000000000000
0,0423	0,00000000000000	0,00000000000000	0,00000000000000	0,00000000000000	0,00000000000000	0,00000000000000	0,00000000000000
0,0425	0,00000000000000	0,00000000000000	0,00000000000000	0,00000000000000	0,00000000000000	0,00000000000000	0,00000000000000
0,0427	0,00000000000000	0,00000000000000	0,00000000000000	0,00000000000000	0,00000000000000	0,00000000000000	0,00000000000000
0,0429	0,00000000000000	0,00000000000000	0,00000000000000	0,00000000000000	0,00000000000000	0,00000000000000	0,00000000000000
0,0431	0,00000000000000	0,00000000000000	0,00000000000000	0,00000000000000	0,00000000000000	0,00000000000000	0,00000000000000
0,0433	0,00000000000000	0,00000000000000	0,00000000000000	0,00000000000000	0,00000000000000	0,00000000000000	0,00000000000000
0,0435	0,00000000000000	0,00000000000000	0,00000000000000	0,00000000000000	0,00000000000000	0,00000000000000	0,00000000000000
0,0437	0,00000000000000	0,00000000000000	0,00000000000000	0,00000000000000	0,00000000000000	0,00000000000000	0,00000000000000
0,0439	0,00000000000000	0,00000000000000	0,00000000000000	0,00000000000000	0,00000000000000	0,00000000000000	0,00000000000000
0,0441	0,00000000000000	0,00000000000000	0,00000000000000	0,00000000000000	0,00000000000000	0,00000000000000	0,00000000000000
0,0443	0,00000000000000	0,00000000000000	0,00000000000000	0,00000000000000	0,00000000000000	0,00000000000000	0,00000000000000
0,0445	0,00000000000000	0,00000000000000	0,00000000000000	0,00000000000000	0,00000000000000	0,00000000000000	0,00000000000000
0,0447	0,00000000000000	0,00000000000000	0,00000000000000	0,00000000000000	0,00000000000000	0,00000000000000	0,00000000000000
0,0449	0,00000000000000	0,00000000000000	0,00000000000000	0,00000000000000	0,00000000000000	0,00000000000000	0,00000000000000
0,0451	0,00000000000000	0,00000000000000	0,00000000000000	0,00000000000000	0,00000000000000	0,00000000000000	0,00000000000000
0,0453	0,00000000000000	0,00000000000000	0,00000000000000	0,00000000000000	0,00000000000000	0,00000000000000	0,00000000000000
0,0455	0,00000000000000	0,00000000000000	0,00000000000000	0,00000000000000	0,00000000000000	0,00000000000000	0,00000000000000
0,0457	0,00000000000000	0,00000000000000	0,00000000000000	0,00000000000000	0,00000000000000	0,00000000000000	0,00000000000000
0,0459	0,00000000000000	0,00000000000000	0,00000000000000	0,00000000000000	0,00000000000000	0,00000000000000	0,00000000000000
0,0461	0,00000000000000	0,00000000000000	0,00000000000000	0,00000000000000	0,01136363636364	0,00000000000000	0,00000000000000
0,0463	0,00000000000000	0,00000000000000	0,00000000000000	0,00000000000000	0,00000000000000	0,01098901098901	0,00000000000000
0,0465	0,00000000000000	0,00000000000000	0,00000000000000	0,00000000000000	0,00000000000000	0,00000000000000	0,00000000000000
0,0467	0,00000000000000	0,00000000000000	0,00000000000000	0,00000000000000	0,00000000000000	0,00000000000000	0,00000000000000
0,0469	0,00000000000000	0,00000000000000	0,00000000000000	0,00000000000000	0,00000000000000	0,00000000000000	0,00000000000000
0,0471	0,00000000000000	0,00000000000000	0,00000000000000	0,00000000000000	0,00000000000000	0,00000000000000	0,00000000000000
0,0473	0,00000000000000	0,00000000000000	0,00000000000000	0,00000000000000	0,00000000000000	0,00000000000000	0,00000000000000
0,0475	0,00000000000000	0,00000000000000	0,00000000000000	0,00000000000000	0,00000000000000	0,00000000000000	0,00000000000000
0,0477	0,00000000000000	0,00000000000000	0,00000000000000	0,00000000000000	0,00000000000000	0,00000000000000	0,00000000000000
0,0479	0,00000000000000	0,00000000000000	0,00000000000000	0,00000000000000	0,00000000000000	0,00000000000000	0,00000000000000
0,0481	0,00000000000000	0,00000000000000	0,00000000000000	0,00000000000000	0,00000000000000	0,00000000000000	0,00000000000000
0,0483	0,00000000000000	0,00000000000000	0,00000000000000	0,00000000000000	0,00000000000000	0,00000000000000	0,00000000000000
0,0485	0,00000000000000	0,00000000000000	0,00000000000000	0,00000000000000	0,00000000000000	0,00000000000000	0,00000000000000
0,0487	0,00000000000000	0,00000000000000	0,00000000000000	0,00000000000000	0,00000000000000	0,00000000000000	0,00000000000000
0,0489	0,00000000000000	0,00000000000000	0,00000000000000	0,00000000000000	0,00000000000000	0,00000000000000	0,00000000000000
0,0491	0,00000000000000	0,00000000000000	0,00000000000000	0,00000000000000	0,00000000000000	0,00000000000000	0,00000000000000
0,0493	0,00000000000000	0,00000000000000	0,00000000000000	0,00000000000000	0,00000000000000	0,00000000000000	0,00000000000000
0,0495	0,00000000000000	0,00000000000000	0,00000000000000	0,00000000000000	0,00000000000000	0,00000000000000	0,00000000000000
0,0497	0,00000000000000	0,00000000000000	0,00000000000000	0,00000000000000	0,00000000000000	0,00000000000000	0,00000000000000
0,0499	0,00000000000000	0,00000000000000	0,00000000000000	0,00000000000000	0,00000000000000	0,00000000000000	0,00000000000000
0,0501	0,00000000000000	0,00000000000000	0,00000000000000	0,00000000000000	0,00000000000000	0,00000000000000	0,00000000000000
0,0503	0,00000000000000	0,00000000000000	0,00000000000000	0,00000000000000	0,00000000000000	0,00000000000000	0,00000000000000
0,0505	0,00000000000000	0,00000000000000	0,00000000000000	0,00000000000000	0,00000000000000	0,00000000000000	0,00000000000000
0,0507	0,00000000000000	0,00000000000000	0,00000000000000	0,00000000000000	0,00000000000000	0,00000000000000	0,00000000000000
0,0509	0,00000000000000	0,00000000000000	0,00000000000000	0,00000000000000	0,00000000000000	0,00000000000000	0,00000000000000
0,0511	0,00000000000000	0,00000000000000	0,00000000000000	0,00000000000000	0,00000000000000	0,00000000000000	0,00000000000000
0,0513	0,00000000000000	0,00000000000000	0,00000000000000	0,00000000000000	0,00000000000000	0,00000000000000	0,00000000000000
0,0515	0,00000000000000	0,00000000000000	0,00000000000000	0,00000000000000	0,00000000000000	0,00000000000000	0,00000000000000
0,0517	0,00000000000000	0,00000000000000	0,00000000000000	0,00000000000000	0,00000000000000	0,00000000000000	0,00000000000000
0,0519	0,00000000000000	0,00000000000000	0,00000000000000	0,00000000000000	0,00000000000000	0,00000000000000	0,00943396226415
0,0521	0,00000000000000	0,00000000000000	0,00000000000000	0,00000000000000	0,00000000000000	0,00000000000000	0,00000000000000
0,0523	0,00000000000000	0,00000000000000	0,00000000000000	0,00000000000000	0,00000000000000	0,00000000000000	0,00000000000000
0,0525	0,00000000000000	0,00000000000000	0,00000000000000	0,00000000000000	0,00000000000000	0,00000000000000	0,00000000000000
0,0527	0,00000000000000	0,00000000000000	0,00000000000000	0,00000000000000	0,00000000000000	0,00000000000000	0,00000000000000
0,0529	0,00000000000000	0,00000000000000	0,00000000000000	0,00000000000000	0,00000000000000	0,00000000000000	0,00000000000000
0,0531	0,00000000000000	0,00000000000000	0,00000000000000	0,00000000000000	0,00000000000000	0,00000000000000	0,00000000000000
0,0533	0,00000000000000	0,00000000000000	0,00000000000000	0,00000000000000	0,00000000000000	0,00000000000000	0,00000000000000
0,0535	0,00000000000000	0,00000000000000	0,00000000000000	0,00000000000000	0,00000000000000	0,00000000000000	0,00000000000000
0,0537	0,00000000000000	0,00000000000000	0,00000000000000	0,00000000000000	0,00000000000000	0,00000000000000	0,00000000000000
0,0539	0,00000000000000	0,00000000000000	0,00000000000000	0,00000000000000	0,00000000000000	0,00000000000000	0,00000000000000
0,0541	0,00000000000000	0,00000000000000	0,00000000000000	0,00000000000000	0,00000000000000	0,00000000000000	0,00000000000000
0,0543	0,00000000000000	0,00000000000000	0,00000000000000	0,00000000000000	0,00000000000000	0,00000000000000	0,00000000000000
0,0545	0,00000000000000	0,00000000000000	0,00000000000000	0,00000000000000	0,00000000000000	0,00000000000000	0,00000000000000
0,0547	0,00000000000000	0,00000000000000	0,00000000000000	0,00000000000000	0,00000000000000	0,00000000000000	0,00000000000000
0,0549	0,00000000000000	0,00000000000000	0,00000000000000	0,00000000000000	0,00000000000000	0,00000000000000	0,00000000000000
0,0551	0,00000000000000	0,00000000000000	0,00000000000000	0,00000000000000	0,00000000000000	0,00000000000000	0,00000000000000
0,0553	0,00000000000000	0,00000000000000	0,00000000000000	0,00000000000000	0,00000000000000	0,00000000000000	0,00000000000000
0,0555	0,00000000000000	0,00000000000000	0,00000000000000	0,00000000000000	0,00000000000000	0,00000000000000	0,00000000000000
0,0557	0,00000000000000	0,00000000000000	0,00000000000000	0,00000000000000	0,00000000000000	0,00000000000000	0,00000000000000
0,0559	0,00000000000000	0,00000000000000	0,00000000000000	0,00000000000000	0,00000000000000	0,00000000000000	0,00000000000000
0,0561	0,00000000000000	0,00000000000000	0,00000000000000	0,00000000000000	0,00000000000000	0,00000000000000	0,00000000000000
0,0563	0,00000000000000	0,00000000000000	0,00000000000000	0,00000000000000	0,00000000000000	0,00000000000000	0,00000000000000
0,0565	0,00000000000000	0,00000000000000	0,00000000000000	0,00000000000000	0,00000000000000	0,00000000000000	0,00000000000000
0,0567	0,00000000000000	0,00000000000000	0,00000000000000	0,00000000000000	0,00000000000000	0,00000000000000	0,00000000000000
0,0569	0,00000000000000	0,00000000000000	0,00000000000000	0,00000000000000	0,00000000000000	0,00000000000000	0,00000000000000
0,0571	0,00000000000000	0,00000000000000	0,00000000000000	0,00000000000000	0,00000000000000	0,00000000000000	0,00000000000000
0,0573	0,00000000000000	0,00000000000000	0,00000000000000	0,00000000000000	0,00000000000000	0,00000000000000	0,00000000000000
0,0575	0,00000000000000	0,00000000000000	0,00000000000000	0,00000000000000	0,00000000000000	0,00000000000000	0,00000000000000
0,0577	0,00000000000000	0,00000000000000	0,00000000000000	0,00000000000000	0,00000000000000	0,00000000000000	0,00000000000000
0,0579	0,00000000000000	0,00000000000000	0,00000000000000	0,00000000000000	0,00000000000000	0,00000000000000	0,00000000000000
0,0581	0,00000000000000	0,00000000000000	0,00000000000000	0,00000000000000	0,00000000000000	0,00000000000000	0,00000000000000
0,0583	0,00000000000000	0,00000000000000	0,00000000000000	0,00000000000000	0,00000000000000	0,00000000000000	0,00000000000000
0,0585	0,00000000000000	0,00000000000000	0,00000000000000	0,00000000000000	0,00000000000000	0,00000000000000	0,00000000000000
0,0587	0,00000000000000	0,00000000000000	0,00000000000000	0,00000000000000	0,00000000000000	0,00000000000000	0,00000000000000
0,0589	0,00000000000000	0,00000000000000	0,00000000000000	0,00000000000000	0,00000000000000	0,00000000000000	0,00000000000000
0,0591	0,00000000000000	0,00000000000000	0,00000000000000	0,00000000000000	0,00000000000000	0,00000000000000	0,00000000000000
0,0593	0,00000000000000	0,00000000000000	0,00000000000000	0,00000000000000	0,00000000000000	0,00000000000000	0,00000000000000
0,0595	0,00000000000000	0,00000000000000	0,00000000000000	0,00000000000000	0,00000000000000	0,00000000000000	0,00000000000000
0,0597	0,00000000000000	0,00000000000000	0,00000000000000	0,00000000000000	0,00000000000000	0,00000000000000	0,00000000000000
0,0599	0,00000000000000	0,00000000000000	0,00000000000000	0,00000000000000	0,00000000000000	0,00000000000000	0,00000000000000
0,0601	0,00000000000000	0,00000000000000	0,00000000000000	0,00000000000000	0,00000000000000	0,00000000000000	0,00000000000000
0,0603	0,00000000000000	0,00000000000000	0,00000000000000	0,00000000000000	0,00000000000000	0,00000000000000	0,00000000000000
0,0605	0,00000000000000	0,00000000000000	0,00000000000000	0,00000000000000	0,00000000000000	0,00000000000000	0,00000000000000
0,0607	0,00000000000000	0,00000000000000	0,00000000000000	0,00000000000000	0,00000000000000	0,00000000000000	0,00000000000000
0,0609	0,00000000000000	0,00000000000000	0,00000000000000	0,00000000000000	0,00000000000000	0,00000000000000	0,00000000000000
0,0611	0,00000000000000	0,00000000000000	0,00000000000000	0,00000000000000	0,00000000000000	0,00000000000000	0,00000000000000
0,0613	0,00000000000000	0,00000000000000	0,00000000000000	0,00000000000000	0,00000000000000	0,00000000000000	0,00000000000000
0,0615	0,00000000000000	0,00000000000000	0,00000000000000	0,00000000000000	0,00000000000000	0,00000000000000	0,00000000000000
0,0617	0,00000000000000	0,00000000000000	0,00000000000000	0,00000000000000	0,00000000000000	0,00000000000000	0,00000000000000
0,0619	0,00000000000000	0,00000000000000	0,00000000000000	0,00000000000000	0,00000000000000	0,00000000000000	0,00000000000000
0,0621	0,00000000000000	0,00000000000000	0,00000000000000	0,00000000000000	0,00000000000000	0,00000000000000	0,00000000000000
0,0623	0,00000000000000	0,00000000000000	0,00000000000000	0,00000000000000	0,00000000000000	0,00000000000000	0,00000000000000
0,0625	0,00000000000000	0,00000000000000	0,00000000000000	0,00000000000000	0,00000000000000	0,00000000000000	0,00000000000000
0,0627	0,00000000000000	0,00000000000000	0,00000000000000	0,00000000000000	0,00000000000000	0,00000000000000	0,00000000000000
0,0629	0,00000000000000	0,00000000000000	0,00000000000000	0,00000000000000	0,00000000000000	0,00000000000000	0,00000000000000
0,0631	0,00000000000000	0,00000000000000	0,00000000000000	0,00000000000000	0,00000000000000	0,00000000000000	0,00000000000000
0,0633	0,00000000000000	0,00000000000000	0,00000000000000	0,00000000000000	0,00000000000000	0,00000000000000	0,00000000000000
0,0635	0,00000000000000	0,00000000000000	0,00000000000000	0,00000000000000	0,00000000000000	0,00000000000000	0,00000000000000
0,0637	0,00000000000000	0,00000000000000	0,00000000000000	0,00000000000000	0,00000000000000	0,00000000000000	0,00000000000000
0,0639	0,00000000000000	0,00000000000000	0,00000000000000	0,00000000000000	0,00000000000000	0,00000000000000	0,00000000000000
0,0641	0,00000000000000	0,00000000000000	0,00000000000000	0,00000000000000	0,00000000000000	0,00000000000000	0,00000000000000
0,0643	0,00000000000000	0,00000000000000	0,00000000000000	0,00000000000000	0,00000000000000	0,00000000000000	0,00000000000000
0,0645	0,00000000000000	0,00000000000000	0,00000000000000	0,00000000000000	0,00000000000000	0,00000000000000	0,00000000000000
0,0647	0,00000000000000	0,00000000000000	0,00000000000000	0,00000000000000	0,00000000000000	0,00000000000000	0,00000000000000
0,0649	0,00000000000000	0,00000000000000	0,00000000000000	0,00000000000000	0,00000000000000	0,00000000000000	0,00000000000000
0,0651	0,00000000000000	0,00000000000000	0,00000000000000	0,00000000000000	0,00000000000000	0,00000000000000	0,00000000000000
0,0653	0,00000000000000	0,00000000000000	0,00000000000000	0,00000000000000	0,00000000000000	0,00000000000000	0,00000000000000
0,0655	0,00000000000000	0,00000000000000	0,00000000000000	0,00000000000000	0,00000000000000	0,00000000000000	0,00000000000000
0,0657	0,00000000000000	0,00000000000000	0,00000000000000	0,00000000000000	0,00000000000000	0,00000000000000	0,00000000000000
0,0659	0,00000000000000	0,00000000000000	0,00000000000000	0,00000000000000	0,00000000000000	0,00000000000000	0,00000000000000
0,0661	0,00000000000000	0,00000000000000	0,00000000000000	0,00000000000000	0,00000000000000	0,00000000000000	0,00000000000000
0,0663	0,00000000000000	0,00000000000000	0,00000000000000	0,00000000000000	0,00000000000000	0,00000000000000	0,00000000000000
0,0665	0,00000000000000	0,00000000000000	0,00000000000000	0,00000000000000	0,00000000000000	0,00000000000000	0,00000000000000
0,0667	0,00000000000000	0,00000000000000	0,00000000000000	0,00000000000000	0,00000000000000	0,00000000000000	0,00000000000000
0,0669	0,00000000000000	0,00000000000000	0,00000000000000	0,00000000000000	0,00000000000000	0,00000000000000	0,00943396226415
0,0671	0,00000000000000	0,00000000000000	0,00000000000000	0,00000000000000	0,00000000000000	0,00000000000000	0,00943396226415
0,0673	0,00000000000000	0,00000000000000	0,00000000000000	0,00000000000000	0,00000000000000	0,00000000000000	0,00000000000000
0,0675	0,00000000000000	0,00000000000000	0,00000000000000	0,00000000000000	0,00000000000000	0,00000000000000	0,00000000000000
0,0677	0,00000000000000	0,00000000000000	0,00000000000000	0,00000000000000	0,00000000000000	0,00000000000000	0,00000000000000
0,0679	0,00000000000000	0,00000000000000	0,00000000000000	0,00000000000000	0,00000000000000	0,00000000000000	0,00000000000000
0,0681	0,00000000000000	0,00000000000000	0,00000000000000	0,00000000000000	0,00000000000000	0,00000000000000	0,00000000000000
0,0683	0,00000000000000	0,00000000000000	0,00000000000000	0,00000000000000	0,00000000000000	0,00000000000000	0,00000000000000
0,0685	0,00000000000000	0,00000000000000	0,00000000000000	0,00000000000000	0,00000000000000	0,00000000000000	0,00000000000000
0,0687	0,00000000000000	0,00000000000000	0,00000000000000	0,00000000000000	0,00000000000000	0,00000000000000	0,00000000000000
0,0689	0,00000000000000	0,00000000000000	0,00000000000000	0,00000000000000	0,00000000000000	0,00000000000000	0,00000000000000
0,0691	0,00000000000000	0,00000000000000	0,00000000000000	0,00000000000000	0,00000000000000	0,00000000000000	0,00000000000000
0,0693	0,00000000000000	0,00000000000000	0,00000000000000	0,00000000000000	0,00000000000000	0,00000000000000	0,00000000000000
0,0695	0,00000000000000	0,00000000000000	0,00000000000000	0,00000000000000	0,00000000000000	0,00000000000000	0,00000000000000
0,0697	0,00000000000000	0,00000000000000	0,00000000000000	0,00000000000000	0,00000000000000	0,00000000000000	0,00000000000000
0,0699	0,00000000000000	0,00000000000000	0,00000000000000	0,00000000000000	0,00000000000000	0,00000000000000	0,00000000000000
0,0701	0,00000000000000	0,00000000000000	0,00000000000000	0,00000000000000	0,00000000000000	0,00000000000000	0,00000000000000
0,0703	0,00000000000000	0,00000000000000	0,00000000000000	0,00000000000000	0,00000000000000	0,00000000000000	0,00000000000000
0,0705	0,00000000000000	0,00000000000000	0,00000000000000	0,00000000000000	0,00000000000000	0,00000000000000	0,00000000000000
0,0707	0,00000000000000	0,00000000000000	0,00000000000000	0,00000000000000	0,00000000000000	0,00000000000000	0,00000000000000
0,0709	0,00000000000000	0,00000000000000	0,00000000000000	0,00000000000000	0,00000000000000	0,00000000000000	0,00000000000000
0,0711	0,00000000000000	0,00000000000000	0,00000000000000	0,00000000000000	0,00000000000000	0,00000000000000	0,00000000000000
0,0713	0,00000000000000	0,00000000000000	0,00000000000000	0,00000000000000	0,00000000000000	0,00000000000000	0,00000000000000
0,0715	0,00000000000000	0,00000000000000	0,00000000000000	0,00000000000000	0,00000000000000	0,00000000000000	0,00000000000000
0,0717	0,00000000000000	0,00000000000000	0,00000000000000	0,00000000000000	0,00000000000000	0,00000000000000	0,00000000000000
0,0719	0,00000000000000	0,00000000000000	0,00000000000000	0,00000000000000	0,00000000000000	0,00000000000000	0,00000000000000
0,0721	0,00000000000000	0,00000000000000	0,00000000000000	0,00000000000000	0,00000000000000	0,00000000000000	0,00000000000000
0,0723	0,00000000000000	0,00000000000000	0,00000000000000	0,00000000000000	0,00000000000000	0,00000000000000	0,00000000000000
0,0725	0,00000000000000	0,00000000000000	0,00000000000000	0,00000000000000	0,00000000000000	0,00000000000000	0,00943396226415
0,0727	0,00000000000000	0,00000000000000	0,00000000000000	0,00000000000000	0,00000000000000	0,00000000000000	0,00000000000000
0,0729	0,00000000000000	0,00000000000000	0,00000000000000	0,00000000000000	0,00000000000000	0,00000000000000	0,00000000000000
0,0731	0,00000000000000	0,00000000000000	0,00000000000000	0,00000000000000	0,00000000000000	0,00000000000000	0,00000000000000
0,0733	0,00000000000000	0,00000000000000	0,00000000000000	0,00000000000000	0,00000000000000	0,00000000000000	0,00000000000000
0,0735	0,00000000000000	0,00000000000000	0,00000000000000	0,00000000000000	0,00000000000000	0,00000000000000	0,00000000000000
0,0737	0,00000000000000	0,00000000000000	0,00000000000000	0,00000000000000	0,00000000000000	0,00000000000000	0,00000000000000
0,0739	0,00000000000000	0,00000000000000	0,00000000000000	0,00000000000000	0,00000000000000	0,00000000000000	0,00000000000000
0,0741	0,00000000000000	0,00000000000000	0,00000000000000	0,00000000000000	0,00000000000000	0,00000000000000	0,00000000000000
0,0743	0,00000000000000	0,00000000000000	0,00000000000000	0,00000000000000	0,00000000000000	0,00000000000000	0,00000000000000
0,0745	0,00000000000000	0,00000000000000	0,00000000000000	0,00000000000000	0,00000000000000	0,00000000000000	0,00000000000000
0,0747	0,00000000000000	0,00000000000000	0,00000000000000	0,00000000000000	0,00000000000000	0,00000000000000	0,00000000000000
0,0749	0,00000000000000	0,00000000000000	0,00000000000000	0,00000000000000	0,00000000000000	0,00000000000000	0,00000000000000
0,0751	0,00000000000000	0,00000000000000	0,00000000000000	0,00000000000000	0,00000000000000	0,00000000000000	0,00000000000000
0,0753	0,00000000000000	0,00000000000000	0,00000000000000	0,00000000000000	0,00000000000000	0,00000000000000	0,00943396226415
0,0755	0,00000000000000	0,00000000000000	0,00000000000000	0,00000000000000	0,00000000000000	0,00000000000000	0,00000000000000
0,0757	0,00000000000000	0,00000000000000	0,00000000000000	0,00000000000000	0,00000000000000	0,00000000000000	0,00000000000000
0,0759	0,00000000000000	0,00000000000000	0,00000000000000	0,00000000000000	0,00000000000000	0,00000000000000	0,00000000000000
0,0761	0,00000000000000	0,00000000000000	0,00000000000000	0,00000000000000	0,00000000000000	0,00000000000000	0,00000000000000
0,0763	0,00000000000000	0,00000000000000	0,00000000000000	0,00000000000000	0,00000000000000	0,00000000000000	0,00000000000000
0,0765	0,00000000000000	0,00000000000000	0,00000000000000	0,00000000000000	0,00000000000000	0,00000000000000	0,00000000000000
0,0767	0,00000000000000	0,00000000000000	0,00000000000000	0,00000000000000	0,00000000000000	0,00000000000000	0,00000000000000
0,0769	0,00000000000000	0,00000000000000	0,00000000000000	0,00000000000000	0,00000000000000	0,00000000000000	0,00000000000000
0,0771	0,00000000000000	0,00000000000000	0,00000000000000	0,00000000000000	0,00000000000000	0,00000000000000	0,00000000000000
0,0773	0,00000000000000	0,00000000000000	0,00000000000000	0,00000000000000	0,00000000000000	0,00000000000000	0,00000000000000
0,0775	0,00000000000000	0,00000000000000	0,00000000000000	0,00000000000000	0,00000000000000	0,00000000000000	0,00000000000000
0,0777	0,00000000000000	0,00000000000000	0,00000000000000	0,00000000000000	0,00000000000000	0,00000000000000	0,00000000000000
0,0779	0,00000000000000	0,00000000000000	0,00000000000000	0,00000000000000	0,00000000000000	0,00000000000000	0,00000000000000
0,0781	0,00000000000000	0,00000000000000	0,00000000000000	0,00000000000000	0,00000000000000	0,00000000000000	0,00000000000000
0,0783	0,00000000000000	0,00000000000000	0,00000000000000	0,00000000000000	0,00000000000000	0,00000000000000	0,00000000000000
0,0785	0,00000000000000	0,00000000000000	0,00000000000000	0,00000000000000	0,00000000000000	0,00000000000000	0,00000000000000
0,0787	0,00000000000000	0,00000000000000	0,00000000000000	0,00000000000000	0,00000000000000	0,00000000000000	0,00000000000000
0,0789	0,00000000000000	0,00000000000000	0,00000000000000	0,00000000000000	0,00000000000000	0,00000000000000	0,00000000000000
0,0791	0,00000000000000	0,00000000000000	0,00000000000000	0,00000000000000	0,00000000000000	0,00000000000000	0,00000000000000
0,0793	0,00000000000000	0,00000000000000	0,00000000000000	0,00000000000000	0,00000000000000	0,00000000000000	0,00000000000000
0,0795	0,00000000000000	0,00000000000000	0,00000000000000	0,00000000000000	0,00000000000000	0,00000000000000	0,00000000000000
0,0797	0,00000000000000	0,00000000000000	0,00000000000000	0,00000000000000	0,00000000000000	0,00000000000000	0,00000000000000
0,0799	0,00000000000000	0,00000000000000	0,00000000000000	0,00000000000000	0,00000000000000	0,00000000000000	0,00000000000000
0,0801	0,00000000000000	0,00000000000000	0,00000000000000	0,00000000000000	0,00000000000000	0,00000000000000	0,00000000000000
0,0803	0,00000000000000	0,00000000000000	0,00000000000000	0,00000000000000	0,00000000000000	0,00000000000000	0,00000000000000
0,0805	0,00000000000000	0,00000000000000	0,00000000000000	0,00000000000000	0,00000000000000	0,00000000000000	0,00000000000000
0,0807	0,00000000000000	0,00000000000000	0,00000000000000	0,00000000000000	0,00000000000000	0,00000000000000	0,00000000000000
0,0809	0,00000000000000	0,00000000000000	0,00000000000000	0,00000000000000	0,00000000000000	0,00000000000000	0,00000000000000
0,0811	0,00000000000000	0,00000000000000	0,00000000000000	0,00000000000000	0,00000000000000	0,00000000000000	0,00000000000000
0,0813	0,00000000000000	0,00000000000000	0,00000000000000	0,00000000000000	0,00000000000000	0,00000000000000	0,00000000000000
0,0815	0,00000000000000	0,00000000000000	0,00000000000000	0,00000000000000	0,00000000000000	0,00000000000000	0,00000000000000
0,0817	0,00000000000000	0,00000000000000	0,00000000000000	0,00000000000000	0,00000000000000	0,00000000000000	0,00000000000000
0,0819	0,00000000000000	0,00000000000000	0,00000000000000	0,00000000000000	0,00000000000000	0,00000000000000	0,00000000000000
0,0821	0,00000000000000	0,00000000000000	0,00000000000000	0,00000000000000	0,00000000000000	0,00000000000000	0,00000000000000
0,0823	0,00000000000000	0,00000000000000	0,00000000000000	0,00000000000000	0,00000000000000	0,00000000000000	0,00000000000000
0,0825	0,00000000000000	0,00000000000000	0,00000000000000	0,00000000000000	0,00000000000000	0,00000000000000	0,00000000000000
0,0827	0,00000000000000	0,00000000000000	0,00000000000000	0,00000000000000	0,00000000000000	0,00000000000000	0,00000000000000
0,0829	0,00000000000000	0,00000000000000	0,00000000000000	0,00000000000000	0,00000000000000	0,00000000000000	0,00000000000000
0,0831	0,00000000000000	0,00000000000000	0,00000000000000	0,00000000000000	0,00000000000000	0,00000000000000	0,00000000000000
0,0833	0,00000000000000	0,00000000000000	0,00000000000000	0,00000000000000	0,00000000000000	0,00000000000000	0,00000000000000
0,0835	0,00000000000000	0,00000000000000	0,00000000000000	0,00000000000000	0,00000000000000	0,00000000000000	0,00000000000000
0,0837	0,00000000000000	0,00000000000000	0,00000000000000	0,00000000000000	0,00000000000000	0,00000000000000	0,00000000000000
0,0839	0,00000000000000	0,00000000000000	0,00000000000000	0,00000000000000	0,00000000000000	0,00000000000000	0,00000000000000
0,0841	0,00000000000000	0,00000000000000	0,00000000000000	0,00000000000000	0,00000000000000	0,00000000000000	0,00000000000000
0,0843	0,00000000000000	0,00000000000000	0,00000000000000	0,00000000000000	0,00000000000000	0,00000000000000	0,00000000000000
0,0845	0,00000000000000	0,00000000000000	0,00000000000000	0,00000000000000	0,00000000000000	0,00000000000000	0,00000000000000
0,0847	0,00000000000000	0,00000000000000	0,00000000000000	0,00000000000000	0,00000000000000	0,00000000000000	0,00000000000000
0,0849	0,00000000000000	0,00000000000000	0,00000000000000	0,00000000000000	0,00000000000000	0,00000000000000	0,00000000000000
0,0851	0,00000000000000	0,00000000000000	0,00000000000000	0,00000000000000	0,00000000000000	0,00000000000000	0,00000000000000
0,0853	0,00000000000000	0,00000000000000	0,00000000000000	0,00000000000000	0,00000000000000	0,00000000000000	0,00000000000000
0,0855	0,00000000000000	0,00000000000000	0,00000000000000	0,00000000000000	0,00000000000000	0,00000000000000	0,00000000000000
0,0857	0,00000000000000	0,00000000000000	0,00000000000000	0,00000000000000	0,00000000000000	0,00000000000000	0,00000000000000
0,0859	0,00000000000000	0,00000000000000	0,00000000000000	0,00000000000000	0,00000000000000	0,00000000000000	0,00000000000000
0,0861	0,00000000000000	0,00000000000000	0,00000000000000	0,00000000000000	0,00000000000000	0,00000000000000	0,00000000000000
0,0863	0,00000000000000	0,00000000000000	0,00000000000000	0,00000000000000	0,00000000000000	0,00000000000000	0,00000000000000
0,0865	0,00000000000000	0,00000000000000	0,00000000000000	0,00000000000000	0,00000000000000	0,00000000000000	0,00000000000000
0,0867	0,00000000000000	0,00000000000000	0,00000000000000	0,00000000000000	0,00000000000000	0,00000000000000	0,00000000000000
0,0869	0,00000000000000	0,00000000000000	0,00000000000000	0,00000000000000	0,00000000000000	0,00000000000000	0,00000000000000
0,0871	0,00000000000000	0,00000000000000	0,00000000000000	0,00000000000000	0,00000000000000	0,00000000000000	0,00000000000000
0,0873	0,00000000000000	0,00000000000000	0,00000000000000	0,00000000000000	0,00000000000000	0,00000000000000	0,00000000000000
0,0875	0,00000000000000	0,00000000000000	0,00000000000000	0,00000000000000	0,00000000000000	0,00000000000000	0,00000000000000
0,0877	0,00000000000000	0,00000000000000	0,00000000000000	0,00000000000000	0,00000000000000	0,00000000000000	0,00000000000000
0,0879	0,00000000000000	0,00000000000000	0,00000000000000	0,00000000000000	0,00000000000000	0,00000000000000	0,00000000000000
0,0881	0,00000000000000	0,00000000000000	0,00000000000000	0,00000000000000	0,00000000000000	0,00000000000000	0,00000000000000
0,0883	0,00000000000000	0,00000000000000	0,00000000000000	0,00000000000000	0,00000000000000	0,00000000000000	0,00000000000000
0,0885	0,00000000000000	0,00000000000000	0,00000000000000	0,00000000000000	0,00000000000000	0,00000000000000	0,00000000000000
0,0887	0,00000000000000	0,00000000000000	0,00000000000000	0,00000000000000	0,00000000000000	0,00000000000000	0,00000000000000
0,0889	0,00000000000000	0,00000000000000	0,00000000000000	0,00000000000000	0,00000000000000	0,00000000000000	0,00000000000000
0,0891	0,00000000000000	0,00000000000000	0,00000000000000	0,00000000000000	0,00000000000000	0,00000000000000	0,00000000000000
0,0893	0,00000000000000	0,00000000000000	0,00000000000000	0,00000000000000	0,00000000000000	0,00000000000000	0,00000000000000
0,0895	0,00000000000000	0,00000000000000	0,00000000000000	0,00000000000000	0,00000000000000	0,00000000000000	0,00000000000000
0,0897	0,00000000000000	0,00000000000000	0,00000000000000	0,00000000000000	0,00000000000000	0,00000000000000	0,00000000000000
0,0899	0,00000000000000	0,00000000000000	0,00000000000000	0,00000000000000	0,00000000000000	0,00000000000000	0,00000000000000
0,0901	0,00000000000000	0,00000000000000	0,00000000000000	0,00000000000000	0,00000000000000	0,00000000000000	0,00000000000000
0,0903	0,00000000000000	0,00000000000000	0,00000000000000	0,00000000000000	0,00000000000000	0,00000000000000	0,00000000000000
0,0905	0,00000000000000	0,00000000000000	0,00000000000000	0,00000000000000	0,00000000000000	0,00000000000000	0,00000000000000
0,0907	0,00000000000000	0,00000000000000	0,00000000000000	0,00000000000000	0,00000000000000	0,00000000000000	0,00000000000000
0,0909	0,00000000000000	0,00000000000000	0,00000000000000	0,00000000000000	0,00000000000000	0,00000000000000	0,00000000000000
0,0911	0,00000000000000	0,00000000000000	0,00000000000000	0,00000000000000	0,00000000000000	0,00000000000000	0,00000000000000
0,0913	0,00000000000000	0,00000000000000	0,00000000000000	0,00000000000000	0,00000000000000	0,00000000000000	0,00000000000000
0,0915	0,00000000000000	0,00000000000000	0,00000000000000	0,00000000000000	0,00000000000000	0,00000000000000	0,00000000000000
0,0917	0,00000000000000	0,00000000000000	0,00000000000000	0,00000000000000	0,00000000000000	0,00000000000000	0,00000000000000
0,0919	0,00000000000000	0,00000000000000	0,00000000000000	0,00000000000000	0,00000000000000	0,00000000000000	0,00000000000000
0,0921	0,00000000000000	0,00000000000000	0,00000000000000	0,00000000000000	0,00000000000000	0,00000000000000	0,00000000000000
0,0923	0,00000000000000	0,00000000000000	0,00000000000000	0,00000000000000	0,00000000000000	0,00000000000000	0,00000000000000
0,0925	0,00000000000000	0,00000000000000	0,00000000000000	0,00000000000000	0,00000000000000	0,00000000000000	0,00000000000000
0,0927	0,00000000000000	0,00000000000000	0,00000000000000	0,00000000000000	0,00000000000000	0,00000000000000	0,00000000000000
0,0929	0,00000000000000	0,00000000000000	0,00000000000000	0,00000000000000	0,00000000000000	0,00000000000000	0,00000000000000
0,0931	0,00000000000000	0,00000000000000	0,00000000000000	0,00000000000000	0,00000000000000	0,00000000000000	0,00000000000000
0,0933	0,00000000000000	0,00000000000000	0,00000000000000	0,00000000000000	0,00000000000000	0,00000000000000	0,00000000000000
0,0935	0,00000000000000	0,00000000000000	0,00000000000000	0,00000000000000	0,00000000000000	0,00000000000000	0,00000000000000
0,0937	0,00000000000000	0,00000000000000	0,00000000000000	0,00000000000000	0,00000000000000	0,00000000000000	0,00000000000000
0,0939	0,00000000000000	0,00000000000000	0,00000000000000	0,00000000000000	0,00000000000000	0,00000000000000	0,00000000000000
0,0941	0,00000000000000	0,00000000000000	0,00000000000000	0,00000000000000	0,00000000000000	0,00000000000000	0,00000000000000
0,0943	0,00000000000000	0,00000000000000	0,00000000000000	0,00000000000000	0,00000000000000	0,00000000000000	0,00000000000000
0,0945	0,00000000000000	0,00000000000000	0,00000000000000	0,00000000000000	0,00000000000000	0,00000000000000	0,00000000000000
0,0947	0,00000000000000	0,00000000000000	0,00000000000000	0,00000000000000	0,00000000000000	0,00000000000000	0,00000000000000
0,0949	0,00000000000000	0,00000000000000	0,00000000000000	0,00000000000000	0,00000000000000	0,00000000000000	0,00000000000000
0,0951	0,00000000000000	0,00000000000000	0,00000000000000	0,00000000000000	0,00000000000000	0,00000000000000	0,00000000000000
0,0953	0,00000000000000	0,00000000000000	0,00000000000000	0,00000000000000	0,00000000000000	0,00000000000000	0,00000000000000
0,0955	0,00000000000000	0,00000000000000	0,00000000000000	0,00000000000000	0,00000000000000	0,00000000000000	0,00000000000000
0,0957	0,00000000000000	0,00000000000000	0,00000000000000	0,00000000000000	0,00000000000000	0,00000000000000	0,00000000000000
0,0959	0,00000000000000	0,00000000000000	0,00000000000000	0,00000000000000	0,00000000000000	0,00000000000000	0,00000000000000
0,0961	0,00000000000000	0,00000000000000	0,00000000000000	0,00000000000000	0,00000000000000	0,00000000000000	0,00000000000000
0,0963	0,00000000000000	0,00000000000000	0,00000000000000	0,00000000000000	0,00000000000000	0,00000000000000	0,00000000000000
0,0965	0,00000000000000	0,00000000000000	0,00000000000000	0,00000000000000	0,00000000000000	0,00000000000000	0,00000000000000
0,0967	0,00000000000000	0,00000000000000	0,00000000000000	0,00000000000000	0,00000000000000	0,00000000000000	0,00000000000000
0,0969	0,00000000000000	0,00000000000000	0,00000000000000	0,00000000000000	0,00000000000000	0,00000000000000	0,00000000000000
0,0971	0,00000000000000	0,00000000000000	0,00000000000000	0,00000000000000	0,00000000000000	0,00000000000000	0,00000000000000
0,0973	0,00000000000000	0,00000000000000	0,00000000000000	0,00000000000000	0,00000000000000	0,00000000000000	0,00000000000000
0,0975	0,00000000000000	0,00000000000000	0,00000000000000	0,00000000000000	0,00000000000000	0,00000000000000	0,00000000000000
0,0977	0,00000000000000	0,00000000000000	0,00000000000000	0,00000000000000	0,00000000000000	0,00000000000000	0,00000000000000
0,0979	0,00000000000000	0,00000000000000	0,00000000000000	0,00000000000000	0,00000000000000	0,00000000000000	0,00000000000000
0,0981	0,00000000000000	0,00000000000000	0,00000000000000	0,00000000000000	0,00000000000000	0,00000000000000	0,00000000000000
0,0983	0,00000000000000	0,00000000000000	0,00000000000000	0,00000000000000	0,00000000000000	0,00000000000000	0,00000000000000
0,0985	0,00000000000000	0,00000000000000	0,00000000000000	0,00000000000000	0,00000000000000	0,00000000000000	0,00000000000000
0,0987	0,00000000000000	0,00000000000000	0,00000000000000	0,00000000000000	0,00000000000000	0,00000000000000	0,00000000000000
0,0989	0,00000000000000	0,00000000000000	0,00000000000000	0,00000000000000	0,00000000000000	0,00000000000000	0,00000000000000
0,0991	0,00000000000000	0,00000000000000	0,00000000000000	0,00000000000000	0,00000000000000	0,00000000000000	0,00000000000000
0,0993	0,00000000000000	0,00000000000000	0,00000000000000	0,00000000000000	0,00000000000000	0,00000000000000	0,00000000000000
0,0995	0,00000000000000	0,00000000000000	0,00000000000000	0,00000000000000	0,00000000000000	0,00000000000000	0,00000000000000
0,0997	0,00000000000000	0,00000000000000	0,00000000000000	0,00000000000000	0,00000000000000	0,00000000000000	0,00000000000000
0,0999	0,00000000000000	0,00000000000000	0,00000000000000	0,00000000000000	0,00000000000000	0,00000000000000	0,00000000000000
0,1001	0,00000000000000	0,00000000000000	0,00000000000000	0,00000000000000	0,00000000000000	0,00000000000000	0,00000000000000
0,1003	0,00000000000000	0,00000000000000	0,00000000000000	0,00000000000000	0,00000000000000	0,00000000000000	0,00000000000000
0,1005	0,00000000000000	0,00000000000000	0,00000000000000	0,00000000000000	0,00000000000000	0,00000000000000	0,00000000000000
0,1007	0,00000000000000	0,00000000000000	0,00000000000000	0,00000000000000	0,00000000000000	0,00000000000000	0,00000000000000
0,1009	0,00000000000000	0,00000000000000	0,00000000000000	0,00000000000000	0,00000000000000	0,00000000000000	0,00000000000000
0,1011	0,00000000000000	0,00000000000000	0,00000000000000	0,00000000000000	0,00000000000000	0,00000000000000	0,00000000000000
0,1013	0,00000000000000	0,00000000000000	0,00000000000000	0,00000000000000	0,00000000000000	0,00000000000000	0,00000000000000
0,1015	0,00000000000000	0,00000000000000	0,00000000000000	0,00000000000000	0,00000000000000	0,00000000000000	0,00000000000000
0,1017	0,00000000000000	0,00000000000000	0,00000000000000	0,00000000000000	0,00000000000000	0,00000000000000	0,00000000000000
0,1019	0,00000000000000	0,00000000000000	0,00000000000000	0,00000000000000	0,00000000000000	0,00000000000000	0,00000000000000
0,1021	0,00000000000000	0,00000000000000	0,00000000000000	0,00000000000000	0,00000000000000	0,00000000000000	0,00000000000000
0,1023	0,00000000000000	0,00000000000000	0,00000000000000	0,00000000000000	0,00000000000000	0,00000000000000	0,00000000000000
0,1025	0,00000000000000	0,00000000000000	0,00000000000000	0,00000000000000	0,00000000000000	0,00000000000000	0,00000000000000
0,1027	0,00000000000000	0,00000000000000	0,00000000000000	0,00000000000000	0,00000000000000	0,00000000000000	0,00000000000000
0,1029	0,00000000000000	0,00000000000000	0,00000000000000	0,00000000000000	0,00000000000000	0,00000000000000	0,00000000000000
0,1031	0,00000000000000	0,00000000000000	0,00000000000000	0,00000000000000	0,00000000000000	0,00000000000000	0,00000000000000
0,1033	0,00000000000000	0,00000000000000	0,00000000000000	0,00000000000000	0,00000000000000	0,00000000000000	0,00000000000000
0,1035	0,00000000000000	0,00000000000000	0,00000000000000	0,00000000000000	0,00000000000000	0,00000000000000	0,00000000000000
0,1037	0,00000000000000	0,00000000000000	0,00000000000000	0,00000000000000	0,00000000000000	0,00000000000000	0,00000000000000
0,1039	0,00000000000000	0,00000000000000	0,00000000000000	0,00000000000000	0,00000000000000	0,00000000000000	0,00000000000000
0,1041	0,00000000000000	0,00000000000000	0,00000000000000	0,00000000000000	0,00000000000000	0,00000000000000	0,00000000000000
0,1043	0,00000000000000	0,00000000000000	0,00000000000000	0,00000000000000	0,00000000000000	0,00000000000000	0,00000000000000
0,1045	0,00000000000000	0,00000000000000	0,00000000000000	0,00000000000000	0,00000000000000	0,00000000000000	0,00000000000000
0,1047	0,00000000000000	0,00000000000000	0,00000000000000	0,00000000000000	0,00000000000000	0,00000000000000	0,00000000000000
0,1049	0,00000000000000	0,00000000000000	0,00000000000000	0,00000000000000	0,00000000000000	0,00000000000000	0,00000000000000
0,1051	0,00000000000000	0,00000000000000	0,00000000000000	0,00000000000000	0,00000000000000	0,00000000000000	0,00000000000000
0,1053	0,00000000000000	0,00000000000000	0,00000000000000	0,00000000000000	0,00000000000000	0,00000000000000	0,00000000000000
0,1055	0,00000000000000	0,00000000000000	0,00000000000000	0,00000000000000	0,00000000000000	0,00000000000000	0,00000000000000
0,1057	0,00000000000000	0,00000000000000	0,00000000000000	0,00000000000000	0,00000000000000	0,00000000000000	0,00000000000000
0,1059	0,00000000000000	0,00000000000000	0,00000000000000	0,00000000000000	0,00000000000000	0,00000000000000	0,00000000000000
0,1061	0,00000000000000	0,00000000000000	0,00000000000000	0,00000000000000	0,00000000000000	0,00000000000000	0,00000000000000
0,1063	0,00000000000000	0,00000000000000	0,00000000000000	0,00000000000000	0,00000000000000	0,00000000000000	0,00000000000000
0,1065	0,00000000000000	0,00000000000000	0,00000000000000	0,00000000000000	0,00000000000000	0,00000000000000	0,00000000000000
0,1067	0,00000000000000	0,00000000000000	0,00000000000000	0,00000000000000	0,00000000000000	0,00000000000000	0,00000000000000
0,1069	0,00000000000000	0,00000000000000	0,00000000000000	0,00000000000000	0,00000000000000	0,00000000000000	0,00000000000000
0,1071	0,00000000000000	0,00000000000000	0,00000000000000	0,00000000000000	0,00000000000000	0,00000000000000	0,00000000000000
0,1073	0,00000000000000	0,00000000000000	0,00000000000000	0,00000000000000	0,00000000000000	0,00000000000000	0,00000000000000
0,1075	0,00000000000000	0,00000000000000	0,00000000000000	0,00000000000000	0,00000000000000	0,00000000000000	0,00000000000000
0,1077	0,00000000000000	0,00000000000000	0,00000000000000	0,00000000000000	0,00000000000000	0,00000000000000	0,00000000000000
0,1079	0,00000000000000	0,00000000000000	0,00000000000000	0,00000000000000	0,00000000000000	0,00000000000000	0,00000000000000
0,1081	0,00000000000000	0,00000000000000	0,00000000000000	0,00000000000000	0,00000000000000	0,00000000000000	0,00000000000000
0,1083	0,00000000000000	0,00000000000000	0,00000000000000	0,00000000000000	0,00000000000000	0,00000000000000	0,00000000000000
0,1085	0,00000000000000	0,00000000000000	0,00000000000000	0,00000000000000	0,00000000000000	0,00000000000000	0,00000000000000
0,1087	0,00000000000000	0,00000000000000	0,00000000000000	0,00000000000000	0,00000000000000	0,00000000000000	0,00000000000000
0,1089	0,00000000000000	0,00000000000000	0,00000000000000	0,00000000000000	0,00000000000000	0,00000000000000	0,00000000000000
0,1091	0,00000000000000	0,00000000000000	0,00000000000000	0,00000000000000	0,00000000000000	0,00000000000000	0,00000000000000
0,1093	0,00000000000000	0,00000000000000	0,00000000000000	0,00000000000000	0,00000000000000	0,00000000000000	0,00000000000000
0,1095	0,00000000000000	0,00000000000000	0,00000000000000	0,00000000000000	0,00000000000000	0,00000000000000	0,00000000000000
0,1097	0,00000000000000	0,00000000000000	0,00000000000000	0,00000000000000	0,00000000000000	0,00000000000000	0,00000000000000
0,1099	0,00000000000000	0,00000000000000	0,00000000000000	0,00000000000000	0,00000000000000	0,00000000000000	0,00000000000000
0,1101	0,00000000000000	0,00000000000000	0,00000000000000	0,00000000000000	0,00000000000000	0,00000000000000	0,00000000000000
0,1103	0,00000000000000	0,00000000000000	0,00000000000000	0,00000000000000	0,00000000000000	0,00000000000000	0,00000000000000
0,1105	0,00000000000000	0,00000000000000	0,00000000000000	0,00000000000000	0,00000000000000	0,00000000000000	0,00000000000000
0,1107	0,00000000000000	0,00000000000000	0,00000000000000	0,00000000000000	0,00000000000000	0,00000000000000	0,00000000000000
0,1109	0,00000000000000	0,00000000000000	0,00000000000000	0,00000000000000	0,00000000000000	0,00000000000000	0,00000000000000
0,1111	0,00000000000000	0,00000000000000	0,00000000000000	0,00000000000000	0,00000000000000	0,00000000000000	0,00000000000000
0,1113	0,00000000000000	0,00000000000000	0,00000000000000	0,00000000000000	0,00000000000000	0,00000000000000	0,00000000000000
0,1115	0,00000000000000	0,00000000000000	0,00000000000000	0,00000000000000	0,00000000000000	0,00000000000000	0,00000000000000
0,1117	0,00000000000000	0,00000000000000	0,00000000000000	0,00000000000000	0,00000000000000	0,00000000000000	0,00000000000000
0,1119	0,00000000000000	0,00000000000000	0,00000000000000	0,00000000000000	0,00000000000000	0,00000000000000	0,00000000000000
0,1121	0,00000000000000	0,00000000000000	0,00000000000000	0,00000000000000	0,00000000000000	0,00000000000000	0,00000000000000
0,1123	0,00000000000000	0,00000000000000	0,00000000000000	0,00000000000000	0,00000000000000	0,00000000000000	0,00000000000000
0,1125	0,00000000000000	0,00000000000000	0,00000000000000	0,00000000000000	0,00000000000000	0,00000000000000	0,00000000000000
0,1127	0,00000000000000	0,00000000000000	0,00000000000000	0,00000000000000	0,00000000000000	0,00000000000000	0,00000000000000
0,1129	0,00000000000000	0,00000000000000	0,00000000000000	0,00000000000000	0,00000000000000	0,00000000000000	0,00000000000000
0,1131	0,00000000000000	0,00000000000000	0,00000000000000	0,00000000000000	0,00000000000000	0,00000000000000	0,00000000000000
0,1133	0,00000000000000	0,00000000000000	0,00000000000000	0,00000000000000	0,00000000000000	0,00000000000000	0,00000000000000
0,1135	0,00000000000000	0,00000000000000	0,00000000000000	0,00000000000000	0,00000000000000	0,00000000000000	0,00000000000000
0,1137	0,00000000000000	0,00000000000000	0,00000000000000	0,00000000000000	0,00000000000000	0,00000000000000	0,00000000000000
0,1139	0,00000000000000	0,00000000000000	0,00000000000000	0,00000000000000	0,00000000000000	0,00000000000000	0,00000000000000
0,1141	0,00000000000000	0,00000000000000	0,00000000000000	0,00000000000000	0,00000000000000	0,00000000000000	0,00000000000000
0,1143	0,00000000000000	0,00000000000000	0,00000000000000	0,00000000000000	0,00000000000000	0,00000000000000	0,00000000000000
0,1145	0,00000000000000	0,00000000000000	0,00000000000000	0,00000000000000	0,00000000000000	0,00000000000000	0,00000000000000
0,1147	0,00000000000000	0,00000000000000	0,00000000000000	0,00000000000000	0,00000000000000	0,00000000000000	0,00000000000000
0,1149	0,00000000000000	0,00000000000000	0,00000000000000	0,00000000000000	0,00000000000000	0,00000000000000	0,00000000000000
0,1151	0,00000000000000	0,00000000000000	0,00000000000000	0,00000000000000	0,00000000000000	0,00000000000000	0,00000000000000
0,1153	0,00000000000000	0,00000000000000	0,00000000000000	0,00000000000000	0,00000000000000	0,00000000000000	0,00000000000000
0,1155	0,00000000000000	0,00000000000000	0,00000000000000	0,00000000000000	0,00000000000000	0,00000000000000	0,00000000000000
0,1157	0,00000000000000	0,00000000000000	0,00000000000000	0,00000000000000	0,00000000000000	0,00000000000000	0,00000000000000
0,1159	0,00000000000000	0,00000000000000	0,00000000000000	0,00000000000000	0,00000000000000	0,00000000000000	0,00000000000000
0,1161	0,00000000000000	0,00000000000000	0,00000000000000	0,00000000000000	0,00000000000000	0,00000000000000	0,00000000000000
0,1163	0,00000000000000	0,00000000000000	0,00000000000000	0,00000000000000	0,00000000000000	0,00000000000000	0,00000000000000
0,1165	0,00000000000000	0,00000000000000	0,00000000000000	0,00000000000000	0,00000000000000	0,00000000000000	0,00000000000000
0,1167	0,00000000000000	0,00000000000000	0,00000000000000	0,00000000000000	0,00000000000000	0,00000000000000	0,00000000000000
0,1169	0,00000000000000	0,00000000000000	0,00000000000000	0,00000000000000	0,00000000000000	0,00000000000000	0,00000000000000
0,1171	0,00000000000000	0,00000000000000	0,00000000000000	0,00000000000000	0,00000000000000	0,00000000000000	0,00000000000000
0,1173	0,00000000000000	0,00000000000000	0,00000000000000	0,00000000000000	0,00000000000000	0,00000000000000	0,00000000000000
0,1175	0,00000000000000	0,00000000000000	0,00000000000000	0,00000000000000	0,00000000000000	0,00000000000000	0,00000000000000
0,1177	0,00000000000000	0,00000000000000	0,00000000000000	0,00000000000000	0,00000000000000	0,00000000000000	0,00000000000000
0,1179	0,00000000000000	0,00000000000000	0,00000000000000	0,00000000000000	0,00000000000000	0,00000000000000	0,00000000000000
0,1181	0,00000000000000	0,00000000000000	0,00000000000000	0,00000000000000	0,00000000000000	0,00000000000000	0,00000000000000
0,1183	0,00000000000000	0,00000000000000	0,00000000000000	0,00000000000000	0,00000000000000	0,00000000000000	0,00000000000000
0,1185	0,00000000000000	0,00000000000000	0,00000000000000	0,00000000000000	0,00000000000000	0,00000000000000	0,00000000000000
0,1187	0,00000000000000	0,00000000000000	0,00000000000000	0,00000000000000	0,00000000000000	0,00000000000000	0,00000000000000
0,1189	0,00000000000000	0,00000000000000	0,00000000000000	0,00000000000000	0,00000000000000	0,00000000000000	0,00000000000000
0,1191	0,00000000000000	0,00000000000000	0,00000000000000	0,00000000000000	0,00000000000000	0,00000000000000	0,00000000000000
0,1193	0,00000000000000	0,00000000000000	0,00000000000000	0,00000000000000	0,00000000000000	0,00000000000000	0,00000000000000
0,1195	0,00000000000000	0,00000000000000	0,00000000000000	0,00000000000000	0,00000000000000	0,00000000000000	0,00000000000000
0,1197	0,00000000000000	0,00000000000000	0,00000000000000	0,00000000000000	0,00000000000000	0,00000000000000	0,00000000000000
0,1199	0,00000000000000	0,00000000000000	0,00000000000000	0,00000000000000	0,00000000000000	0,00000000000000	0,00000000000000
0,1201	0,00000000000000	0,00000000000000	0,00000000000000	0,00000000000000	0,00000000000000	0,00000000000000	0,00000000000000
0,1203	0,00000000000000	0,00000000000000	0,00000000000000	0,00000000000000	0,00000000000000	0,00000000000000	0,00000000000000
0,1205	0,00000000000000	0,00000000000000	0,00000000000000	0,00000000000000	0,00000000000000	0,00000000000000	0,00000000000000
0,1207	0,00000000000000	0,00000000000000	0,00000000000000	0,00000000000000	0,00000000000000	0,00000000000000	0,00000000000000
0,1209	0,00000000000000	0,00000000000000	0,00000000000000	0,00000000000000	0,00000000000000	0,00000000000000	0,00000000000000
0,1211	0,00000000000000	0,00000000000000	0,00000000000000	0,00000000000000	0,00000000000000	0,00000000000000	0,00000000000000
0,1213	0,00000000000000	0,00000000000000	0,00000000000000	0,00000000000000	0,00000000000000	0,00000000000000	0,00000000000000
0,1215	0,00000000000000	0,00000000000000	0,00000000000000	0,00000000000000	0,00000000000000	0,00000000000000	0,00000000000000
0,1217	0,00000000000000	0,00000000000000	0,00000000000000	0,00000000000000	0,00000000000000	0,00000000000000	0,00000000000000
0,1219	0,00000000000000	0,00000000000000	0,00000000000000	0,00000000000000	0,00000000000000	0,00000000000000	0,00000000000000
0,1221	0,00000000000000	0,00000000000000	0,00000000000000	0,00000000000000	0,00000000000000	0,00000000000000	0,00000000000000
0,1223	0,00000000000000	0,00000000000000	0,00000000000000	0,00000000000000	0,00000000000000	0,00000000000000	0,00000000000000
0,1225	0,00000000000000	0,00000000000000	0,00000000000000	0,00000000000000	0,00000000000000	0,00000000000000	0,00000000000000
0,1227	0,00000000000000	0,00000000000000	0,00000000000000	0,00000000000000	0,00000000000000	0,00000000000000	0,00000000000000
0,1229	0,00000000000000	0,00000000000000	0,00000000000000	0,00000000000000	0,00000000000000	0,00000000000000	0,00000000000000
0,1231	0,00000000000000	0,00000000000000	0,00000000000000	0,00000000000000	0,00000000000000	0,00000000000000	0,00000000000000
0,1233	0,00000000000000	0,00000000000000	0,00000000000000	0,00000000000000	0,00000000000000	0,00000000000000	0,00000000000000
0,1235	0,00000000000000	0,00000000000000	0,00000000000000	0,00000000000000	0,00000000000000	0,00000000000000	0,00000000000000
0,1237	0,00000000000000	0,00000000000000	0,00000000000000	0,00000000000000	0,00000000000000	0,00000000000000	0,00000000000000
0,1239	0,00000000000000	0,00000000000000	0,00000000000000	0,00000000000000	0,00000000000000	0,00000000000000	0,00000000000000
0,1241	0,00000000000000	0,00000000000000	0,00000000000000	0,00000000000000	0,00000000000000	0,00000000000000	0,00000000000000
0,1243	0,00000000000000	0,00000000000000	0,00000000000000	0,00000000000000	0,00000000000000	0,00000000000000	0,00000000000000
0,1245	0,00000000000000	0,00000000000000	0,00000000000000	0,00000000000000	0,00000000000000	0,00000000000000	0,00000000000000
0,1247	0,00000000000000	0,00000000000000	0,00000000000000	0,00000000000000	0,00000000000000	0,00000000000000	0,00000000000000
0,1249	0,00000000000000	0,00000000000000	0,00000000000000	0,00000000000000	0,00000000000000	0,00000000000000	0,00000000000000
0,1251	0,00000000000000	0,00000000000000	0,00000000000000	0,00000000000000	0,00000000000000	0,00000000000000	0,00000000000000
0,1253	0,00000000000000	0,00000000000000	0,00000000000000	0,00000000000000	0,00000000000000	0,00000000000000	0,00000000000000
0,1255	0,00000000000000	0,00000000000000	0,00000000000000	0,00000000000000	0,00000000000000	0,00000000000000	0,00000000000000
0,1257	0,00000000000000	0,00000000000000	0,00000000000000	0,00000000000000	0,00000000000000	0,00000000000000	0,00000000000000
0,1259	0,00000000000000	0,00000000000000	0,00000000000000	0,00000000000000	0,00000000000000	0,00000000000000	0,00000000000000
0,1261	0,00000000000000	0,00000000000000	0,00000000000000	0,00000000000000	0,00000000000000	0,00000000000000	0,00000000000000
0,1263	0,00000000000000	0,00000000000000	0,00000000000000	0,00000000000000	0,00000000000000	0,00000000000000	0,00000000000000
0,1265	0,00000000000000	0,00000000000000	0,00000000000000	0,00000000000000	0,00000000000000	0,00000000000000	0,00000000000000
0,1267	0,00000000000000	0,00000000000000	0,00000000000000	0,00000000000000	0,00000000000000	0,00000000000000	0,00000000000000
0,1269	0,00000000000000	0,00000000000000	0,00000000000000	0,00000000000000	0,00000000000000	0,00000000000000	0,00000000000000
0,1271	0,00000000000000	0,00000000000000	0,00000000000000	0,00000000000000	0,00000000000000	0,00000000000000	0,00000000000000
0,1273	0,00000000000000	0,00000000000000	0,00000000000000	0,00000000000000	0,00000000000000	0,00000000000000	0,00000000000000
0,1275	0,00000000000000	0,00000000000000	0,00000000000000	0,00000000000000	0,00000000000000	0,00000000000000	0,00000000000000
0,1277	0,00000000000000	0,00000000000000	0,00000000000000	0,00000000000000	0,00000000000000	0,00000000000000	0,00000000000000
0,1279	0,00000000000000	0,00000000000000	0,00000000000000	0,00000000000000	0,00000000000000	0,00000000000000	0,00000000000000
0,1281	0,00000000000000	0,00000000000000	0,00000000000000	0,00000000000000	0,00000000000000	0,00000000000000	0,00000000000000
0,1283	0,00000000000000	0,00000000000000	0,00000000000000	0,00000000000000	0,00000000000000	0,00000000000000	0,00000000000000
0,1285	0,00000000000000	0,00000000000000	0,00000000000000	0,00000000000000	0,00000000000000	0,00000000000000	0,00000000000000
0,1287	0,00000000000000	0,00000000000000	0,00000000000000	0,00000000000000	0,00000000000000	0,00000000000000	0,00000000000000
0,1289	0,00000000000000	0,00000000000000	0,00000000000000	0,00000000000000	0,00000000000000	0,00000000000000	0,00000000000000
0,1291	0,00000000000000	0,00000000000000	0,00000000000000	0,00000000000000	0,00000000000000	0,00000000000000	0,00000000000000
0,1293	0,00000000000000	0,00000000000000	0,00000000000000	0,00000000000000	0,00000000000000	0,00000000000000	0,00000000000000
0,1295	0,00000000000000	0,00000000000000	0,00000000000000	0,00000000000000	0,00000000000000	0,00000000000000	0,00000000000000
0,1297	0,00000000000000	0,00000000000000	0,00000000000000	0,00000000000000	0,00000000000000	0,00000000000000	0,00000000000000
0,1299	0,00000000000000	0,00000000000000	0,00000000000000	0,00000000000000	0,00000000000000	0,00000000000000	0,00000000000000
0,1301	0,00000000000000	0,00000000000000	0,00000000000000	0,00000000000000	0,00000000000000	0,00000000000000	0,00000000000000
0,1303	0,00000000000000	0,00000000000000	0,00000000000000	0,00000000000000	0,00000000000000	0,00000000000000	0,00000000000000
0,1305	0,00000000000000	0,00000000000000	0,00000000000000	0,00000000000000	0,00000000000000	0,00000000000000	0,00000000000000
0,1307	0,00000000000000	0,00000000000000	0,00000000000000	0,00000000000000	0,00000000000000	0,00000000000000	0,00000000000000
0,1309	0,00000000000000	0,00000000000000	0,00000000000000	0,00000000000000	0,00000000000000	0,00000000000000	0,00000000000000
0,1311	0,00000000000000	0,00000000000000	0,00000000000000	0,00000000000000	0,00000000000000	0,00000000000000	0,00000000000000
0,1313	0,00000000000000	0,00000000000000	0,00000000000000	0,00000000000000	0,00000000000000	0,00000000000000	0,00000000000000
0,1315	0,00000000000000	0,00000000000000	0,00000000000000	0,00000000000000	0,00000000000000	0,00000000000000	0,00000000000000
0,1317	0,00000000000000	0,00000000000000	0,00000000000000	0,00000000000000	0,00000000000000	0,00000000000000	0,00000000000000
0,1319	0,00000000000000	0,00000000000000	0,00000000000000	0,00000000000000	0,00000000000000	0,00000000000000	0,00000000000000
0,1321	0,00000000000000	0,00000000000000	0,00000000000000	0,00000000000000	0,00000000000000	0,00000000000000	0,00000000000000
0,1323	0,00000000000000	0,00000000000000	0,00000000000000	0,00000000000000	0,00000000000000	0,00000000000000	0,00000000000000
0,1325	0,00000000000000	0,00000000000000	0,00000000000000	0,00000000000000	0,00000000000000	0,00000000000000	0,00000000000000
0,1327	0,00000000000000	0,00000000000000	0,00000000000000	0,00000000000000	0,00000000000000	0,00000000000000	0,00000000000000
0,1329	0,00000000000000	0,00000000000000	0,00000000000000	0,00000000000000	0,00000000000000	0,00000000000000	0,00000000000000
0,1331	0,00000000000000	0,00000000000000	0,00000000000000	0,00000000000000	0,00000000000000	0,00000000000000	0,00000000000000
0,1333	0,00000000000000	0,00000000000000	0,00000000000000	0,00000000000000	0,00000000000000	0,00000000000000	0,00000000000000
0,1335	0,00000000000000	0,00000000000000	0,00000000000000	0,00000000000000	0,00000000000000	0,00000000000000	0,00000000000000
0,1337	0,00000000000000	0,00000000000000	0,00000000000000	0,00000000000000	0,00000000000000	0,00000000000000	0,00000000000000
0,1339	0,00000000000000	0,00000000000000	0,00000000000000	0,00000000000000	0,00000000000000	0,00000000000000	0,00000000000000
0,1341	0,00000000000000	0,00000000000000	0,00000000000000	0,00000000000000	0,00000000000000	0,00000000000000	0,00000000000000
0,1343	0,00000000000000	0,00000000000000	0,00000000000000	0,00000000000000	0,00000000000000	0,00000000000000	0,00000000000000
0,1345	0,00000000000000	0,00000000000000	0,00000000000000	0,00000000000000	0,00000000000000	0,00000000000000	0,00000000000000
0,1347	0,00000000000000	0,00000000000000	0,00000000000000	0,00000000000000	0,00000000000000	0,00000000000000	0,00000000000000
0,1349	0,00000000000000	0,00000000000000	0,00000000000000	0,00000000000000	0,00000000000000	0,00000000000000	0,00000000000000
0,1351	0,00000000000000	0,00000000000000	0,00000000000000	0,00000000000000	0,00000000000000	0,00000000000000	0,00000000000000
0,1353	0,00000000000000	0,00000000000000	0,00000000000000	0,00000000000000	0,00000000000000	0,00000000000000	0,00000000000000
0,1355	0,00000000000000	0,00000000000000	0,00000000000000	0,00000000000000	0,00000000000000	0,00000000000000	0,00000000000000
0,1357	0,00000000000000	0,00000000000000	0,00000000000000	0,00000000000000	0,00000000000000	0,00000000000000	0,00000000000000
0,1359	0,00000000000000	0,00000000000000	0,00000000000000	0,00000000000000	0,00000000000000	0,00000000000000	0,00000000000000
0,1361	0,00000000000000	0,00000000000000	0,00000000000000	0,00000000000000	0,00000000000000	0,00000000000000	0,00000000000000
0,1363	0,00000000000000	0,00000000000000	0,00000000000000	0,00000000000000	0,00000000000000	0,00000000000000	0,00000000000000
0,1365	0,00000000000000	0,00000000000000	0,00000000000000	0,00000000000000	0,00000000000000	0,00000000000000	0,00000000000000
0,1367	0,00000000000000	0,00000000000000	0,00000000000000	0,00000000000000	0,00000000000000	0,00000000000000	0,00000000000000
0,1369	0,00000000000000	0,00000000000000	0,00000000000000	0,00000000000000	0,00000000000000	0,00000000000000	0,00000000000000
0,1371	0,00000000000000	0,00000000000000	0,00000000000000	0,00000000000000	0,00000000000000	0,00000000000000	0,00000000000000
0,1373	0,00000000000000	0,00000000000000	0,00000000000000	0,00000000000000	0,00000000000000	0,00000000000000	0,00000000000000
0,1375	0,00000000000000	0,00000000000000	0,00000000000000	0,00000000000000	0,00000000000000	0,00000000000000	0,00000000000000
0,1377	0,00000000000000	0,00000000000000	0,00000000000000	0,00000000000000	0,00000000000000	0,00000000000000	0,00000000000000
0,1379	0,00000000000000	0,00000000000000	0,00000000000000	0,00000000000000	0,00000000000000	0,00000000000000	0,00000000000000
0,1381	0,00000000000000	0,00000000000000	0,00000000000000	0,00000000000000	0,00000000000000	0,00000000000000	0,00000000000000
0,1383	0,00000000000000	0,00000000000000	0,00000000000000	0,00000000000000	0,00000000000000	0,00000000000000	0,00000000000000
0,1385	0,00000000000000	0,00000000000000	0,00000000000000	0,00000000000000	0,00000000000000	0,00000000000000	0,00000000000000
0,1387	0,00000000000000	0,00000000000000	0,00000000000000	0,00000000000000	0,00000000000000	0,00000000000000	0,00000000000000
0,1389	0,00000000000000	0,00000000000000	0,00000000000000	0,00000000000000	0,00000000000000	0,00000000000000	0,00000000000000
0,1391	0,00000000000000	0,00000000000000	0,00000000000000	0,00000000000000	0,00000000000000	0,00000000000000	0,00000000000000
0,1393	0,00000000000000	0,00000000000000	0,00000000000000	0,00000000000000	0,00000000000000	0,00000000000000	0,00000000000000
0,1395	0,00000000000000	0,00000000000000	0,00000000000000	0,00000000000000	0,00000000000000	0,00000000000000	0,00000000000000
0,1397	0,00000000000000	0,00000000000000	0,00000000000000	0,00000000000000	0,00000000000000	0,00000000000000	0,00000000000000
0,1399	0,00000000000000	0,00000000000000	0,00000000000000	0,00000000000000	0,00000000000000	0,00000000000000	0,00000000000000
0,1401	0,00000000000000	0,00000000000000	0,00000000000000	0,00000000000000	0,00000000000000	0,00000000000000	0,00000000000000
0,1403	0,00000000000000	0,00000000000000	0,00000000000000	0,00000000000000	0,00000000000000	0,00000000000000	0,00000000000000
0,1405	0,00000000000000	0,00000000000000	0,00000000000000	0,00000000000000	0,00000000000000	0,00000000000000	0,00000000000000
0,1407	0,00000000000000	0,00000000000000	0,00000000000000	0,00000000000000	0,00000000000000	0,00000000000000	0,00000000000000
0,1409	0,00000000000000	0,00000000000000	0,00000000000000	0,00000000000000	0,00000000000000	0,00000000000000	0,00000000000000
0,1411	0,00000000000000	0,00000000000000	0,00000000000000	0,00000000000000	0,00000000000000	0,00000000000000	0,00000000000000
0,1413	0,00000000000000	0,00000000000000	0,00000000000000	0,00000000000000	0,00000000000000	0,00000000000000	0,00000000000000
0,1415	0,00000000000000	0,00000000000000	0,00000000000000	0,00000000000000	0,00000000000000	0,00000000000000	0,00000000000000
0,1417	0,00000000000000	0,00000000000000	0,00000000000000	0,00000000000000	0,00000000000000	0,00000000000000	0,00000000000000
0,1419	0,00000000000000	0,00000000000000	0,00000000000000	0,00000000000000	0,00000000000000	0,00000000000000	0,00000000000000
0,1421	0,00000000000000	0,00000000000000	0,00000000000000	0,00000000000000	0,00000000000000	0,00000000000000	0,00000000000000
0,1423	0,00000000000000	0,00000000000000	0,00000000000000	0,00000000000000	0,00000000000000	0,00000000000000	0,00000000000000
0,1425	0,00000000000000	0,00000000000000	0,00000000000000	0,00000000000000	0,00000000000000	0,00000000000000	0,00000000000000
0,1427	0,00000000000000	0,00000000000000	0,00000000000000	0,00000000000000	0,00000000000000	0,00000000000000	0,00000000000000
0,1429	0,00000000000000	0,00000000000000	0,00000000000000	0,00000000000000	0,00000000000000	0,00000000000000	0,00000000000000
0,1431	0,00000000000000	0,00000000000000	0,00000000000000	0,00000000000000	0,00000000000000	0,00000000000000	0,00000000000000
0,1433	0,00000000000000	0,00000000000000	0,00000000000000	0,00000000000000	0,00000000000000	0,00000000000000	0,00000000000000
0,1435	0,00000000000000	0,00000000000000	0,00000000000000	0,00000000000000	0,00000000000000	0,00000000000000	0,00000000000000
0,1437	0,00000000000000	0,00000000000000	0,00000000000000	0,00000000000000	0,00000000000000	0,00000000000000	0,00000000000000
0,1439	0,00000000000000	0,00000000000000	0,00000000000000	0,00000000000000	0,00000000000000	0,00000000000000	0,00000000000000
0,1441	0,00000000000000	0,00000000000000	0,00000000000000	0,00000000000000	0,00000000000000	0,00000000000000	0,00000000000000
0,1443	0,00000000000000	0,00000000000000	0,00000000000000	0,00000000000000	0,00000000000000	0,00000000000000	0,00000000000000
0,1445	0,00000000000000	0,00000000000000	0,00000000000000	0,00000000000000	0,00000000000000	0,00000000000000	0,00000000000000
0,1447	0,00000000000000	0,00000000000000	0,00000000000000	0,00000000000000	0,00000000000000	0,00000000000000	0,00000000000000
0,1449	0,00000000000000	0,00000000000000	0,00000000000000	0,00000000000000	0,00000000000000	0,00000000000000	0,00000000000000
0,1451	0,00000000000000	0,00000000000000	0,00000000000000	0,00000000000000	0,00000000000000	0,00000000000000	0,00000000000000
0,1453	0,00000000000000	0,00000000000000	0,00000000000000	0,00000000000000	0,00000000000000	0,00000000000000	0,00000000000000
0,1455	0,00000000000000	0,00000000000000	0,00000000000000	0,00000000000000	0,00000000000000	0,00000000000000	0,00000000000000
0,1457	0,00000000000000	0,00000000000000	0,00000000000000	0,00000000000000	0,00000000000000	0,00000000000000	0,00000000000000
0,1459	0,00000000000000	0,00000000000000	0,00000000000000	0,00000000000000	0,00000000000000	0,00000000000000	0,00000000000000
0,1461	0,00000000000000	0,00000000000000	0,00000000000000	0,00000000000000	0,00000000000000	0,00000000000000	0,00000000000000
0,1463	0,00000000000000	0,00000000000000	0,00000000000000	0,00000000000000	0,00000000000000	0,00000000000000	0,00000000000000
0,1465	0,00000000000000	0,00000000000000	0,00000000000000	0,00000000000000	0,00000000000000	0,00000000000000	0,00000000000000
0,1467	0,00000000000000	0,00000000000000	0,00000000000000	0,00000000000000	0,00000000000000	0,00000000000000	0,00000000000000
0,1469	0,00000000000000	0,00000000000000	0,00000000000000	0,00000000000000	0,00000000000000	0,00000000000000	0,00000000000000
0,1471	0,00000000000000	0,00000000000000	0,00000000000000	0,00000000000000	0,00000000000000	0,00000000000000	0,00000000000000
0,1473	0,00000000000000	0,00000000000000	0,00000000000000	0,00000000000000	0,00000000000000	0,00000000000000	0,00000000000000
0,1475	0,00000000000000	0,00000000000000	0,00000000000000	0,00000000000000	0,00000000000000	0,00000000000000	0,00000000000000
0,1477	0,00000000000000	0,00000000000000	0,00000000000000	0,00000000000000	0,00000000000000	0,00000000000000	0,00000000000000
0,1479	0,00000000000000	0,00000000000000	0,00000000000000	0,00000000000000	0,00000000000000	0,00000000000000	0,00000000000000
0,1481	0,00000000000000	0,00000000000000	0,00000000000000	0,00000000000000	0,00000000000000	0,00000000000000	0,00000000000000
0,1483	0,00000000000000	0,00000000000000	0,00000000000000	0,00000000000000	0,00000000000000	0,00000000000000	0,00000000000000
0,1485	0,00000000000000	0,00000000000000	0,00000000000000	0,00000000000000	0,00000000000000	0,00000000000000	0,00000000000000
0,1487	0,00000000000000	0,00000000000000	0,00000000000000	0,00000000000000	0,00000000000000	0,00000000000000	0,00000000000000
0,1489	0,00000000000000	0,00000000000000	0,00000000000000	0,00000000000000	0,00000000000000	0,00000000000000	0,00000000000000
0,1491	0,00000000000000	0,00000000000000	0,00000000000000	0,00000000000000	0,00000000000000	0,00000000000000	0,00000000000000
0,1493	0,00000000000000	0,00000000000000	0,00000000000000	0,00000000000000	0,00000000000000	0,00000000000000	0,00000000000000
0,1495	0,00000000000000	0,00000000000000	0,00000000000000	0,00000000000000	0,00000000000000	0,00000000000000	0,00000000000000
0,1497	0,00000000000000	0,00000000000000	0,00000000000000	0,00000000000000	0,00000000000000	0,00000000000000	0,00000000000000
0,1499	0,00000000000000	0,00000000000000	0,00000000000000	0,00000000000000	0,00000000000000	0,00000000000000	0,00000000000000
0,1501	0,00000000000000	0,00000000000000	0,00000000000000	0,00000000000000	0,00000000000000	0,00000000000000	0,00000000000000
0,1503	0,00000000000000	0,00000000000000	0,00000000000000	0,00000000000000	0,00000000000000	0,00000000000000	0,00000000000000
0,1505	0,00000000000000	0,00000000000000	0,00000000000000	0,00000000000000	0,00000000000000	0,00000000000000	0,00000000000000
0,1507	0,00000000000000	0,00000000000000	0,00000000000000	0,00000000000000	0,00000000000000	0,00000000000000	0,00000000000000
0,1509	0,00000000000000	0,00000000000000	0,00000000000000	0,00000000000000	0,00000000000000	0,00000000000000	0,00000000000000
0,1511	0,00000000000000	0,00000000000000	0,00000000000000	0,00000000000000	0,00000000000000	0,00000000000000	0,00000000000000
0,1513	0,00000000000000	0,00000000000000	0,00000000000000	0,00000000000000	0,00000000000000	0,00000000000000	0,00000000000000
0,1515	0,00000000000000	0,00000000000000	0,00000000000000	0,00000000000000	0,00000000000000	0,00000000000000	0,00000000000000
0,1517	0,00000000000000	0,00000000000000	0,00000000000000	0,00000000000000	0,00000000000000	0,00000000000000	0,00000000000000
0,1519	0,00000000000000	0,00000000000000	0,00000000000000	0,00000000000000	0,00000000000000	0,00000000000000	0,00000000000000
0,1521	0,00000000000000	0,00000000000000	0,00000000000000	0,00000000000000	0,00000000000000	0,00000000000000	0,00000000000000
0,1523	0,00000000000000	0,00000000000000	0,00000000000000	0,00000000000000	0,00000000000000	0,00000000000000	0,00000000000000
0,1525	0,00000000000000	0,00000000000000	0,00000000000000	0,00000000000000	0,00000000000000	0,00000000000000	0,00000000000000
0,1527	0,00000000000000	0,00000000000000	0,00000000000000	0,00000000000000	0,00000000000000	0,00000000000000	0,00000000000000
0,1529	0,00000000000000	0,00000000000000	0,00000000000000	0,00000000000000	0,00000000000000	0,00000000000000	0,00000000000000
0,1531	0,00000000000000	0,00000000000000	0,00000000000000	0,00000000000000	0,00000000000000	0,00000000000000	0,00000000000000
0,1533	0,00000000000000	0,00000000000000	0,00000000000000	0,00000000000000	0,00000000000000	0,00000000000000	0,00000000000000
0,1535	0,00000000000000	0,00000000000000	0,00000000000000	0,00000000000000	0,00000000000000	0,00000000000000	0,00000000000000
0,1537	0,00000000000000	0,00000000000000	0,00000000000000	0,00000000000000	0,00000000000000	0,00000000000000	0,00000000000000
0,1539	0,00000000000000	0,00000000000000	0,00000000000000	0,00000000000000	0,00000000000000	0,00000000000000	0,00000000000000
0,1541	0,00000000000000	0,00000000000000	0,00000000000000	0,00000000000000	0,00000000000000	0,00000000000000	0,00000000000000
0,1543	0,00000000000000	0,00000000000000	0,00000000000000	0,00000000000000	0,00000000000000	0,00000000000000	0,00000000000000
0,1545	0,00000000000000	0,00000000000000	0,00000000000000	0,00000000000000	0,00000000000000	0,00000000000000	0,00000000000000
0,1547	0,00000000000000	0,00000000000000	0,00000000000000	0,00000000000000	0,00000000000000	0,00000000000000	0,00000000000000
0,1549	0,00000000000000	0,00000000000000	0,00000000000000	0,00000000000000	0,00000000000000	0,00000000000000	0,00000000000000
0,1551	0,00000000000000	0,00000000000000	0,00000000000000	0,00000000000000	0,00000000000000	0,00000000000000	0,00000000000000
0,1553	0,00000000000000	0,00000000000000	0,00000000000000	0,00000000000000	0,00000000000000	0,00000000000000	0,00000000000000
0,1555	0,00000000000000	0,00000000000000	0,00000000000000	0,00000000000000	0,00000000000000	0,00000000000000	0,00000000000000
0,1557	0,00000000000000	0,00000000000000	0,00000000000000	0,00000000000000	0,00000000000000	0,00000000000000	0,00000000000000
0,1559	0,00000000000000	0,00000000000000	0,00000000000000	0,00000000000000	0,00000000000000	0,00000000000000	0,00000000000000
0,1561	0,00000000000000	0,00000000000000	0,00000000000000	0,00000000000000	0,00000000000000	0,00000000000000	0,00000000000000
0,1563	0,00000000000000	0,00000000000000	0,00000000000000	0,00000000000000	0,00000000000000	0,00000000000000	0,00000000000000
0,1565	0,00000000000000	0,00000000000000	0,00000000000000	0,00000000000000	0,00000000000000	0,00000000000000	0,00000000000000
0,1567	0,00000000000000	0,00000000000000	0,00000000000000	0,00000000000000	0,00000000000000	0,00000000000000	0,00000000000000
0,1569	0,00000000000000	0,00000000000000	0,00000000000000	0,00000000000000	0,00000000000000	0,00000000000000	0,00000000000000
0,1571	0,00000000000000	0,00000000000000	0,00000000000000	0,00000000000000	0,00000000000000	0,00000000000000	0,00000000000000
0,1573	0,00000000000000	0,00000000000000	0,00000000000000	0,00000000000000	0,00000000000000	0,00000000000000	0,00000000000000
0,1575	0,00000000000000	0,00000000000000	0,00000000000000	0,00000000000000	0,00000000000000	0,00000000000000	0,00000000000000
0,1577	0,00000000000000	0,00000000000000	0,00000000000000	0,00000000000000	0,00000000000000	0,00000000000000	0,00000000000000
0,1579	0,00000000000000	0,00000000000000	0,00000000000000	0,00000000000000	0,00000000000000	0,00000000000000	0,00000000000000
0,1581	0,00000000000000	0,00000000000000	0,00000000000000	0,00000000000000	0,00000000000000	0,00000000000000	0,00000000000000
0,1583	0,00000000000000	0,00000000000000	0,00000000000000	0,00000000000000	0,00000000000000	0,00000000000000	0,00000000000000
0,1585	0,00000000000000	0,00000000000000	0,00000000000000	0,00000000000000	0,00000000000000	0,00000000000000	0,00000000000000
0,1587	0,00000000000000	0,00000000000000	0,00000000000000	0,00000000000000	0,00000000000000	0,00000000000000	0,00000000000000
0,1589	0,00000000000000	0,00000000000000	0,00000000000000	0,00000000000000	0,00000000000000	0,00000000000000	0,00000000000000
0,1591	0,00000000000000	0,00000000000000	0,00000000000000	0,00000000000000	0,00000000000000	0,00000000000000	0,00000000000000
0,1593	0,00000000000000	0,00000000000000	0,00000000000000	0,00000000000000	0,00000000000000	0,00000000000000	0,00000000000000
0,1595	0,00000000000000	0,00000000000000	0,00000000000000	0,00000000000000	0,00000000000000	0,00000000000000	0,00000000000000
0,1597	0,00000000000000	0,00000000000000	0,00000000000000	0,00000000000000	0,00000000000000	0,00000000000000	0,00000000000000
0,1599	0,00000000000000	0,00000000000000	0,00000000000000	0,00000000000000	0,00000000000000	0,00000000000000	0,00000000000000
0,1601	0,00000000000000	0,00000000000000	0,00000000000000	0,00000000000000	0,00000000000000	0,00000000000000	0,00000000000000
				0,00000000000000
