# Supplementary material for: Fast bacterial growth reduces antibiotic accumulation and efficacy
Source: eLife. 2022 Jun 7;11:e74062. doi: 10.7554/eLife.74062 (PMC9173744; doi:10.7554/eLife.74062)
Supplement: Figure 1—source data 1. [file elife-74062-fig1-data1.zip › SD3.csv]

Time (s)
0	0,000	0,000	0,000	0,000	0,000	0,000	0,000	0,000	0,000	0,000	0,000	0,000	0,000	0,000	0,000	0,000	0,000	0,000	0,000	0,000	0,000	0,000	0,000	0,000	0,000	0,000	0,000	0,000	0,000	0,000	0,000	0,000	0,000	0,000	0,000	0,000	0,000	0,000	0,000	0,000	0,000	0,000	0,000	0,000	0,000	0,000	0,000	0,000	0,000
56	0,000	0,000	0,000	0,000	0,000	0,000	0,000	0,000	0,000	0,000	0,000	0,000	0,000	0,000	0,000	0,000	0,000	0,000	0,000	0,000	0,000	0,000	0,000	0,000	0,000	0,000	0,000	0,000	0,000	0,000	0,000	0,000	0,000	0,000	0,000	0,000	0,000	0,000	0,000	0,000	0,000	0,000	0,000	0,000	0,000	0,000	0,000	0,000	0,000
137	0,000	0,000	0,000	0,000	0,000	0,000	0,000	0,000	0,000	0,000	0,000	0,000	0,000	0,000	0,000	0,000	0,000	0,000	0,000	0,000	0,000	0,000	0,000	0,000	0,000	0,000	0,000	0,000	0,000	0,000	0,000	0,000	0,000	0,000	0,000	0,000	0,000	0,000	0,000	0,000	0,000	0,000	0,000	0,000	0,000	0,000	0,000	0,000	0,000
234	0,000	0,000	0,000	243,704	0,000	0,000	0,000	0,000	890,111	0,000	0,000	0,000	304,362	0,000	0,000	0,000	0,000	343,159	640,864	0,000	0,000	302,084	567,112	0,000	0,000	0,000	0,000	264,860	0,000	0,000	644,587	0,000	0,000	0,000	0,000	386,403	0,000	0,000	0,000	308,215	0,000	0,000	474,199	0,000	0,000	70,175	282,580	0,000	0,000
255	0,000	0,000	484,394	1323,177	0,000	0,000	0,000	93,363	1456,274	0,000	0,000	318,401	1505,269	0,000	0,000	0,000	0,000	1424,475	1670,767	0,000	0,000	845,440	1607,437	0,000	0,000	0,000	115,354	1518,257	0,000	107,337	1481,449	1672,573	0,000	0,000	302,742	1409,611	0,000	0,000	476,888	904,106	0,000	0,000	1371,759	0,000	0,000	323,345	790,991	0,000	0,000
295	0,000	0,000	896,629	1682,404	0,000	0,000	285,893	718,403	1672,738	0,000	0,000	744,780	1620,769	0,000	0,000	407,519	0,000	2007,395	1875,978	0,000	64,697	2001,413	2266,536	0,000	0,000	0,000	766,696	1858,144	0,000	1259,034	1952,760	2095,739	0,000	0,000	1252,435	1659,640	0,000	0,000	1500,821	1630,978	0,000	348,588	1830,967	0,000	0,000	1538,694	1671,063	0,000	0,000
335	0,000	163,832	1637,980	1801,820	0,000	0,000	809,197	1042,359	1632,974	0,000	104,895	1673,774	1640,243	0,000	0,000	625,589	1082,613	1945,883	1983,808	46,017	603,825	2111,398	2216,905	0,000	0,000	112,982	1657,130	1854,062	105,057	1601,827	1732,983	2034,542	0,000	97,949	1650,299	1606,534	0,000	262,612	1685,774	1996,209	0,000	575,350	1727,342	0,000	284,952	1760,348	1536,239	0,000	226,663
381	0,000	734,998	1770,227	1989,324	0,000	74,238	1912,514	1854,456	1749,558	0,000	620,318	1777,593	1764,573	0,000	0,000	1444,730	1774,839	2046,718	2194,361	117,481	1514,507	2415,777	2416,247	0,000	185,162	469,976	1866,630	1975,235	790,952	1677,438	1906,325	2134,869	0,000	575,169	1823,852	1716,242	111,337	1192,934	1910,015	2180,029	111,180	1315,768	1732,648	229,323	1478,509	1986,451	1688,376	0,000	735,168
548	990,856	1434,570	1777,177	2005,190	610,141	1178,984	2106,330	1976,958	1749,782	879,960	1591,270	1499,750	1795,208	326,472	1580,504	1770,248	1812,276	2253,261	2475,190	1604,678	1463,416	2853,050	2906,389	196,321	1749,034	1820,794	2348,328	1859,111	1380,005	1431,771	1954,859	2306,478	769,769	1618,659	1514,106	1677,531	1204,934	2184,071	1955,299	2571,545	1284,486	1967,800	1844,685	1511,825	1472,418	1968,604	1530,720	751,131	1467,037
1703	1065,553	1291,703	2112,622	2837,879	1117,753	1613,969	2205,917	2548,000	2362,215	1250,992	1315,584	1631,653	1901,067	1179,346	1460,379	1808,019	2016,360	2406,571	2933,436	1190,935	1453,869	2541,749	2872,962	1025,772	1338,906	1420,932	2424,536	2489,970	1387,835	1699,826	2753,173	2915,919	1049,712	1284,508	1774,364	2402,268	1305,476	2115,499	2153,531	2828,561	1468,845	1996,873	2092,929	1182,196	1539,197	2138,642	2507,370	1114,843	1163,848
2476	1999,915	1833,825	2740,617	2872,244	1677,351	2381,413	2596,082	2927,471	2559,919	1880,049	1824,735	2201,757	2661,827	1868,509	2233,005	2514,371	2709,672	2803,492	3113,567	1848,812	2227,523	2775,597	2937,292	1516,869	2004,092	2059,558	2710,024	2965,690	2171,977	2495,712	2825,817	2972,689	1625,739	1980,356	2400,528	2689,695	1897,580	2777,006	2882,962	2979,080	1947,176	2576,734	2805,073	1819,989	2194,475	2498,879	2755,867	1682,186	1744,989
2958	2472,120	2281,955	2944,720	2980,814	2260,876	2897,352	2874,441	3079,990	2735,497	2349,306	2429,921	2599,235	2909,850	2463,518	2785,248	3011,584	3040,425	2935,960	3164,415	2342,528	2788,019	3011,534	2973,895	2057,220	2541,468	2538,538	2939,071	3079,187	2695,564	2931,826	2972,351	2937,867	2165,795	2508,665	2951,124	2848,523	2426,756	3053,615	3122,165	3124,415	2384,835	3008,950	2984,854	2365,339	2852,095	2820,940	2912,181	2207,957	2221,139
4155	2662,201	2717,127	2966,731	2981,900	2733,152	2965,014	2915,398	2892,022	2836,430	2794,927	2671,631	3015,682	2782,764	3031,395	3162,058	3386,404	3171,066	3279,581	2975,813	2779,888	2869,285	3082,833	2930,884	2950,436	3149,046	3042,951	3225,058	3195,383	2801,755	3092,615	3059,272	3101,621	2760,702	2925,895	3120,879	3012,334	2740,927	3170,405	3234,464	3189,264	2619,862	3049,994	3059,080	2800,216	2864,885	2912,179	2863,142	2726,609	2932,908
5117	2747,745	2779,551	2982,921	2979,131	2911,266	3030,033	3078,289	2888,152	2844,113	2867,037	2723,617	2971,214	2824,522	3198,546	3311,638	3422,904	3215,628	3305,077	3241,998	2858,520	3080,729	3251,033	3204,043	3157,320	3237,911	3138,907	3272,486	3319,937	2750,431	3183,832	3210,994	3070,490	2840,419	3105,522	3120,854	2801,249	2856,642	3260,471	3260,110	3119,314	2586,093	3092,649	2884,218	2866,969	3033,344	3005,540	2987,952	2923,115	2953,991
[truncated: 79 more columns]
