# Supplementary material for: Fast bacterial growth reduces antibiotic accumulation and efficacy
Source: eLife. 2022 Jun 7;11:e74062. doi: 10.7554/eLife.74062 (PMC9173744; doi:10.7554/eLife.74062)
Supplement: Figure 1—source data 1. [file elife-74062-fig1-data1.zip › SD4.csv]

Time (s)
0	0,00	0,00	0,00	0,00	0,00	0,00	0,00	0,00	0,00	0,00	0,00	0,00	0,00	0,00	0,00	0,00	0,00	0,00	0,00	0,00	0,00	0,00	0,00	0,00	0,00	0,00	0,00	0,00	0,00	0,00	0,00	0,00	0,00	0,00	0,00	0,00	0,00	0,00	0,00	0,00	0,00	0,00	0,00	0,00	0,00	0,00	0,00	0,00	0,00
437	0,00	31,21	27,13	0,00	0,00	0,00	0,00	0,00	41,85	41,85	48,59	64,18	126,06	126,06	57,15	57,15	41,91	41,91	70,85	83,47	106,35	73,01	27,43	0,00	57,36	41,39	20,97	25,59	65,73	48,69	51,10	0,00	24,27	0,00	0,00	0,00	26,54	29,40	24,70	0,00	0,00	20,43	0,00	0,00	0,00	0,00	32,32	0,00	29,71
500
1038	85,35	93,97	73,39	63,92	67,35	67,35	58,41	58,41	126,41	126,41	122,07	102,35	103,68	288,38	141,50	119,74	129,00	108,55	115,47	184,66	258,37	166,98	96,78	106,27	139,86	120,89	62,11	60,71	86,93	103,44	147,95	143,84	61,10	29,61	59,92	43,39	69,42	55,77	70,47	34,76	53,98	73,45	72,36	53,22	60,07	54,88	99,42	92,83	75,13
1631	133,48	173,30	156,36	131,47	154,34	154,34	151,07	151,07	224,40	224,40	229,19	175,22	198,35	459,33	209,26	231,49	205,49	235,17	253,26	282,03	345,10	324,30	257,06	215,04	217,25	205,76	137,43	137,30	168,63	167,79	275,67	189,43	101,62	61,28	94,32	148,65	218,38	153,70	163,56	97,07	127,48	205,44	241,43	165,80	144,73	113,67	152,52	193,33	145,63
2234	72,54	131,09	81,45	42,93	206,01	206,01	105,91	105,91	360,88	360,88	162,46	258,86	354,15	569,81	427,06	397,98	360,26	420,41	313,07	343,53	426,38	371,99	378,16	302,37	339,84	309,54	273,04	279,27	253,06	288,31	334,21	285,00	213,92	129,62	221,09	297,83	343,41	281,56	273,42	173,08	248,27	303,92	293,63	274,17	236,15	237,93	315,29	331,27	273,17
3434	338,57	366,04	338,20	371,39	378,47	329,13	355,92	348,79	358,96	397,46	382,47	375,11	413,13	578,24	406,58	427,72	464,82	418,74	382,80	385,11	469,40	409,77	401,18	337,62	352,71	385,13	360,95	354,68	320,73	304,70	359,52	345,57	322,14	276,21	322,30	359,47	400,33	386,87	364,02	292,99	328,15	393,99	360,55	335,19	341,75	273,63	323,64	310,42	324,18
4710
5304
7630	506,05	464,64	498,83	485,83	450,10	479,72	459,00	456,16	462,90	509,88	556,48	394,89	522,59	559,72	461,71	563,80	586,92	570,51	412,81	441,45	532,90	444,48	546,82	496,80	499,95	479,86	443,94	538,42	448,05	386,14	420,29	424,91	492,28	508,45	536,15	487,50	531,64	478,91	436,17	399,66	440,55	528,39	457,01	457,74	463,20	422,25	485,26	498,75	439,02
8907
9436	514,47	462,07	518,51	464,36	560,34	526,30	583,36	571,39	524,70	523,59	593,60	504,05	551,88	515,21	546,23	628,80	560,39	612,80	417,26	445,75	516,31	440,46	470,42	466,04	494,57	517,70	497,53	504,41	498,83	399,96	420,41	397,22	430,51	432,21	460,42	487,08	444,17	491,84	413,53	433,10	393,84	504,86	492,98	424,49	427,73	380,84	483,59	488,67	505,37
[truncated: 129 more columns]
