# Supplementary material for: Fast bacterial growth reduces antibiotic accumulation and efficacy
Source: eLife. 2022 Jun 7;11:e74062. doi: 10.7554/eLife.74062 (PMC9173744; doi:10.7554/eLife.74062)
Supplement: Figure 1—source data 1. [file elife-74062-fig1-data1.zip › SD5.csv]

Time (s)
0	0,000	0,000	0,000	0,000	0,000	0,000	0,000	0,000	0,000	0,000	0,000	0,000	0,000	0,000	0,000	0,000	0,000	0,000	0,000	0,000	0,000	0,000	0,000	0,000	0,000	0,000	0,000	0,000	0,000	0,000	0,000	0,000	0,000	0,000	0,000	0,000	0,000	0,000	0,000	0,000	0,000	0,000	0,000	0,000	0,000	0,000	0,000	0,000	0,000
859	0,000	0,000	0,000	0,000	34,000	0,000	0,000	0,000	0,000	0,000	0,000	0,000	0,000	0,000	21,000	22,000	0,000	0,000	21,000	0,000	0,000	0,000	0,000	0,000	0,000	0,000	0,000	0,000	0,000	0,000	0,000	0,000	0,000	0,000	0,000	0,000	0,000	0,000	0,000	0,000	0,000	0,000	0,000	0,000	0,000	0,000	0,000	0,000	0,000
2146	0,000	0,000	27,000	42,000	54,000	32,000	23,000	37,000	25,000	31,000	36,000	41,000	42,000	21,000	35,000	47,000	50,000	31,000	35,000	37,000	25,000	61,000	39,000	0,000	29,000	35,000	24,000	28,000	44,000	49,000	41,000	32,000	26,000	22,000	38,000	42,000	35,000	0,000	0,000	0,000	35,000	33,000	36,000	0,000	0,000	34,000	49,000	36,000	24,000
3321	26,138	22,558	29,824	107,512	182,232	60,876	36,893	55,372	28,739	32,863	75,720	163,343	77,154	38,820	56,722	74,072	65,616	40,536	51,653	44,418	36,451	57,952	49,554	37,479	40,008	69,268	34,778	41,053	54,820	130,045	71,455	67,508	80,239	24,284	201,654	81,543	64,130	38,258	22,140	25,461	66,748	60,077	59,886	25,886	20,039	45,517	76,751	68,776	30,132
4516	95,067	36,026	63,540	216,141	256,648	196,227	53,555	59,621	47,794	99,065	192,189	216,790	223,890	102,098	166,046	212,682	219,173	72,019	156,542	131,032	64,316	216,158	134,960	49,453	88,130	224,602	88,213	124,017	181,479	189,358	230,476	245,138	194,250	39,830	242,580	233,267	252,208	96,819	39,268	31,811	231,842	193,075	187,602	49,280	32,037	68,848	223,229	244,891	52,860
5786	204,168	86,608	190,866	291,643	304,872	244,884	84,958	108,916	132,522	111,715	222,263	270,578	258,729	272,200	269,200	303,268	318,656	147,561	213,449	195,705	158,684	272,392	295,454	93,839	249,742	258,858	231,049	221,862	254,890	225,350	224,786	260,493	212,006	61,648	280,105	259,344	256,812	237,359	122,534	43,149	245,977	236,659	250,769	73,210	42,447	139,586	243,013	254,019	67,584
6984	213,291	195,910	195,346	196,350	296,000	247,602	234,621	244,000	197,205	183,606	229,017	240,251	260,690	224,606	249,325	270,672	301,462	238,896	216,236	220,562	232,475	289,493	273,960	217,699	212,128	251,024	224,330	234,437	265,425	221,468	230,296	271,188	238,118	94,980	252,152	278,826	256,588	225,876	204,473	79,042	220,725	241,963	228,247	205,393	88,535	232,797	180,751	258,943	104,580
9522	224,886	154,242	211,140	180,009	248,074	239,918	169,198	190,219	232,306	245,389	221,947	220,328	183,882	187,808	166,520	244,472	202,030	243,629	143,755	218,994	217,073	166,737	168,137	211,417	197,930	198,299	138,784	144,906	148,859	163,535	164,654	205,651	212,380	182,620	170,884	176,727	247,752	224,369	224,050	191,396	175,685	210,009	216,127	219,044	189,444	223,374	166,648	223,211	184,522
10722	185,948	126,168	191,815	149,447	213,703	215,237	168,610	159,650	212,935	219,304	208,509	198,546	164,888	169,074	159,247	225,076	191,845	185,796	141,580	233,218	241,522	165,470	181,502	225,255	191,460	205,359	163,487	146,523	191,691	158,241	156,914	198,297	208,688	170,580	175,365	166,759	237,906	215,688	230,749	220,460	190,139	188,701	201,472	229,588	231,495	259,982	167,047	225,798	177,573
[truncated: 7 more columns]
