# Supplementary material for: Fast bacterial growth reduces antibiotic accumulation and efficacy
Source: eLife. 2022 Jun 7;11:e74062. doi: 10.7554/eLife.74062 (PMC9173744; doi:10.7554/eLife.74062)
Supplement: Figure 1—source data 1. [file elife-74062-fig1-data1.zip › SD6.csv]

Time (s)
0	0,00		0,00		0,00	0,00	0,00		0,00		0,00	0,00	0,00		0,00	0,00		0,00		0,00	0,00	0,00	0,00	0,00	0,00	0,00	0,00	0,00		0,00	0,00	0,00	0,00	0,00	0,00	0,00	0,00		0,00		0,00		0,00	0,00		0,00	0,00		0,00
47	0,00		0,00		0,00	0,00	0,00		0,00		0,00	0,00	0,00		0,00	0,00		0,00		0,00	0,00	0,00	0,00	0,00	0,00	0,00	0,00	0,00		0,00	0,00	0,00	0,00	0,00	0,00	0,00	0,00		0,00		0,00		0,00	0,00		0,00	0,00		0,00
102
1060
1315	0,00	22,23	22,32	22,65	22,85	32,29	27,23		27,74		36,48	0,00	23,48		29,18	26,49		32,91		29,10	28,71	51,31	48,82	25,01	22,34	23,38	27,87	30,52		0,00	0,00	0,00	0,00	0,00	22,62	26,09	29,11	28,95	29,46		0,00	24,89	0,00	23,58		0,00	0,00		21,47
2129	0,00		24,68	20,76	22,42	32,98	28,19		34,72		49,89	0,00	28,67		27,57	34,56		34,41		31,02	33,82	46,43	48,32	28,73	53,59	28,93	50,86	44,96	21,01	0,00	0,00	22,27	24,79	0,00	42,64	66,71	75,89	45,23	35,20		0,00	61,92	29,72	24,26	20,85	0,00	0,00	24,31	27,27
2178
2778
3321	29,88	42,41	97,61	36,04	36,15	38,74	65,30		110,28		170,82	163,75	50,38		44,05	45,37		67,99		38,51	40,47	76,38	57,80	40,83	153,68	112,44	181,03	147,32	28,29	20,53	48,86	84,22	43,17	22,39	141,27	150,16	164,88	107,80	41,66		33,69	161,67	113,57	33,83		0,00	21,58	63,31	51,16
3968
4558	102,45	85,52	161,66	43,51	50,78	37,44	139,71		167,83		220,57	205,38	93,20		101,32	150,83		174,27		53,44	93,20	97,70	117,59	58,91	197,01	165,74	225,80	179,38	40,21	32,00	146,39	164,28	132,36	25,52	164,98	208,70	221,63	195,96	86,85	23,74	105,20	218,50	193,82	63,51	20,51	0,00	37,44	152,76	166,20
5169
5746	175,66	175,11	209,25	109,85	156,50	122,11	182,01		190,94		229,97	230,88	159,34		169,30	201,77	174,58	222,22	221,47	125,54	157,34	169,34	183,93	120,67	233,64	226,04	222,07	226,47	127,45	26,84	173,99	187,68	155,68	28,44	173,76	202,65	196,51	208,97	160,06	26,77	160,80	199,16	191,69	133,75	21,86	0,00	88,73	176,94	163,18
6382
6923	188,05	205,58	225,84	173,08	221,30	176,95	219,14		221,50		259,82	232,85	192,21		203,26	239,50	218,20	227,31	240,55	183,50	209,00	210,66	224,24	169,01	245,59	220,70	238,32	234,26	188,12	45,74	191,07	184,43	177,33	59,62	203,58	203,86	220,62	226,39	208,40	91,76	214,73	260,84	207,80	191,65	50,24	0,00	187,59	191,40	209,93
7581
8128	213,10	225,58	215,16	195,17	228,74	230,11	217,01		251,56	237,87	257,20	247,93	216,49		220,86	247,66	220,74	263,18	239,00	217,60	213,07	243,05	238,16	213,92	239,58	246,32	268,11	229,64	213,81	74,84	199,04	217,10	216,10	138,91	227,83	238,97	248,71	236,75	238,41	150,75	197,80	225,80	207,11	209,51	127,26	0,00	192,16	187,85	218,93
8781
9397	207,74	217,96	251,07	210,67	229,95	202,92	222,84		243,90	228,96	262,42	234,64	225,85		230,75	265,51	240,66	271,74	275,00	253,39	235,16	247,35	245,84	208,51	249,55	255,98	241,33	243,07	196,61	142,84	231,19	208,09	224,00	166,79	217,37	252,69	269,14	241,33	250,06	207,07	224,19	272,36	205,05	219,68	166,24	0,00	217,41	230,17	233,17
10622	202,08	233,49	236,18	198,65	200,57	183,41	224,96		243,91	243,78	292,13	251,72	209,93		222,49	239,50	268,76	258,59	248,47	238,32	229,23	222,64	235,27	235,09	223,23	242,28	237,33	236,54	218,03	192,87	206,69	227,36	214,65	192,57	234,79	236,18	281,84	255,10	247,10	203,93	219,21	251,48	223,36	197,42	234,58	184,10	215,58	229,73	222,55
11723	220,13	231,75	239,42	220,19	223,10	214,41	232,93		264,52	252,44	300,81	239,72	230,70		254,73	287,44	242,99	261,98	263,34	251,78	257,19	245,64	270,39	225,84	242,21	270,98	260,39	251,00	247,32	208,34	234,60	245,31	241,36	192,67	232,72	253,91	255,56	260,37	251,44	211,69	223,07	265,56	230,60	229,90	245,25	167,27	192,59	237,99	238,59
11779
[truncated: 84 more columns]
