# Supplementary material for: Fast bacterial growth reduces antibiotic accumulation and efficacy
Source: eLife. 2022 Jun 7;11:e74062. doi: 10.7554/eLife.74062 (PMC9173744; doi:10.7554/eLife.74062)
Supplement: Figure 1—source data 1. [file elife-74062-fig1-data1.zip › SD7.csv]

Time (s)
0	0	0	0	0	0	0	0	0	0	0	0	0	0	0	0	0	0	0	0	0	0	0	0	0	0	0	0	0	0	0	0	0	0	0	0	0	0	0	0	0	0	0	0	0	0	0	0	0	0
1185	0	0	0	0	0	0	0	0	0	0	0	0	0	0	0	0	0	0	0	0	0	0	0	0	0	0	0	0	0	0	0	0	0	0	0	0	0	0	0	0	0	0	0	0	0	0	0	0	0
2371	0	0	0	0	0	0	0	0	0	0	0	0	0	0	0	0	0	0	0	0	0	0	0	0	0	0	0	0	0	0	0	0	0	0	0	0	0	0	0	0	0	0	0	0	0	0	0	0	0
3653	0	0	0	0	0	0	0	0	0	0	0	0	0	0	0	0	0	0	0	0	0	0	0	0	0	0	0	0	0	0	0	0	0	0	0	0	0	0	0	0	0	0	0	0	0	0	0	0	0
4840	0	0	0	0	0	0	0	0	0	0	0	0	0	0	0	0	0	0	0	0	0	0	0	0	0	0	0	0	0	0	0	0	0	0	0	0	0	0	0	0	0	0	0	0	0	0	0	0	0
6026	0	0	0	0	0	0	0	0	0	0	0	0	0	0	0	0	0	0	0	0	0	0	0	0	0	0	0	0	0	0	0	0	0	0	0	0	0	0	0	0	0	0	0	0	0	0	0	0	0
7282	0	0	0	0	0	0	0	0	0	0	211	209	134	89	275	0	0	0	0	0	0	0	0	0	0	0	0	0	0	0	564	0	0	0	0	0	0	0	0	0	0	0	0	0	0	0	0	0	0
8468	0	0	342	0	0	0	0	0	0	0	842	1070	1201	1071	691	377	220	235	0	0	0	403	0	0	153	234	0	0	0	0	906	0	0	0	0	0	0	0	347	0	0	0	0	0	1153	1179	192	0	0
9661	261	250	854	360	169	318	177	157	247	72	1307	1514	1525	1410	1263	1087	332	279	248	245	944	1130	662	387	325	356	485	356	421	253	371	321	338	216	255	307	24	50	1117	592	347	129	46	524	1456	1335	923	0	0
11095	864	932	1451	1117	531	862	344	231	364	161	1327	1516	1545	1515	1418	1447	719	714	429	459	1446	1500	1400	1319	1107	1120	832	1140	549	1563	1531	328	599	347	393	1141	361	230	1238	1160	649	250	223	1423	1720	1496	1303	313	257
[truncated: 216 more columns]
