# Supplementary material for: Fast bacterial growth reduces antibiotic accumulation and efficacy
Source: eLife. 2022 Jun 7;11:e74062. doi: 10.7554/eLife.74062 (PMC9173744; doi:10.7554/eLife.74062)
Supplement: Figure 1—source data 1. [file elife-74062-fig1-data1.zip › SD8.csv]

Time (s)
0	0	0		0			0		0	0				0		0		0		0		0		0		0	0	0	0			0		0			0	0	0				0				0		0
847	0	0		0			0		0	0				0	0	0	0	0		0		0		0		0	0	0	0			0		0			0	0	0		0		0	0			0		0
1655	0	0		0			0		0	0				0	0	0	0	0		0		0		0		0	0	0	0			0		0			0	0	0		0		0	0			0		0
2500	0	0		0	0		0		0	0	0		0	0	0	0	0	0	0	0		0		0		0	0	0	0			0		0			0	0	0		0		0	0			0		0
3177	0	0		0	0		0	0	0	0	0		0	0	0	0	0	0	0	0		0		0		0	0	0	0		0	0		0			0	0	0	0	0		0	0			0		0
3685	0	0		0	0		0	0	0	0	0		0	0	0	0	0	0	0	0		0		0	0	0	0	0	0		0	0		0	0		0	0	0	0	0		0	0			0		0
4023	0	0		0	0		0	0	0	0	0		0	0	0	0	0	0	0	0		0		0	0	0	0	0	0		0	0		0	0		0	0	0	0	0		0	0	0		0		0
5525	0	0		0	0		0	0	0	0	0		0	0	0	0	0	0	0	0	0	0	0	0	0	0	0	0	0		0	0	0,000	0	0		0	0	0	0	0	0	0	0	0		0	0	0
6033	0	0		0	0		0	0	0	0	0		0	0	0	0	0	0	0	0	0	0	0	0	0	0	0	0	0		0	0	0,000	0	0		0	0	0	0	0	0	0	0	0		0	0	0
6878	0	0	0	0	0		0	0	0	0	0		0	0	0	0	0	0	0	0	0	0	0	0	0	0	0	0	0		0	0	0,000	0	0		0	0	0	0	0	0	0	0	0		0	0	0
7385	0	0	0	0	0		0	0	0	0	0		0	0	0	0	0	0	0	0	0	0	0	0	0	0	0	0	0		0	0	0,000	0	0	0	0	0	0	0	0	0	0	0	0		0	0	0
8447	0	0	0	0	0		0	0	0	0	0		0	0	0	0	0	0	0	0	0	0	0	0	0	0	0	0	0		0	0	0,000	0	0	0	0	0	0	0	0	0	0	0	0	0	0	0	0
9125	0	0	0	0	0		0	0	0	0	0		0	0	0	0	0	0	0	0	0	0	0	0	0	0	0	0	0		0	0	0,000	0	0	0	0	0	0	0	0	0	0	0	0	0	0	0	0
9801	0	0	0	0	0	0	0	0	0	0	0	0	0	0	0	0	0	0	0	0	0	0	0	0	0	0	0	0	0		0	143	182,640	148	0	0	0	0	0	0	0	0	0	0	0	0	0	0	0
10139	0	0	0	0	0	0	0	0	0	0	0	0	0	0	0	0	0	0	0	0	0	0	0	0	0	0	0	0	0	0	0	190	183,022	164	0	0	0	0	0	0	0	0	0	0	0	0	0	0	0
[truncated: 188 more columns]
