# Supplementary material for: Fast bacterial growth reduces antibiotic accumulation and efficacy
Source: eLife. 2022 Jun 7;11:e74062. doi: 10.7554/eLife.74062 (PMC9173744; doi:10.7554/eLife.74062)
Supplement: Figure 1—source data 1. [file elife-74062-fig1-data1.zip › SD9.csv]

Time (h)	Average elongation rate (µm h-1)	Average elongation rate (µm h-1)
1	4,055221325	0,540930487
2	8,068396420	1,045931943
3	8,646635820	1,155096447
